# Supplementary material for: Evidence for Antisense Transcription Associated with MicroRNA Target mRNAs in Arabidopsis
Source: PLoS Genet. 2009 Apr 17;5(4):e1000457. doi: 10.1371/journal.pgen.1000457 (PMC2664332; doi:10.1371/journal.pgen.1000457)
Supplement: Table S1 — General information on miRNA targets and paralog genes. (0.11 MB XLS) [file pgen.1000457.s019.xls]

## Sheet: Validated Targets
Supplemental Table I. General information on miRNA targets and paralogs.
>miRNA	Target Gene	Gene Name	Gene Family	Target Site (5'->3')	Strand	Start	End	Coordinate		Note
>miR156	AT1G27370	SPL10	SPL	GTGCTCTCTCTCTTCTGTCAA	c	9505547	9505528	9505538		Fragment 5': start, end Fragment 3': start, end
>miR156	AT5G43270	SPL2	SPL	GTGCTCTCTCTCTTCTGTCA	c	17378005	17377986	17377996
>miR157	AT1G53160	SPL4	SPL	CTGCTCTCTCTCTTCTGTCA	w	19810758	19810777	19810767
>miR156	AT2G33810	SPL3	SPL	TTGCTTACTCTCTTCTGTCA	w	14312954	14312973	14312962
>miR159	AT5G06100	MYB33	MYB	TGGAGCTCCCTTCATTCCAAT	w	1839580	1839600	1839590
>miR159	AT3G11440	MYB65	MYB	TGGAGCTCCCTTCATTCCAAT	w	3604157	3604177	3604167
>miR160	AT1G77850	ARF17	ARF	TGGCATGCAGGGAGCCAGGCA	w	29279083	29279103	29279093
>miR160	AT2G28350	ARF10	ARF	AGGAATACAGGGAGCCAGGCA	w	12122818	12122838	12122828
>miR160	AT4G30080	ARF16	ARF	GGGTTTACAGGGAGCCAGGCA	c	14704167	14704147	14704157
>miR161	AT1G06580		PPR	CCCGGATGTAATCACTTTCAG	c	2015189	2015169	2015179
>miR162	AT1G01040	DCL1	DCL	CTGGATGCAGAGGTATTATCGA	w	27521	exon/intron junction	27533		5': 27521, 27535 3': 27619, 27627
>miR163	AT1G66690		SAMT	ATCGAGTTCCAAGTCCTCTTCAA	c	24874087	24874065	24874076
>miR163	AT1G66700		SAMT	ATCGAGTTCCAAGTCCTCTTCAA	c	24877992	24877970	24877981
>miR163	AT1G66720		SAMT	ATCGAGTTCCAGGTCCTCTTCAA	w	24885267	24885289	24885278
>miR163	AT3G44860		SAMT	ATCGAGTTCCAAGTTTTCTTCAA	w	16391041	16391063	16391052
>miR164	AT1G56010	NAC1	NAC	AGCACGTACCCTGCTTCTCCA	c	20950827	20950807	20950817
>miR164	AT3G15170	CUC1	NAC	AGCACGTGTCCTGTTTCTCCA	w	5111144	5111164	5111154
>miR164	AT5G07680		NAC	TTTACGTGCCCTGCTTCTCCA	w	2436959	2436979	2436969
>miR164	AT5G53950	CUC2	NAC	AGCACGTGTCCTGTTTCTCCA	c	21919547	21919527	21919537
>miR164	AT5G61430		NAC	TCTACGTGCCCTGCTTCTCCA	c	24718933	24718913	24718923
>miR166	AT1G30490	PHV	HD-ZipIII	TTGGGATGAAGCCTGGTCCGG	c	10799428	exon/intron junction	10799417	10799322	5': 10799428, 10799417 3': 10799322, 10799312
>miR166	AT1G52150	AtHB15	HD-ZipIII	CTGGAATGAAGCCTGGTCCGG	c	19416755	exon/intron junction	19416744	19416655	5': 19416755, 19416744 3': 19416655, 19416645
>miR166	AT2G34710	PHB	HD-ZipIII	TTGGGATGAAGCCTGGTCCGG	c	14649746	exon/intron junction	14649735	14649619	5': 14649746, 14649735 3': 14649619, 14649609
>miR166	AT5G60690	REV/IFL1	HD-ZipIII	CTGGGATGAAGCCTGGTCCGG	w	24416012	exon/intron junction	24416023	24416114	5': 24416012, 24416023 3': 24416114, 24416124
>miR166	AT4G32880	AtHB8	HD-ZipIII	CTGGGATGAAGCCTGGTCCGG	c	15863472	15863492	15863482
>miR167	AT1G30330	ARF6	ARF	GAGATCAGGCTGGCAGCTTG	c	10686480	10686461	10686471
>miR167	AT5G37020	ARF8	ARF	TAGATCAGGCTGGCAGCTTG	w	14651071	14651090	14651080
>miR168	AT1G48410	AGO1	AGO	TTCCCGAGCTGCATCAAGCTA	c	17895217	17895197	17895207
>miR169	AT1G17590		HAP2	AAGGGAAGTCATCCTTGGCTG	c	6050435	6050415	6050425
>miR169	AT1G54160		HAP2	ACGGGAAGTCATCCTTGGCTA	c	20221181	20221161	20221171
>miR169	AT1G72830	HAP2c	HAP2	AGGGGAAGTCATCCTTGGCTA	c	27409320	27409300	27409310
>miR169	AT3G05690	HAP2b	HAP2	CAGGCAAATCATCTTTGGCTC	c	1676833	1676813	1676823
>miR169	AT5G06510		HAP2	CAGGCAAATCATCTTTGGCTC	w	1986750	1986770	1986760
>miR171	AT2G45160	SCL6(II)	SCL	GATATTGGCGCGGCTCAATCA	c	18626223	18626203	18626213
>miR171	AT3G60630	SCL6(III)	SCL	GATATTGGCGCGGCTCAATCA	c	22422539	22422519	22422529
>miR171	AT4G00150	SCL6(IV)	SCL	GATATTGGCGCGGCTCAATCA	c	58431	58411	58421
>miR172	AT2G28550‍‍	TOE1/RAP2.7	AP2	CAGCAGCATCATCAGGATTCT	c	12233330	12233310	12233320
>miR172	AT4G36920	AP2	AP2	CTGCAGCATCATCAGGATTCT	w	17403016	17403036	17403026
>miR172	AT5G60120	TOE2	AP2	ATGCAGCATCATCAGGATTCT	w	24228115	24228135	24228125
>miR172	AT5G67180	TOE3	AP2	TGGCAGCATCATCAGGATTCT	c	26819421	26819401	26819411
>miR319	AT1G30210	TCP24	TCP	TAGGGGGACCCTTCAGTCCAA	c	10628993	10628973	10628983
>miR319	AT1G53230	TCP3	TCP	GAGGGGTCCCCTTCAGTCCAT	c	19854210	19854190	19854200
>miR319	AT2G31070	TCP10	TCP	AAGGGGTACCCTTCAGTCCAG	c	13228307	13228287	13228297
>miR319	AT3G15030	TCP4	TCP	GAGGGGTCCCCTTCAGTCCAG	w	5063307	5063327	5063317
>miR319	AT4G18390	TCP2	TCP	CAGGGGGACCCTTCAGTCCAA	c	10163433	10163413	10163423
>miR393	AT1G12820	IPS1	TIR/F-box	AAACAATGCGATCCCTTTGGA	c	4369103	4369083	4369093
>miR393	AT3G23690	bHLH077	bHLH	GGTCAGAGCGATCCCTTTGGC	c	8530614	8530594	8530604
>miR393	AT3G26810		TIR/F-box	AAACAATGCGATCCCTTTGGA	w	9871475	9871495	9871485
>miR393	AT3G62980	TIR1	TIR/F-box	AGACAATGCGATCCCTTTGGA	c	23284722	23284702	23284712
>miR393	AT4G03190	GRH1	TIR/F-box	AGACCATGCGATCCCTTTGGA	c	1405361	1405341	1405351
>miR394	AT1G27340		F-box	GGAGGTTGACAGAATGCCAA	w	9497592	9497611	9497601
>miR395	AT5G43780	APS4	ATP sulfurylase	GAGTTCCTCCAAACACTTCAT	c	17608368	17608348	17608358
>miR395	AT3G22890	APS1	ATP sulfurylase	GAGTTCCTCCAAACTCTTCAT	w	8113171	8113191	8113181
>miR396	AT2G22840	GRF1	GRF	TCGTTCAAGAAAGCCTGTGGAA	w	9737024	9737045	9737035
>miR396	AT2G36400	GRF3	GRF	CCGTTCAAGAAAGCCTGTGGAA	c	15278845	15278824	15278834
>miR396	AT2G45480	GRF9	GRF	ACGTTCAAGAAAGCTTGTGGAA	w	18753366	18753387	18753377
>miR396	AT4G24150	GRF8	GRF	TCGTTCAAGAAAGCATGTGGAA	w	12538659	12538680	12538670
>miR396	AT4G37740	GRF2	GRF	TCGTTCAAGAAAGCCTGTGGAA	c	17726419	17726398	17726408
>miR396	AT5G53660	GRF7	GRF	TCGTTCAAGAAAGCATGTGGAA	w	21812371	21812392	21812382
>miR397	AT2G29130		Laccase	TAATCAATGCTGCACTCAATGA	c	12533462	12533441	12533451
>miR397	AT2G38080		Laccase	TAGTCAACGCTGCACTTAATGA	w	15943197	15943218	15943208
>miR397	AT5G60020		Laccase	TAATCAATGCTGCACTTAATGA	w	24186293	24186314	24186304
>miR398	AT3G15640	Cytochrome C oxidase		AAGGTGTGACCTGAGAATCACA	w	5299211	5299232	529222
>miR398	AT1G08830	CSD1	Copper superoxide dismutase	AAGGGGTTTCCTGAGATCACA	w	2827179	exon/intron junction	2827190		5': 2827179, 2827194 3': 2827409, 2827415 (2827682, 2827688)
>miR398	AT2G28190	CSD2	Copper superoxide dismutase	TGCGGGTGACCTGGGAAACAT	w	12022649	12022669	12022659
>miR399	AT2G33770	UBC24	E2-UBC	GGGCAAATCTCCTTTGGCATT	c	14288978	14288958	14288968
>miR403	AT1G31280	AGO2	AGO	GGAGTTTGTGCGTGAATCTAAT	w	11185204	11185225	11185215
>miR447	AT5G60760		2PGK	CTGACAAACATCTCGTCCCCAA	w	24458032	24458053	24458043
>miR472	AT1G51480			GGTATGGGGGGAGTAGGAAAAA		19095946	19095967	19095957
>miR472	AT5G43740			GGTATGGGGGGAGTAGGAAAAA		17583767	17583788	17583778
>miR773	AT4G14140	MET2		GGAGACAAAAGCTGGAAAGCAAA		8146347	8146369	8146358
>miR774	AT3G19890			GATGGCCATATGGGTAACCAC		6915703	6915723	6915713
>miR775	AT1G53290	Galactosyl transferase Avr9 elicitor		TCGTACTGCTAGATATCGAA		19875841	19875860	19875850
>miR778	AT2G22740	SUVH6		TGGTATACATAAACCAAGCCA		9671119	9671139	9671129
>miR780	AT5G41610	ATCHX18		ATGTCTGATATTCATGAAGAT		16656561	16656541	16656551
>miR823	AT1G69770	CMT3		GTCTTATATGATCATCACCCT		26255987	26256007	26255997
>miR824	AT3G57230	AGL16		TCTCTTCTCACAAATGGTCTA		21191515	21191535	21191525
>miR827	AT1G02860	SPX		TGTTTGTTGATGGTCATCTAA		635400	635420	635410
>miR828	AT1G66370	MYB113		TGGAACACTCATTTGAGTAAGA		24757835	24757856	24757846
>miR842	AT5G38550	JR/MBP		GGGATGATGGATCTGAACATGA		15450521	15450542	15450532
>miR844	AT5G51270	PK		TTTGATCAGCAATCTTATCATT		20852975	20852996	20852986
>miR846	AT5G49850	JR/MBP		CATTCAAGCACTTCGATTCAG		20278406	20278426	20278416
>miR856	AT5G41610	ATCHX18		GCTGAAGTTATTGGTGGGATTA		16658179	exon/intron junction	16658179		5':16658190, 16658179 3':16658096, 16658087
>miR857	AT3G09220	LAC		ACACACCTTCAACGTACAAAA		2827243	2827263	2827253
>miR858	AT2G47460	MYB12		AGGGAGAACAGACAACGAAA		19485486	19485505	19485495
>miR858	AT3G08500	MYB83		CAGGTAGAACAGACAACGAGA		2577389	2577409	2577399
>miR859	AT3G49510	F-Box		TTTGATTTTACAACAGAGAGA		18365568	18365588	18365578
>miR173	AT2G27400	TAS1a	ta-siRNA	GTGATTTTTCTCTACAAGCGAA	c	11728982	11729003	11728993
>miR173	AT1G50055	TAS1b	ta-siRNA	GTGATTTTTCTCAACAAGCGAA	c	18553232	18553253	18553243
>miR173	AT2G39675	TAS1c	ta-siRNA	GTGATTTTTCTCTACAAGCGAA	c	16544731	16544752	16544742
>miR173	AT2G39681	TAS2	ta-siRNA	GTGATTTTTCTCTCCAAGCGAA	c	16546866	16546887	16546877
>miR390	AT3G17185	TAS3a	ta-siRNA	CUUGUCUAUCCCUCCUGAGCUA
>miR390	AT5G49615	TAS3b	ta-siRNA
>miR390	AT5G57735	TAS3c	ta-siRNA
>miR828		TAS4	ta-siRNA
>miR156	AT5G50670	SPL13
Note: for the targets with miRNA binding sites in exon/intron junction, the position of the last nucletotide of 5' cleavage fragment or the actual cleavage site is picked up as the coordinate, depending on whichever occurs first.

## Sheet: Predicted targets
miRNA	Target Gene	Gene Name	Target Site (5'->3')	Start	End	Predicted miRNA cleavage site coordinate on chromosome
miR156	AT1G69170		GTGCTCTCTCTCTTCTGTCAG	26010394	26010414	26010404
miR156	AT2G42200		GTGCTCTCTCTCTTCTGTCAA	17596144	17596164	17596154
miR156	AT3G15270		CCGCTCTCTCTCTTCTGTCA	5140624	5140605	5140615
miR156	AT3G57920		GTGCTCTCTCTCTTCTGTCAA	21455830	21455810	21455820
miR156	AT5G50570		GTGCTCTCTCTCTTCTGTCAT	20599983	20599963	20599973
miR156	AT5G50670		GTGCTCTCTCTCTTCTGTCAT	20633325	20633305	20633315
miR158	AT1G64100		TTCTTTGTCTACATTTGGCA	23795724	23795743	23795733
miR158	AT3G03580		TGTTTTGCCTGCATTTGGGA	862715	862696	862706
miR158	AT1G22000		TGCACTTATCTGAGGTTTGGGA	7744983	7745004	7744994
miR158	AT3G47170		TGTCTCTCTCTACCATTGACA	17381388	17381368	17381378
miR159	AT1G30210		AGGGGGACCCTTCAGTCCAA	10628992	10628973	10628983
miR159	AT1G53230		AGAGGGGTCCCCTTCAGTCCAT	19854211	19854190	19854200
miR159	AT2G26950		TGGAGCTCCCTTCATTCCAAG	11508304	11508284	11508294
miR159	AT2G31070		AAGGGGTACCCTTCAGTCCAG	13228307	13228287	13228297
miR159	AT2G32460		TAGAGCTTCCTTCAAACCAAA	13790265	13790245	13790255
miR159	AT3G15030		AGAGGGGTCCCCTTCAGTCCAG	5063306	5063327	5063317
miR159	AT3G60460		TGGAGCTCCATTCGATCCAAA	22354370	22354350	22354360
miR159	AT4G18390		AGGGGGACCCTTCAGTCCAA	10163432	10163413	10163423
miR159	AT4G26930		ATGAGCTCTCTTCAAACCAAA	13528593	13528613	13528603
miR159	AT5G55020		GAGCAGCTCCCTTCAAACCAAA	22342229	22342208	22342218
miR161	AT1G62590		TAGTCACGTTCAATGCATTGA	23181875	23181855	23181865
miR161	AT1G62670		ACCCTGATGTATTCACTTTCAGCGCATTGA	23209363	23209334	23209344
miR161	AT1G62860		ACCCTGATGTTGTTACTTTCA	23279703	23279683	23279693
miR161	AT1G62910		ATCCAAATGTAGTCACTTTCAGCGCATTGA	23303698	23303727	233033717
miR161	AT1G62930		ATCCAAATGTAGTCACTTTCAGCGCATTGA	23311163	23311192	23311182
miR161	AT1G63070		TAGTCTTTTTCAACGCATTGA	23389874	23389854	23389864
miR161	AT1G63080		ATCCAAATGTAGTCACTTTCAACTCATTGA	23393474	23393445	23393455
miR161	AT1G63130		ATCCAAATGTAGTCACTTTCAGCGCATTGA	23417486	23417515	23417505
miR161	AT1G63150		ACCCCAATGTTGTTACTTTCAATGCATTGA	23424037	23424066	23424056
miR161	AT1G63230		TTGTAACTTTCAGTGCATTGA	23455245	23455265	23455255
miR161	AT1G63330		TAGTCACGTTCAATGCATTGA	23494268	23494288	23494278
miR161	AT1G63400		ATCCAAATGTAGTCACTTTCAACGCATTGA	23511964	23511993	23511983
miR161	AT1G64580		ACCCTGATGTTGTCACTTTCACTGCGTTGA	23991676	23991647	23991657
miR161	AT2G41720		TTGTTACTTACAATGCATTGA	17412621	17412601	17412611
miR161	AT3G16710		TAATCACTTTCACTGCGTTGA	5690798	5690818	5690808
miR161	AT4G26800		TATCACTTTCAGTGCATTAA	13490708	13490727	13490717
miR161	AT5G16640		ACCCTGATGTATTTACTTTCAATGCGTTGA	5461791	5461820	5461810
miR161	AT5G41170		AACCTGATGTAATCACTTTCAATGCATTGA	16496941	16496912	16496922
miR161	AT5G65560		TAATCACTTACAATGCATTGA	26219808	26219788	26219798
miR161	AT1G62720		CCCCGATGTAGTGACTTATAA	23232171	23232191	23232181
miR164	AT3G12977		AGCATGTACCCTGCTTCTCCA	4145638	4145658	4145648
miR164	AT5G39610		CTCACGTGACCTGCTTCTCCG	15876045	15876025	15876035
miR169	AT3G20910		GCGGCAATTCATTCTTGGCTT	7328385	7328405	7328395
miR169	AT5G12840		CCGGCAAATCATTCTTGGCTT	4051081	4051061	4051071
miR169	AT3G14020		AGGATCATCATCCTTGACCGA	4643061	4643081	4643071
miR170	AT2G45160		GATATTGGCGCGGCTCAATCA	18626223	18626203	18626213
miR170	AT3G60630		GATATTGGCGCGGCTCAATCA	22422539	22422519	22422529
miR170	AT4G00150		GATATTGGCGCGGCTCAATCA	58431	58411	58421
miR172	AT2G39250		TTGTAGCATCATCAGGATTCC	16396164	16396144	16396154
miR172	AT3G54990		TTGCAGCATCATCAGGATTCC	20384771	20384751	20384761
miR172	AT4G39620		GTGGA-CATGATAAAGGTTCC	18397445	18397464	18397454
miR395	AT4G14680		GAGTTCCTCCAAACTCTTCAT	8414973	8414953	8414963
miR395	AT5G10180		AAGTTCTCCCAAACACTTCAA	3193269	3193289	3193279
miR396	AT3G52910		CCGTTCAAGAAAGCCTGTGGAA	19628292	19628271	19628281
miR396	AT2G40760		AAGTTTAAAGGAGCTGTGGAT	17018334	17018354	17018344
miR396	AT4G27180		AAGTTGAAGAACGCTATGGAG	13618316	13618296	13618306
miR397	AT3G60250		AATCAACGATGCACTCAATAA	22282857	22282837	22282847
miR397	AT5G12250		TATTGATGCTGTACTCGATGT	3962637	3962617	3962627
miR398	AT2G28190		ATGCGGGTGACCTGGGAAACATA	12022648	12022670	12022659
miR400	AT1G06580		GTGACTTATAATACTCTCATA	2014969	2014949	2014959
miR400	AT1G22960		GTGACCTATAATACTCTAATA	8129004	8128984	8128994
miR400	AT1G62590		GTTACATATAATACTCTCATA	23181663	23181643	23181653
miR400	AT1G62670		GTGACTTATAATACGCTTATA	23209142	23209122	23209132
miR400	AT1G62720		GTGACTTATAATACTCTCATT	23232181	23232201	23232191
miR400	AT1G62910		GTGACTTACAGTACTCTTATA	23303919	23303939	23303929
miR400	AT1G62930		GTGACTTACAATACTCTTATA	23311384	23311404	23311394
miR400	AT1G63070		GTGGCTTATAATACGCTTATA	23389693	23389673	23389683
miR400	AT1G63080		GTAACTTATAATACACTTATA	23393253	23393233	23393243
miR400	AT1G63130		GTGACTTACAATACTCTTATA	23417707	23417727	23417717
miR400	AT1G63330		GATACATATAATACTCTCATA	23494480	23494500	23494490
miR400	AT1G63400		GTGACTTACAATACTCTTATT	23512185	23512205	23512195
miR400	AT1G64580		GTGACCTATAACACTCTCATA	23989340	23989320	23989330
miR400	AT3G16710		GTGATTTATACTACTCTCATA	5691010	5691030	5691020
miR400	AT3G22470		GTGACTTATAGTATTCTCATA	7966777	7966757	7966767
miR400	AT4G19440		GTCGACGTATAATACTCTCATA	10603295	10603274	10603284
miR400	AT5G16640		GTAACTTATAGTATTCTCATT	5462012	5462032	5462022
miR400	AT5G39710		GTTACTTATAATACTCTTATT	15913887	15913907	15913897
miR400	AT5G46680		ATGACGTATAATATTCTCATC	18958909	18958929	18958919
miR400	AT1G20300		GTGACTTATAATATACTGATG	7030981	7031001	7030991
miR400	AT2G31400		GTGACTTATAATGCTCTTCTT	13396190	13396170	13396180
miR400	AT3G16910		ATAACAGAAAATATTCTCTTT	5773148	5773128	5773138
miR401	AT2G06095		TGTCGATCGACACCAGTTTCG	2374487	2374507	2374497
miR401	AT2G13270		TGTCGATCGACACCAGTACCA	5500268	5500288	5500278
miR401	AT3G42350		TGTCGATCAACACCAGTTTCG	14500950	14500930	14500940
miR402	AT4G34060		CTGAGGTTTAATAGGCCTCGGA	16314689	16314710	16314700
miR404	AT1G07650		GCTGCCGCAACCGCCAGCGGTAAT	2359613	2359590	2359609
miR406	AT1G54380		GATGATTACAATAGCATTTTG	20302852	20302832	20302842
miR406	AT2G42510		GACGATTACAATAGCATTTTG	17710843	17710863	17710853
miR407	AT1G12010		GCTAAAAGTATATGATGATAA	4057693	4057713	4057703
miR407	AT1G17770		GCCAAAAGTATATGATCCCAA	6121177	6121197	6121187
miR407	AT3G13100		ACCAAAAGTATATGAAATTGG	4211249	4211229	4211239
miR407	AT5G49870		ATCATATTTATATGATTTAAA	20287573	20287553	20287563
miR408	AT2G02850		GCCAAGGGAAGAGGCAGTGCAT	827716	827695	827705
miR408	AT2G30210		ACCAGTGAAGAGGCTGTGCAG	12896700	12896680	12896690
miR408	AT2G47020		GCCAGGGAAGAGGCAGTGCAT	19327023	19327003	19327013
miR408	AT5G05390		GCCGGTGAAGAGGCTGTGCAA	1594967	1594987	1594977
miR408	AT5G07130		GCCGGTGAAGAGGCTGTGCAG	2210757	2210777	2210767
miR414	AT1G15670		ATCTGATGATGATGAAAGATGA	5390955	5390976	5390966
miR414	AT1G20920		TAGAGATGATGATGAAGAGAG	7285522	7285542	7285532
miR414	AT2G44310		GTTAGATGATGATGATGATAA	18316711	18316731	18316721
miR414	AT3G42670		TGATGATGATGATGAAGAAGA	6317470	6317490	6317480
miR414	AT4G26110		GGACGATGATGATGAGGATGA	13234868	13234888	13234878
miR419	AT2G01830		CAACAGCTTCAGCATTCAGTG	367224	367204	367214
miR447	AT3G45090		TGACAAACATCTCGTTCCTAA	16502972	16502952	16502962
miR391(3')	AT1G72000	beta-fructofuranosidase	ACT-TGTGGGAGAGATGCCGT	27108402	27108421	27108411
miR472	AT1G12210	RFL1	GGTATGGGTGGAGTAGGCAAAA	4141492	4141513	4141503
miR472	AT1G12220	RPS5	GGTATGGGGGGAGTAGGCAAAA	4145555	4145576	4145566
miR472	AT1G12280		GGCATGGGTGGAGTAGGCAAAA	4177011	4176990	4177000
miR472	AT1G12290		GGCATGGGTGGAGTAGGAAAAA	4180702	4180681	4180691
miR472	AT1G15890		GGTATGGGGGGAGTAGGTAAAA	5461940	5461961	5461951
miR472	AT1G62630		GGTATGGGCGGTGTAGGGAAGA	23190111	23190132	23190122
miR472	AT1G63360		GGTATGGGCGGTGTAGGGAAGA	23505300	23505279	23505289
miR472	AT4G10780		GGTATGGGGGGAGTAGGCAAAA	6636916	6636895	6636905
miR472	AT4G27190		GGCATGGGAGGAGTAGGTAAAA	13623430	13623409	13623419
miR472	AT5G05400		GGTATGGGGGGAGTAGGCAAGA	1599827	1599806	1599816
miR472	AT5G43730		GGTATGGGGGGAATAGGAAAAA	17578028	17578049	17578039
miR472	AT5G47260		GGTAGGGGTGGAGTAGGCAAAA	19207163	19207184	19207174
miR472	AT5G63020		GGTATGGGTGGAGTAGGTAAAA	25302688	25302667	25302677
miR771	AT1G76810		TGAAAGTTACTACAGAGGCTCG	28837119	28837098	28837108
miR772 (5')	AT2G28010	Aspartyl protease	ATTACTTCGACCATACCTACA	11938458	11938438	11938448
miR774	AT3G17265		GATGAATATATGGGTGACCAA	5899812	5899792	5899802
miR774	AT3G17490		GATGGATATATGGGTGACCAA	5985636	5985656	5985646
miR774	AT3G22700		GATGGAGATATGGATAACCAA	8025018	8024998	8025008
miR774	AT3G22720		GATGGAGATATGGATAACCAA	8029289	8029269	8029279
miR776	AT5G62310	IRE	GAACATCAATAGAAGATTTTGA	25043365	25043386	25043376
miR777	AT1G30060	CIP4.1-like	AATCAACGAATCTCAATGCGTC	10545882	10545861	10545871
miR778	AT2G22740	SUVH6	TGGTATACATAAACCAAGCCA	9672659	9672639	9672649
miR778	AT2G35160	SUVH5	TGGTATACATAGACCAAGTCA	14831795	14831815	14831805
miR779	AT5G53890		AATGTGCTGCAACATTGCAGAA	21895646	21895667	21895657
miR781	AT5G23480		CTAGTATCCAGAAAACTCTAG	7918490	7918510	7918500
miR822	AT2G13900	DC1 domain	CATGTGCAAATGCTTCTCGCA	5841445	5841465	5841455
miR822	AT5G02330	DC1 domain	CATGTGCAAATGCTTCTCGCA	487985	487965	487975
miR822	AT2G02620	DC1 domain	CATGTGCAGATGCTCCCCGCA	718514	718534	718524
miR822	AT5G02350	DC1 domain	CATGTGCAAATGCTTCTCGCA	496009	495989	495999
miR825	AT5G44970		GTTCATT-ATTTTCTTGAGAA	18174406	18174425	18174415
miR826	AT4G03060	AOP2	CACGTGTCCAAAACCGGACTA	1352154	1352134	1352144
miR827	AT1G63010	SPX	ATTACGTTGATGGTCATCTAA	23356059	23356039	23356049
miR828	AT3G60980	PPR	TGGAGTACTGGTTTAAGCAAGG	22576941	22576920	22576931
miR828	AT5G52600	MYB82	TGGAATACTCATTTGAACAAGA	21360707	21360686	21360696
miR829.1	AT5G18560	ERF	TTACCTTGAAGTTTTGATTTG	6164710	6164690	6164700
miR831	AT3G12190	Unknown protein	CAGGAGAAGTACGAAGAGATCT	3886679	3886700	3886689
miR832 (5')	AT2G46960	cytochrome P450	TTTCGATTCTTGATCCTAGCT	19301082	19301062	19301072
miR832(3')	AT4G30840	WD-40	GTAGCTTGGAGTGGGAATCAA	15017880	15017860	15017870
miR834	AT3G03870	Unknown protein	TTGCAGCTGCTGCTGCTACCG	996098	996118	996108
miR834	AT3G10010	HhH-GPD	CTATTGCTGCTACTGCTACTA	3087060	3087040	3087050
miR834	AT3G48050	BAH domain	TTACTGTTGCTGCTGCTGCCA	17746546	17746526	17746536
miR834	AT4G00930	COP1-interacting	CTACTGCCGCTACTGCTACCA	398407	398427	398417
miR834	AT5G05840	Unknown protein	AACCTACCGCTACTGCTACCG	1760326	1760306	1760316
miR834	AT5G24510	60s acidic ribosomal protein P1	TTACCACTGCTGCTCCTACCG	8369493	8369473	8369483
miR835(3')	AT4G19600	cyclin family	CTTTCTCGCGTTTCTTCTCCT	10672783	10672803	10672793
miR835(3')	AT5G46170	F-box	CTTTCATGCGTTATCTTCTCCA	18734150	18734129	18734139
miR835(5')	AT1G49560	myb	ATTAGAGAACATATGCAAGAA	18347351	18347371	18347361
miR835(5')	AT1G80340	GA4H	TATGAAGAACATATGCAAAAG	30206144	30206124	30206134
miR835(5')	AT2G32120	HSP70	TATCAAGAACGTATGCAAGAA	13659376	13659356	13659366
miR835(5')	AT3G48910	expressed protein	GATGAGGAACAT-TGCAAGAA	18147150	18147169	18147159
miR837(5')	AT1G01160	GIF2 transcription factor	TGATGAGAACAAGAAGCTGAT	73092	73112	73102
miR837(5')	AT1G16800	tRNA-splicing endonuclease	TGCAATGAACAAGAAGCTGAA	5746846	5746826	5746836
miR837(5')	AT1G23020	ferric-chelate reductase	AGAAACGAATAAGAAAGTGAT	8153335	8153315	8153325
miR837(5')	AT1G52500	ATMMH 1	GAAGATGAACAAGAAACTGAG	19566270	19566290	19566280
miR837(5')	AT1G52590	expressed protein	TGAAGCGGGCAAGAAACTGTT	19593324	19593304	19593314
miR837(5')	AT1G68845	hypothetical protein	TGGGGCGG-CAAGAAACTGAT	25886319	25886338	255886328
miR837(5')	AT4G00850	GIF3	TGATGAGAACAAGAAGCTGAT	358096	358116	358106
miR837(5')	AT5G18590	kelch repeat-containing	AGGAGCAAACAAGAGACTGAT	6179019	6178999	6179009
miR838	AT1G12850	phosphoglycerate/bisphosphoglycerate mutase family	AGGTG-AAGAAGTAGAAGAAGA	4381507	4381487	4381497
miR838	AT1G72360	ERF	TGTGCAACAGGTAGAGGAGAA	27246085	27246105	27246095
miR838	AT2G45720	armadillo/beta-catenin repeat	TTAGTAGGAAGTAGAAGAAAA	18843190	18843210	18843200
miR838	AT3G12380	similar to actin	TGTGCAGAAAGTAGAAGGAGA	3938808	3938788	3938798
miR838	AT5G21930	ATPase E1-E2	TGTG-AAGAAGTGGAAGGAGA	7243602	7243621	7243611
miR838	AT5G46030	expressed protein	TGTGCAAGAAGAGGAAGAAGA	18688263	18688283	18688273
miR840	AT2G02740	transcription factor	GTTAGTTTAGGTCCTTCAGTGT	771491	771512	771502
miR841	AT1G70470	expressed protein	CTCCGGTTCAAGTGGCTCGTT	26563611	26563591	26563601
miR841	AT2G38810	histone H2A	TTCAGTTTCCAGTGGGTCGTA	16226823	16226803	16226813
miR841	AT4G13570	histone H2A	AGATGTTTCAAGTGGCTCGTA			0
miR842	AT1G52100		GGATGATGGATCTGACTATCA	19388745	19388725	19388735
miR842	AT5G28520		GGATGATTCATCTGACCATGA	10493155	10493175	10493165
miR842	AT1G52070		GGACGATGGAGCTGACCATGA	19370044	19370024	19370034
miR842	AT1G52120	jacalin	GGACGATGGATTTGACCATGA	19401473	19401453	19401463
miR842	AT1G57570	jacalin	TGATGATGGATCCGACCATGA	21325856	21325876	21325866
miR842	AT1G60130	jacalin	GGATGATGGATCCGACCATGA	22168027	22168047	22168037
miR842	AT2G37340	splicing factor RSZ33	GGAAGTCGGATCTGACCGTGA	15677619	15677599	15677609
miR842	AT3G43610	tubulin	TGTTGATGGGTCTGACCATGG	15534037	15534017	15534027
miR843	AT1G11810	F-box	TTCAATGAAGCTGGACCTAAA	3989959	3989979	3989969
miR843	AT2G22810	ACC synthase 4 (ACS4),	AGCCAA-GAAGCTTGACCTAAA	9725744	9725724	9725734
miR843	AT3G13830	F-box	TTCAATGAAGCTCGACCTAAA	4554159	4554179	4554169
miR844(3')	AT3G46540	epsin N-terminal homology (ENTH) domain	AAACTGG-AGGATGGCTTATAA	17145913	17145893	17145903
miR846	AT1G52050	JR/MBP	GATGCAAGCACTCCAATTCAA	19359550	19359530	19359540
miR846	AT1G52060	JR/MBP	GATGCAAGCACTTGAATTCAA	19363537	19363517	19363527
miR846	AT1G52070	JR/MBP	GATGCAAGCACTTGAATTCAA	19369673	19369653	19369663
miR846	AT1G52130	JR/MBP	CATTCAAGCACTGCAATTCAA	19405111	19405091	19405101
miR846	AT1G57570	JR/MBP	CATTCAAGGACTTCAATTCAA	21326178	21326198	21326188
miR846	AT1G60110	JR/MBP	GATTAAAGGACTTCAATTCAA	22172527	22172547	22172537
miR846	AT2G25980	JR/MBP	GATCCAAGCACTTCAATTCGA	11086147	11086127	11086137
miR846	AT5G28520	JR/MBP	GATCCAAGCACTTAAATTCAA	10493480	10493500	10493490
miR846	AT5G49870	JR/MBP	GATTGAAGCACTTCAATTTAA	20289387	20289367	20289377
miR846	AT1G33790		GGTTCAAGGGCTTAAATTCAA	12259117	12259137	12259127
miR847	AT1G49120	ERF	GATCATGAAGAAGAGGGAGTGA	18177662	18177683	18177673
miR847	AT1G53340	DC1 domain	AATCCAGAAGAAGAGGAGTCA	19903123	19903103	19903113
miR847	AT1G53720	cyclophilin-RNA interacting protein	CAT-GAGAGGGAGAGGAGTGA	20062838	20062857	20062847
miR847	AT1G74620	zinc finger	CATCGAGAGGCAGAGGAGTGG	28032316	28032336	28032326
miR847	AT2G19740	60S ribosomal protein L31	GTCATTGAAGAAGAGGAGTGA	8521408	8521428	8521418
miR847	AT5G51330	meiosis protein-related (DYAD) (SWI1)	ACCGATGAAGAAGAGGAGTGG	20878119	20878099	20878109
miR856	AT1G11200	expressed protein	CCTGAAGATATTGGTGGGATTG	3755261	3755282	3755272
miR856	AT1G48040	PP2C	GCCTGAAGTT-TTGGTAGGATTA	17723522	17723501	17723511
miR856	AT2G46800	zinc transporter (ZAT), ZAT1	GTTGAAGTTGTTGGTGGGATTA	19245407	19245428	19245417
miR858	AT1G06180		CTGGACGAACAGACAACGAAA	1890637	1890657	1890647
miR858	AT5G49330		CAGGAAGAACAGACAACGAAA	20017112	20017092	20017102
miR858	AT1G66230		CAGGAAGAACAGACAACGAAA	24681350	24681370	24681360
miR858	AT4G12350		CAGGAAGAACAGACAACGAAA	7326062	7326082	7326072
miR858	AT3G62610		CGGGAAGAACAGACAACGAAA	23166605	23166625	23166615
miR858	AT3G24310		CGGGAAGAACAGACAACGAAA	8811845	8811825	8811835
miR858	AT2G26950	myb	CCTGGTCGAACAGATAACGAG	11508767	11508747	11508757
miR858	AT2G47460	MYB12	CCAGGGAGAACAGACAACGAA	19485485	19485505	19485495
miR858	AT3G27170	chloride channel protein (CLC-b),	CAAGGTGGAACAGACAACCAC	10026301	10026321	10026311
miR858	AT3G49690	myb	CCGGGACGAACAGACAACGAT	18439444	18439464	18439454
miR858	AT5G23000	MYB37	CCGGGACGAACAGACAACGAC	7697017	7697037	7697027
miR858	AT5G56110	myb	CCTGGTCGGACAGACAACGAT	22737216	22737236	22737226
miR859	AT1G11810	F-Box	TTTGACTTCACAAGAGAGAGT	3990431	3990451	3990441
miR859	AT1G24793	F-Box	TTTGATTTTACAACAGAGACA	8770478	8770498	8770488
miR859	AT1G24880	F-Box	TTTGATTTTACAACAGAGACA	8784857	8784877	8784867
miR859	AT1G25054	F-Box	TTTGATTTTACAACAGAGACA	8807386	8807406	8807396
miR859	AT1G25141	F-Box	TTTGATTTTACAACAGAGACA	8821764	8821784	8821774
miR859	AT1G25210	F-Box	TTTGATTTTACAACAGAGACA	8836142	8836162	8836152
miR859	AT1G32140	F-Box	TTTGATTTTACAACCGAGAGA	11563282	11563262	11563272
miR859	AT1G67450	F-Box	TTTGATTTTACAAGAGAGAGA	25270477	25270497	25270487
miR859	AT2G04920	F-Box	TTTGATTTTACAATGGAGAGA	1726801	1726821	1726811
miR859	AT2G18780	F-Box	TTTGATTTCACAACGGAGAGA	8144466	8144446	8144456
miR859	AT2G24510	F-Box	TTTGATTTCACAAGGGAGAGA	10412109	10412129	10412119
miR859	AT2G27520	F-Box	TTTGATTTCACAACAGAGACA	11769742	11769762	11769752
miR859	AT3G13820	F-Box	TTTGATTATACAACAGAGAGA	4550343	4550363	4550353
miR859	AT3G13830	F-Box	TTTGACTTCACGACGGAGAGT	4554634	4554654	4554644
miR859	AT3G16820	F-Box	TTTGATTTTACAACAGAGAGA	5728456	5728436	5728446
miR859	AT3G16880	F-Box	TTTGATTTTACAACAGAGAGA	5767396	5767416	5767406
miR859	AT3G17265	F-Box	TTTGATTTCACAACAGAGAGA	5899946	5899926	5899936
miR859	AT3G17280	F-Box	TTTGATTTTGCAACGGAGAGA	5903953	5903933	5903943
miR859	AT3G17540	F-Box	TTTGATTTCAAGACAGAGAGA	6003473	6003493	6003483
miR859	AT3G17570	F-Box	TTTGATTTCGCAACAGAGAGA	6010067	6010087	6010077
miR859	AT3G19880	F-Box	TTTGATTTTACGGCAGAGAGA	6911953	6911933	6911943
miR859	AT3G20710	F-Box	TTTGATTTTACAAGAGAGAGA	7238345	7238325	7238335
miR859	AT3G21170	F-Box	TTTGATTTCTCAACAGAGAGA	7420702	7420722	7420712
miR859	AT3G22350	F-Box	TTTGATTTTACAACAGAGAGA	7902581	7902601	7902591
miR859	AT3G22700	F-Box	TTTGACTTTAAAACAGAGAGA	8025146	8025126	8025136
miR859	AT3G22710	F-Box	TTTGATTTTACAACAGAGAGA	8026688	8026668	8026678
miR859	AT3G22720	F-Box	TTTGATTTTACAACAGAGCGA	8029414	8029394	8029404
miR859	AT3G24580	F-Box	TTTGATTTCACAAGAGAGAGA	8969862	8969882	8969872
miR859	AT3G49520	F-Box	TTTGATTTCACAACCGAGAGA	18371262	18371282	18371272
miR859	AT4G33290	F-Box	TTTGATTTTACAAGAGAGAGA	16050270	16050290	16050280
miR859	AT5G36200	F-Box	TTTGACTTTACAACAGAGAGA	14262791	14262771	14262781
miR859	AT5G36730	F-Box	TTTGATTTTACAACAGAGAGA	14454264	14454284	14454274
miR859	AT5G36820	F-Box	TTTGATTTTACAACAGAGAGA	14513564	14513584	14513574
miR859	AT5G42460	F-Box	TTTCGATTTCACAACAGAGAAA	16997699	16997720	16997710
miR865-3p	AT3G02340		ATGAATTTGATGAAAAT-CAT	477871	477890	477880
miR865-3p	AT3G10160		CTTAAACAGAGTCTCCAAACAGAT	3140548	3140527	3140537
miR865-3p	AT1G05680		CTCAAAG-GAGCCTAATTCTG	1703762	1703743	1703753
miR865-3p	AT1G31290		TTCAACTCGAATCAGATTCAG	11192014	11192034	11192024
miR865-3p	AT1G64880		CTTGATTACAAAGACATTGAT	24109682	24109702	24109692
miR865-3p	AT5G67450		CTTAAATAGCTCGAAATCACAT	26937145	26937124	26937134
miR866-3p	AT1G09680		TCTT-ATAGATGGATTTTGT	3134673	3134655	3134664
miR866-3p	AT2G22070		ATTTCAAAGATGGGTTTTGT	9393002	9393021	9393011
miR866-3p	AT3G05380		TTTTCAAAGATGGAGTTTGT	1544148	1544167	1544157
miR866-3p	AT5G18370		TTTACAAAGACGGCTTTTGT	6087898	6087879	6087889
CandidateB	AT1G07640		CAACACTAAGTTCTGTTACTA	2355445	2355425	2355435
CandidateB	AT1G21340		CAACACCAAGTTTTGTTATTA	7476212	7476232	7476222
CandidateB	AT1G26790		AGACACCAAATTCTGTTACTA	9274606	9274586	9274596
CandidateB	AT1G47655		CACCACCAAGTTCTGTTACTA	17527987	17528007	17527997
CandidateB	AT1G51700		TAACACTAAATTCTGTTACTA	19178056	19178076	19178066
CandidateB	AT1G64620		AAACACCAAGTTCTGTTACTA	24011235	24011255	24011245
CandidateB	AT1G69570		AAACACCAAATTCTGTTATTA	26166214	26166194	26166204
CandidateB	AT2G28810		CAATACCAAGTTCTGTTACTT	12371440	12371460	12371450
CandidateB	AT3G21270		AAACACTAAATTCTGTTACTA	7475050	7475070	7475060
CandidateB	AT3G50410		CAACACTAAGTTCTGTTACTA	18720966	18720986	18720976
CandidateB	AT3G52440		TAACACAAAGTTCTGTTACTA	19446523	19446543	19446533
CandidateB	AT3G55370		CAATACTAAGTTCTGTTACTT	20539040	20539060	20539050
CandidateB	AT4G00940		CAACACCAAGTTTTGTTATTA	403977	403957	403967
CandidateB	AT4G38000		CAACACCAAATTCTGCTACTA	17858576	17858596	17858586
CandidateB	AT5G02460		TAACACCAAATTCTGTTACTT	540438	540418	540428
CandidateB	AT5G39660		GGAAACCAAGTTCTGTTACTA	15897004	15897024	15897014
CandidateB	AT5G60850		TAACACAAAGTTCTGTTACTA	24497980	24498000	24497990
CandidateB	AT5G62430		GGAGACTAAGTTCTGTTACTA	25087235	25087215	25087225
CandidateB	AT5G62940		ACATACTAAGTTCTGTTACTA	25275285	25275265	25275275
CandidateB	AT5G65590		AAACACAAAGTTCTGTTACTA	26230114	26230094	26230104
CandidateB	AT5G66940		CAACACCAAGTTCTGTTACTA	26745773	26745753	26745763
CandidateC	AT2G30690		CAGATCAGAGGTTTCATCTTA	13083530	13083550	13083540
CandidateD	AT3G08500		CCAGGTAGAACAGACAACGAG	2577653	2577633	2577643

## Sheet: Paralogs
miRNA	Target Gene	Gene Name	Gene Family	Target Site (5'->3')	Start	End	Reminiscent miRNA binding site coordinate
miR156	AT1G02065	SPL8	SPL	TCGGAATTCGACAACGGGAA	366736	366755	366745
miR156	AT3G60030	SPL12	SPL	TTGATTACTCTCTTGAAGATA	22179636	22179616	22179626
miR158	AT5G46100		PPR	TTCTTTAAGGGTTTTTCACA	18712650	18712631	18712641
miR158	AT4G21300		PPR	GATGATGTCTCGTGCTGATA	11337382	11337401	11337391
miR158	AT3G26540		PPR	AAGTATGGGTATTCGGGGAA	9747314	9747295	9747305
miR158	AT1G08610		PPR	TAACTTGAGAGCCAGAGTGA	2735234	2735215	2735225
miR159	AT4G05100	MYB74		TC---CTCAACTTACATCAAT	2619672	2619689	2619679
miR159	AT4G21440	MYB102		TTCAACTTCGCAAATTCG---	11418615	11418598	11418608
miR159	AT5G65230	MYB53		CACAGACTCTGTAGATTGGCCT	26086559	26086580	26086570
miR159	AT3G02940	MYB107		T--ACTTCAAACCCTTCGTCG	663605	663623	663614
miR159	AT1G22640	MYB3		AAGAAACTAGCATAATTATTTG	8007302	8007323	8007313
miR160	AT5G62000	ARF2		AGGCATGAACCTACTTACACA	24930658	24930678	24930668
miR160	AT1G35240	ARF20		TCGTTATCGTGATACAACTGA	12928206	12928186	12928196
miR160	AT1G34170	ARF13		TAGTTATCCCAATGCAATTGA	12444549	12444529	12444539
miR161	AT4G28010		PPR	ACCGAATGCTGTGACTTATAA	13931431	13931451	13931441
miR161	AT2G19280		PPR	ACCAAACATTTTTGTGTACAG	8370863	8370883	8370873
miR162	AT5G20320	DCL4	DCL	CTTCCCGTTGAGGCTGAGACTA	6863670	6863649	6863659
miR163	AT5G37970			CTTGAGTTCCAAGTATGCTTCAA	15141260	15141238	15141249
miR163	AT1G68040			A--GAGTTTCTTGTCTTCTTCAA	25507970	25507990	25507980
miR163	AT5G66430			ATTGCTGTCTGAATGATCTTCCGGATAA	26543659	26543632	26543642
miR164	AT3G18400	ANAC058		TGAATTCAAACTCATCAACCA	6319115	6319095	6319105
miR164	AT3G29035			GTCTTGTGGCCGATTTTAAAA	11035972	11035992	11035982
miR164	AT1G76420	CUC3		AGAACCTTCCAACAAAACCCT	28677304	28677284	28677294
miR164	AT4G28530	ANAC074		TCCAAGTTTGTGATCAGTGGG	14091116	14091096	14091106
miR164	AT2G24430			ATCAGACCTCCTTCAACTCCC	10390939	10390919	10390929
miR164	AT1G71930	VND7		AGT-CATAACCT--TAATCAA	27081120	27081137	27081127
miR164	AT1G52800			ATCTCGATGCCAGCTTTTCC-	19668452	19668471	19668461
miR164	AT1G33060			ATGT-GAAACCTGATGTTTCA	11977116	11977097	11977107
miR167	AT1G19220	ARF19	ARF	AATTTCCTGAGCAGAAATCA	6630408	6630390	6630399
miR167	AT1G19850	ARF5	ARF	AAGCTCGGGTTGGAAGCTTG	6889893	6889913	6889903
miR167	AT1G59750	ARF1	ARF	TATGTCTTCAAGTCTTAT-G	21986999	21987020	21987010
miR167	AT4G23980	ARF9	ARF	TTTATGGGGAGAGGGTTTTC	12453992	12454012	12454002
miR168	AT5G43810	ZLL		AGCCGGAGGAGAAACCGTGGTG	17629361	17629382	17629372
miR168	AT2G27040	AGO4		ATGTGGAACCAGTTCGTGTTA	11548475	11548455	11548465
miR169	AT2G34720			CAAAGAAATGAAAAGTGTGAT	14656951	14656931	14656941
miR171	AT5G52510	SCL8		GATTTTGGCGCGTGTTTCTCA	21325279	21325299	21325289
miR171	AT4G36710			GGTTTTATCACGGCTTAATCA	17306492	17306512	17306502
miR171	AT5G41920			GTTCCTCGC-CGGAGCGAGTC	16797430	16797449	16797439
miR171	AT2G01570	RGA1		TCTTGTGAAGCAAATCGGATGC	256618	256597	256607
miR171	AT3G50650	SCL7		CACACTAATTCGGATCAAAGA	18818503	18818483	18818493
miR171	AT3G54220	SCR		ACTGTTCCCGCCGTCCAAACA	20082302	20082322	20082312
miR171	AT1G21450	SCL1		AAAATTAGAAGAAGCTTTGTCA	7510417	7510438	7510428
miR172	AT3G20840	PLT1		AGCCAGAACTCTCAGCAG-CT	7303056	7303075	7303065
miR172	AT1G51190	PLT2		ACAAACCAACAATTACTTGCA	18983661	18983681	18983671
miR172	AT3G54320	WRI1		CTGTATGATGGATACAGGGTTTT	20129163	20129185	20129174
miR172	AT4G37750	ANT		CTG-AGCTTAAGACCGTCGCT	17742116	17742135	17742125
miR173	AT1G66170	MMD1		GCAATTTCTTTGCCGTATCAATCCAA	24643053	24643028	24643038
miR319	AT3G02150	TCP13		GTAGTAGTAGCAACAATGGTG	392448	392468	392458
miR319	AT5G60970	TCP5		CGGTCCTACTCCTCCGGCAAT	24553039	24553019	24553029
miR319	AT3G18550	TCP18		GAATCTTATGACTTAGTCAAC	6385103	6385123	6385113
miR319	AT5G54040			AAGGTTGCAAAAGTATTAGTT	21946707	21946687	21946697
miR319	AT2G30280			GAAGC-TGATATACAATCTAG	12917703	12917684	12917694
miR393	AT5G49980	AFB5		ACAACATGAGGTTTGTTTGGA	20351851	20351831	20351841
miR393	AT4G24390	FBX14		CCAATATGAGGTTTGTTTGGT	12614136	12614116	12614126
miR393	AT5G48560		bHLH	AAACAAGAGAAAAAGGATTGA	19704129	19704149	19704139
miR393	AT1G68920		bHLH	AAACAAATGGATGGGAGGGTGA	25921118	25921139	25921129
miR393	AT4G34540			GTTCA-TGAGAGTTCTACTTC	16501280	16501299	16501289
miR394	AT3G18480			GACGAATTGGAGAAGACCAA	6340807	6340826	6340816
miR394	AT1G15530			TTCTTTTGG-ATTCTGAGAT	5340455	5340437	5340446
miR394	AT5G15710			AGAGATAAGTAGAATGCCAC	5123906	5123925	5123915
miR394	AT1G30950	UFO		CGAGATCGAACGGATGCCTC	11037174	11037193	11037183
miR395	AT1G19920			GAGTATTTGCAAAGTTTGCAT	6916279	6916259	6916269
miR395	AT5G43770			CAACGGTTCCAAGTGATCCAC	17606359	17606379	17606369
miR397	AT5G03260	LAC11		TTATCAACGCAGCTTTAAACGA	778294	778273	778283
miR397	AT2G30210			TCATCAACGCTGGTATGAACCA	12895964	12895943	12895953
miR397	AT5G58910	LAC16		TCATCAACGCGGCGTTAAACGA	23807983	23807962	23807972
miR397	AT2G40370	LAC5		TAATAAACTCAGCATTAAACCA	16866517	16866496	16866506
miR397	AT5G05390	LAC12		TGATCAACGCAGCTTTAAACCA	1595927	1595948	1595938
miR397	AT3G09220	LAC7		TCATAAACGCGGCCATGAACAT	2828597	2828576	2828586
miR397	AT2G46570	LAC6		TGATAAATGCTGGTATTAACAT	19135038	19135059	19135049
miR397	AT5G01190	LAC10		TAATAAACGCAGCATTGAACGA	73481	73502	73492
miR397	AT5G07130	LAC13		TCATCAACTCTGCTTTGAACCA	2211484	2211505	2211495
miR397	AT5G01040	LAC8		TCGTAAACGCAGCACTCAACAC	14616	14595	14605
miR397	AT5G01050	LAC9		TTATAAACGCAGCACTCAACAC	19400	19379	19389
miR398	AT5G18100	CSD3		TGCTGGCGATTTGGGTAACAT	5987931	5987951	5987941
miR399	AT2G16920	UBC23		AGTGATATTAGTGATGAGGAA	7345717	7345697	7345707
miR399	AT1G53020	UBC26		ATGAGAAGTCAATCCATGAAA	19762302	19762282	19762292
miR403	AT5G43810	ZLL		-GCCTTTAGGAATTAGTGTATT	17633901	17633921	17633911
miR403	AT1G48410	AGO1		TC-GTGTGTTTGGATATTTCAT	17889881	17889861	17889871
miR447	AT1G49920			TCAATATTTTCCTCTTGCCTTT	18486681	18486660	18486670
miR472	AT3G50950			GGGATGGGAGGGCTAGGTAAAA	18947672	18947693	18947683
miR472	AT1G50180			GGAATGGGTGGTTTGGGGAAAA	18588476	18588497	18588487
miR472	AT1G59780			AAAATTTTGTAAGTATTTTAAA	21999460	21999439	21999449
miR773	AT5G49160			TGGGGCTAAAGCTGCGAAGCGAA	19949738	19949760	19949749
miR774	AT4G05080			GATAGAGATTTGGATTACTAC	2603760	2603780	2603770
miR774	AT1G54550			AATAGAGATTTGTATTTCGAC	20374102	20374122	20374112
miR774	AT5G42460			GATGGAGATTTGGGTTACGAG	16997846	16997866	16997856
miR774	AT4G33290			GCTTGAGATATGGATTACGAC	16050416	16050436	16050426
miR774	AT3G24580			GATGCAGATCTGGGTAACAAC	8969996	8970016	8970006
miR774	AT5G41500			GTTTGAGATATGGATTACGAC	16622069	16622089	16622079
miR774	AT3G17320			GACGGGGATATGGATTAGTAA	5915730	5915710	5915720
miR774	AT3G16740			CGTGAAGATATGGATTAGTCG	5700348	5700368	5700358
miR775	AT2G26100			TTGTGCTTCTTGATACCGAG	11124298	11124279	11124289
miR775	AT1G05170			TGTTTTCTTTAGTTTCTGAT	1492878	1492859	1492869
miR778	AT5G04940			GGGGTTGCATTCTCCATCAAT	1455937	1455917	1455927
miR778	AT4G13460			GGGCTTACATGGACACCCTCA	7825927	7825907	7825917
miR778	AT1G73100			GGGTCTTCACATGCAGACTAT	27496314	27496334	27496324
miR780	AT1G64170			TTGTCAACAATTCATGAGGAT	23819633	23819613	23819623
miR780	AT4G23700			ATGGCGACTATACATGAGGAT	12343347	12343327	12343337
miR780	AT3G17630			CTCAGCAGCATCCACGAGGAC	6031018	6031038	6031028
miR780	AT2G13620			TACTCAACAATGCATGAAGAT	5686888	5686908	5686898
miR823	AT4G19020			TGCTACTGCATGATCACAGGCCG	10419852	10419874	10419863
miR823	AT4G14920			TTATCCTTAAGTGGACACCCT	8532632	8532612	8532622
miR824	AT4G37940			ACACACCGTGAAGTAGCTGTT	17835799	17835779	17835789
miR824	AT4G24540			CAAGCTACGACAGTGGAACTC	12671328	12671308	12671318
miR824	AT2G22630			TGGATTGGGACATCATGAGCTA	9628610	9628631	9628621
miR824	AT2G22540			GCTGTGTACGAGGAAGGAC-A	9590170	9590189	9590179
miR827	AT2G25480			AACAAGTGGATGATTCAAAAC	10850784	10850804	10850794
miR827	AT2G33810			TCTCTTCCAATGGTTACTTTT	14312336	14312356	14312346
miR827	AT1G18740			TGCTTGACGAGAAAGATCATC	6464618	6464638	6464628
miR828	AT1G74430	MYB95		TGGAACTCATGCCTTAAGAAAA	27980285	27980306	27980296
miR828	AT1G66230			TGGAACACTCACATCAAGAAGA	24681382	24681403	24681393
miR828	AT5G60890			TGGAACACAAATCTCAAGAAGC	24512880	24512901	24512891
miR842	AT5G49850			GGGATGACAAATCTGACCACGA	20279412	20279391	20279401
miR842	AT5G49870			GGGATGACAAATCTGACCACGA	20289722	20289701	20289711
miR844	AT3G20200			TGTGATTGAGAATTTGATTCTT	7048429	7048450	7048440
miR844	AT3G49060			TCTAAAGTCCAAGAAAGCCATA	18201536	18201515	18201525
miR844	AT4G25160			TTCAATAGACAGAATTGTCATT	12906034	12906013	12906023
miR846	AT5G38550			CATTCAAGGGCTTCATTTCCA	15445288	15445268	15445278
miR846	AT5G35950			GATTCAATCAATCCAATTCAA	14122527	14122547	14122537
miR846	AT1G52120			AATTCAATCACTGCAACTCAA	19400635	19400615	19400625
miR856	AT4G23700			GCCGAGATTGTCGGTGGAATAT	12344908	12344889	12344899
miR856	AT3G53720			GCCGAGATTGTCGGAGGGATTT	19920733	19920714	19920724
miR856	AT3G17630			GCTGAGATCATTGGAGGGATAC	6029485	6029504	6029494
miR856	AT2G13620			TCCGAGATCCTTGGCGGAATTG	5685441	5685460	5685450
miR856	AT1G64170			GCCGAGATCATTGGCGGGATTC	23821219	23821200	23821210
miR857	AT5G01050			ACATGTTCTCCACGTTAAAGA	20725	20705	20715
miR857	AT5G01040			ACATGTTCTCCACATCCAAGA	16055	16035	16045
miR857	AT2G46570			CTACCAATTCAAGGTACAAAC	19134042	19134062	19134052
miR857	AT2G38080			ACTACAAGTTTAACGTTGTAAT	15941700	15941721	15941711
miR857	AT2G29130			ACTACCAATTCGATATTCAACT	12534685	12534664	12534674
miR858	AT3G13540			GGGAAGGACTGATAATGAAA	4421024	4421043	4421033
miR858	AT2G31180			GGGACGAACCGACAATGAAA	13294342	13294323	13294333
miR858	AT1G35515			GGGAAGAACCGATAATGAGA	13079895	13079914	13079904
miR858	AT1G34670			AGGTCGTACAGATAATGAGA	12709594	12709613	12709603
miR858	AT1G18710			GAATCGAACAGACAATGATA	6452465	6452484	6452474
miR858	AT4G01680			CTGGAAGAACCGACAATGAAA	716943	716923	716933
miR858	AT2G31180			CGGGACGAACCGACAATGAAA	13294342	13294323	13294333
miR859	AT1G10890			AAGAGAGCAACAAGAGAAAGA	3630281	3630301	3630291
