# Supplementary material for: Evidence for Antisense Transcription Associated with MicroRNA Target mRNAs in Arabidopsis
Source: PLoS Genet. 2009 Apr 17;5(4):e1000457. doi: 10.1371/journal.pgen.1000457 (PMC2664332; doi:10.1371/journal.pgen.1000457)
Supplement: Table S3 — Previously published whole genome tiling microarray data for miRNA targets, paralogous non-targets and MIRNA genes. (15.17 MB XLS) [file pgen.1000457.s021.xls]

## Sheet: Conclusion
Supplemental Table III. Previously published whole genome tiling microarray data for miRNA targets, paralogs and miRNA genes.
	-800	-775	-750	-725	-700	-675	-650	-625	-600	-575	-550	-525	-500	-475	-450	-425	-400	-375	-350	-325	-300	-275	-250	-225	-200	-175	-150	-125	-100	-75	-50	-25	0	25	50	75	100	125	150	175	200	225	250	275	300	325	350	375	400
validated targets sense strand	0.0131362	0.0143991	0.0148237	0.0117527	0.0142283	0.0130065	0.0152565	0.0143626	0.015487	0.0147516	0.0128181	0.0150034	0.0133858	0.0172078	0.0145304	0.0129692	0.0134065	0.0151735	0.0162885	0.0155206	0.0166592	0.0169316	0.0189807	0.0193654	0.0158368	0.0170604	0.016639	0.0165071	0.0132163	0.0167751	0.0170925	0.0154121	0.0220599	0.0238424	0.0205307	0.0238318	0.0223798	0.022004	0.0177941	0.0155054	0.0159466	0.016447	0.0145937	0.015421	0.01587	0.0147009	0.0135412	0.0119569	0.0116092
validated targets antisense strand	0.0141205	0.0143985	0.0155184	0.0128058	0.0131858	0.0144381	0.0132695	0.0130062	0.0162194	0.0197711	0.0201388	0.0188835	0.01463	0.0181079	0.0194999	0.0161787	0.0150195	0.0138037	0.0141468	0.016311	0.0172181	0.0127994	0.0143388	0.0159757	0.0152255	0.017401	0.0150338	0.022328	0.0235986	0.0181334	0.0184757	0.0174305	0.0154902	0.0133076	0.0123906	0.0145544	0.0145033	0.0140641	0.0124701	0.0141894	0.0169214	0.0159811	0.0121827	0.0137997	0.0156492	0.0181824	0.0160592	0.0116628	0.0129707
predicted targets sense strand	0.0148215	0.0154153	0.0146723	0.014928	0.0167414	0.0136631	0.0121686	0.0146362	0.0147754	0.0137371	0.0145347	0.0139151	0.0144474	0.0161609	0.0141901	0.0143424	0.0154485	0.0148046	0.0151842	0.0159866	0.0164034	0.0139662	0.0152292	0.0153121	0.0145053	0.015628	0.0177304	0.0151724	0.0133343	0.0135012	0.0163429	0.0166648	0.0208303	0.0198502	0.0174834	0.0189059	0.019864	0.0163885	0.0150745	0.0144896	0.0149336	0.0149952	0.0144429	0.0158426	0.0151773	0.013432	0.0150272	0.0153578	0.0165587
predicted targets antisense strand	0.0127567	0.0130696	0.014395	0.0126692	0.0121862	0.0146273	0.0113341	0.012634	0.0127758	0.0159561	0.0156246	0.0141091	0.0139376	0.0155114	0.016593	0.0147919	0.0164507	0.0163577	0.0143811	0.0148643	0.0145326	0.0146329	0.0154132	0.0139571	0.0153113	0.0163303	0.0144352	0.0165962	0.0179491	0.0160017	0.018163	0.0205477	0.0216063	0.0165804	0.0150631	0.0155056	0.0145052	0.0162461	0.0172915	0.0165879	0.0173237	0.0154925	0.0155225	0.0168251	0.0145785	0.0151747	0.0166942	0.01392	0.0134714
miRNA* sense strand	0.012608	0.01281	0.014433	0.015356	0.013961	0.014764	0.014036	0.01384	0.015702	0.015262	0.015177	0.013589	0.014356	0.014405	0.014791	0.016423	0.015837	0.014843	0.014926	0.015145	0.014798	0.018271	0.018962	0.020083	0.018349	0.017801	0.019804	0.019617	0.020568	0.015146	0.013354	0.016253	0.021119	0.023092	0.015575	0.017848	0.017035	0.016027	0.012809	0.014008	0.015667	0.014958	0.013557	0.013188	0.013909	0.012105	0.013692	0.015477	0.013335
miRNA* antisense strand	0.014276	0.014489	0.014604	0.014877	0.01563	0.014827	0.014038	0.015142	0.015722	0.016719	0.017032	0.016579	0.017569	0.014742	0.014184	0.014181	0.015571	0.015561	0.015056	0.014853	0.014402	0.015538	0.015787	0.015929	0.015817	0.015448	0.015999	0.017089	0.016713	0.016841	0.019386	0.017626	0.020789	0.015592	0.014876	0.01637	0.014564	0.01402	0.014433	0.012613	0.014457	0.014425	0.014878	0.012794	0.012423	0.014156	0.012791	0.014282	0.015484
paralogs sense strand	0.0147395	0.0152836	0.0124791	0.0124165	0.0140224	0.0156162	0.0172131	0.0156937	0.0151388	0.0139289	0.0148022	0.0147652	0.0142927	0.0157785	0.015824	0.0135291	0.0155053	0.0131946	0.0149429	0.0160493	0.0136165	0.013448	0.0134123	0.0156458	0.0158297	0.0152478	0.0135874	0.0158861	0.0160915	0.0137772	0.0193225	0.0204184	0.0180197	0.0177043	0.017264	0.0186587	0.0166963	0.0175399	0.0165104	0.018275	0.0191301	0.0160909	0.0157186	0.015804	0.0187732	0.0165336	0.0157853	0.0153339	0.0139252
paralogs antisense strand	0.0133939	0.0134772	0.0154264	0.0143533	0.0155134	0.0135161	0.0137348	0.0143485	0.01501	0.0141797	0.0161297	0.0150409	0.0151395	0.0154723	0.0146375	0.0151339	0.0138604	0.0153849	0.0166424	0.0193381	0.0148261	0.0144432	0.015462	0.0160446	0.0130251	0.0160829	0.016019	0.0165796	0.0150828	0.0129096	0.0151223	0.0190094	0.0175486	0.0169985	0.0170135	0.0165638	0.0179811	0.0157374	0.0152142	0.0162012	0.0146811	0.0157489	0.0168072	0.0160583	0.0164975	0.0200474	0.0151668	0.0150142	0.0149792
[truncated: 16 more columns]

## Sheet: validated targets
Raw data				Sense expression
miRNA	Target	AGI No.	Experiment	-800	-775	-750	-725	-700	-675	-650	-625	-600	-575	-550	-525	-500	-475	-450	-425	-400	-375	-350	-325	-300	-275	-250	-225	-200	-175	-150	-125	-100	-75	-50	-25	0	25	50	75	100	125	150	175	200	225	250	275	300	325
miR156	SPL10	AT1G27370	T87	0.545455	0.545455	1.05285	1.05285	0.828753	0.828753	3.71459	3.71459	3.51163	3.51163	1.61522	1.61522	0.668076	5.61945	5.61945	0.530655	0.530655	1.63636	1.63636	1.42283	1.42283	1.24736	1.24736	20.129	1.10148	1.10148	0.997886	0.997886	0.587738	0.587738	1.94715	1.94715	21.26	21.26	10.2727	1.10571	1.10571	2.4334	2.4334	0.902748	0.902748	4.88795	4.88795	3.97674	3.97674	1.50317
			Lp	1.25782	1.02315	0.675845	0.769712	1.1577	0.766583	3.01001	0.819775	1.11577	0.691489	1.33292	0.794743	1.4975	2.51752	1.57697	0.721527	1.05006	1.55695	1.29537	1.07009	1.9368	1.23279	3.26533	1.78974	0.872966	0.737171	0.801001	1.5632	0.951189	1	2.42178	1.17835	4.97059	2.12453	1.45369	2.87735	0.700876	1.17334	1.31602	0.697747	1.51439	1.97434	0.721527	1.72278	1.00125	0.826033
			FL	1.30545	0.956364	0.704	0.791273	1.13091	1.17455	8.00727	1.70764	1.99491	3.22545	1.56364	0.850909	1.39491	1.93455	2.38182	1.05455	1.064	2.12364	2.64	1.47273	2.29673	1.71491	7.37455	2.86764	1.21673	1.21455	0.832727	0.907636	1.104	1.47636	3.22909	1.47636	6.89455	2.89309	4.98545	7.81818	0.96	1.58036	2.38764	0.656727	3.32	4.64	1.24364	3.71855	2.14764	0.763636
			RT	1.13025	1.06555	0.838655	0.884874	1.38067	1.02521	1.4563	1.78824	1.34454	1.70168	1.31933	0.605042	0.784034	1.03361	2.4563	1.70588	0.876471	1.15546	1.93277	1	0.878151	1.22689	1.89076	1.50672	0.739496	1.56303	0.718487	1.50252	0.737815	0.695798	2.14706	1.10336	2.61345	2.87227	1.53193	1.33193	1.15378	0.689076	0.721008	0.632773	1.14538	1.14958	0.582353	1.5	1.2521	0.905882
			SC	1.34526	0.995334	0.92224	1.18974	1.56765	0.883359	16.9362	1.22862	2.74961	4.15708	1.67652	0.987558	1.18663	1.73095	2.99067	0.976672	1.62986	3.53499	3.29705	2.39969	3.86159	3.77916	8.46501	4.49922	1.82426	0.836703	0.88647	1.27527	0.762053	1.52877	4.94246	2.50078	9.507	2.47745	6.62519	13.7403	0.774495	2.71384	3.99689	0.482115	7.22862	8.96267	1.33748	5.29549	3.55365	1.39969
miR156	SPL2	AT5G43270	T87	8.58996	8.58996	8.58996	1.09205	1.09205	1.53138	1.53138	3.20084	5.8954	5.8954	1.72385	1.72385	2.28033	2.28033	1.79498	1.79498	1.14226	1.14226	2.43096	1.9749	1.9749	9.75314	9.75314	6.7364	6.7364	4.24268	4.24268	0.974895	0.974895	2.56067	5.46444	5.46444	14.2385	14.2385	8.5523	8.5523	19.3431	19.3431	12.5607	12.5607	3.77406	3.77406	6.39749	6.76569	6.76569	5.71548
			Lp	0.697674	0.697674	2.43372	0.77907	0.689535	0.72093	0.660465	7.65116	0.883721	2.93372	1.5093	1.06395	0.666279	1.54651	3.67442	1.15116	3.9686	1.66047	1.4686	1.56744	1.61395	0.790698	1.65116	2.65465	2.18605	1.76163	1.76163	2.18023	2.81977	1.23023	0.747674	3.24767	7.55233	1.04651	5.66047	5.81163	4.16628	5.88953	1.80581	3.29419	1.81395	0.802326	0.854651	0.965116	0.968605	0.790698
			FL	1.01818	1.01818	5.7	0.959596	0.735354	0.838384	0.808081	13.8182	0.725253	9.4798	4.15152	0.979798	1.09091	1.0202	2.42424	0.893939	4.54343	1.68485	1.53535	2.23737	5.61616	1.34848	7.64646	6.51515	5.49495	4.24242	4.24242	1.57576	2.31616	1.23232	0.984848	8.28081	8.4899	0.927273	10.0081	12.3162	8.18485	14.1343	2.88687	8.82626	3.26061	0.730303	0.664646	0.969697	1.40404	0.790909
			RT	0.893246	0.893246	1.35076	1.18736	0.947712	0.882353	0.653595	1.90959	0.936819	1.65904	0.934641	0.940087	0.893246	1.122	0.989107	0.484749	2.14052	0.969499	1.28867	1.03813	0.958606	0.8061	1.18736	0.974946	1.35621	1.0817	1.0817	0.78976	1.13617	0.893246	0.882353	1.81917	1.91721	0.934641	1.62854	3.11329	2.85403	1.65577	1.16885	2.45425	1.78976	1.14924	0.816993	0.827887	1.19608	1.17647
			SC	1.24887	1.24887	5.74661	0.733032	0.744796	0.778281	1.00905	8.22172	1.4009	3.99095	4	0.891403	0.705882	0.80362	1.83258	0.841629	4.07964	1.26697	1.22172	1.98643	3.51403	1.87783	6.22443	4.63348	4.28959	2.73303	2.73303	1.43891	1.82624	1.14299	0.60181	7.04072	7.5819	1.58643	10.2199	9.5457	9.76471	11.8281	2.88235	13.5502	2.84163	1.0362	0.556561	0.912217	1.47059	1.31041
miR157	SPL4	AT1G53160	T87	1.16245	1.16245	6.44043	1.16968	1.16968	4.23466	4.23466	1.03971	1.03971	1.01805	1.01805	0.909747	0.909747	5.60289	0.617329	0.617329	0.805054	0.805054	0.963899	0.963899	1.45487	1.45487	0.866426	0.866426	0.891697	1.13357	1.13357	1.26715	1.26715	0.99639	0.99639	2.47653	2.47653	3.19856	3.19856	2.54874	2.54874	0.711191	0.67509	0.67509	0.729242	0.729242	1.01444	1.01444	1.92058	1.92058
			Lp	0.995392	0.995392	5.74931	0.869124	0.869124	1.34562	8.23963	0.717051	2.64516	0.502304	1.06267	1.52995	1.08295	7.93548	1.46544	1.04885	1.95392	0.97235	2.23963	1.14747	0.741935	1.12719	0.82765	1.25346	1.02304	1.40369	1.17788	3.40092	2.53733	1.01659	2	1.4682	14.9862	1.04147	0.981567	0.675576	2.89217	0.857143	0.718894	1.04424	1.01382	1.12719	0.624885	1.02581	1.20737	1.20737
			FL	0.899351	0.899351	2.32013	1.23377	1.23377	1.13182	3.88831	0.814935	1.14481	0.675325	1.20325	0.86039	1.92403	9.29545	1.30519	1.59091	1.21429	0.992208	2.31169	1.78117	0.75974	0.785714	0.707792	1.55714	1.21753	2.31039	1.46429	1.79091	3.47922	0.941558	3.82013	1.33961	7.91104	1.32143	0.808442	0.5	3.14935	1.21623	1.22597	1.26169	0.898052	1.15779	0.753247	0.87013	1.38182	1.38182
			RT	1.51072	1.51072	3.02648	1.14124	1.14124	0.92686	3.83733	1.29256	1.06557	0.691047	1.1261	1.7024	1.29004	2.88525	1.343	1.52585	0.989912	1.16015	1.90164	1.06305	0.907945	1.2396	0.747793	1.55107	1.44388	1.16393	0.930643	0.968474	1.87011	1.07188	2.05927	1.2232	6.2169	1.00631	0.542245	0.823455	1.38462	1.57629	0.895334	1.15132	0.737705	0.911728	0.542245	0.769231	1.04666	1.04666
			SC	1.32281	1.32281	3.93684	0.792105	0.792105	0.923684	4.0614	0.761404	1.45614	0.640351	1.21316	1.7614	1.43684	4.18684	1.05526	0.629825	1.27193	1.0114	1.59649	1.24561	1	0.752632	0.774561	1.24561	1.45175	1.02895	1.12544	1.90789	2.42368	1.28333	1.25439	1.02193	6.63158	1.15351	0.635965	0.635965	1.26316	0.612281	0.673684	0.998246	0.827193	0.884211	1.09474	1.00439	1.15351	1.15351
miR156	SPL3	AT2G33810	T87	2.88776	0.935374	0.935374	0.823129	0.823129	14.5646	14.5646	4.12245	4.12245	0.734694	0.734694	0.806122	0.806122	1.37075	1.37075	1.82313	1.82313	0.812925	0.812925	1.04762	5.38095	5.38095	1.43537	1.43537	0.57483	0.57483	0.894558	0.894558	0.826531	0.826531	0.880952	3.79932	3.79932	9.30612	9.30612	1.0102	1.0102	0.622449	0.622449	0.666667	0.666667	0.72449	0.72449	0.676871	0.676871	0.887755
			Lp	1.4287	0.815471	1.98043	0.673812	0.904007	3.29264	5.00932	1.13048	20.5294	1.52842	0.894688	1.71482	2.1342	0.683131	0.953402	0.827586	3.14352	1.46785	1.17707	4.63653	6.7754	1.68686	0.841566	0.904007	0.56384	0.56384	1.7288	1.10904	1.35135	1.0904	2.30475	1.37745	4.38956	9.01212	2.10624	3.19199	1.03728	0.731594	0.650513	0.689655	1.46598	0.832246	0.669152	0.773532	0.931966	0.664492
			FL	1.06903	0.853982	1.1	0.80531	1.42743	1.55752	3.15044	1.09558	5.88761	1.13717	1.76106	1.71681	1.34071	0.814159	0.964602	0.849558	14.0469	9.28584	10.0469	29.2301	18.677	11.2283	0.840708	0.637168	0.986726	0.986726	6.45398	5.62832	3.65752	4.32301	15.2726	4.23451	10.246	16.4956	8.10885	17.3186	1.0823	0.738938	0.900885	1.0354	0.871681	1.10619	0.637168	1.04425	0.933628	1.15752
			RT	1.07714	1.0301	0.924741	0.80715	0.830668	3.27375	1.7968	0.830668	3.09501	1.10348	1.31044	1.30292	1.44873	0.738476	0.802446	0.811853	0.98777	1.11289	1.4158	1.77799	2.39229	1.07526	0.840075	0.766698	0.844779	0.844779	1.83913	1.18062	1.34807	1.18815	1.73377	0.658514	1.42992	1.95955	1.00659	1.44403	0.837253	0.611477	0.898401	0.651929	0.844779	1.09125	1.18062	0.837253	1.04892	1.29351
			SC	1.02063	0.592063	1.66667	0.825397	0.777778	3.30159	5.68254	0.928571	13.4921	1.2381	0.738095	1.38095	1.54444	0.539683	0.814286	0.912698	1.82222	0.988889	1.19524	3.09206	4.51587	1.57619	0.849206	0.853968	0.965079	0.965079	1.17143	1.60317	1.3381	0.777778	1.61111	1.04762	2.55556	5.78571	0.973016	1.29048	0.846032	0.619048	0.885714	0.647619	1.65873	1.12698	0.563492	1.19841	0.84127	0.65873
miR159	MYB33	AT5G06100	T87	1.00285	0.695157	0.695157	0.934473	0.934473	0.823362	0.823362	1.81197	1.81197	0.532764	0.532764	3.34758	0.763533	0.763533	2.27066	2.27066	1.47863	1.47863	3.12821	3.12821	1.75783	1.75783	1.40741	3.35328	3.35328	1.5698	1.5698	2.0057	2.0057	3.49003	3.49003	1.84615	1.84615	1.01994	1.01994	6.7208	3.62963	3.62963	3.35328	3.35328	1.5812	1.5812	7.62393	7.62393	2.63248	2.63248
			Lp	1.69579	0.825283	0.837616	2.10483	2.24563	1.16136	0.637205	0.637205	2.91881	0.832477	0.832477	4.99486	1.69579	1.06886	0.804728	2.26105	1.16444	0.853032	1.02055	0.817061	2.22302	5.52415	1.06166	1.40596	1.97328	1.27441	1.03803	2.18911	1.58068	1.36691	2.12539	1.49024	0.883864	0.883864	13.0576	5.01028	6.02261	2.63412	2.01439	1.27955	0.739979	1.47996	2.20966	0.806783	0.966084	1.54471
			FL	1.34821	0.669643	0.99375	1.11161	1.75893	0.933036	0.928571	0.928571	1.93304	0.892857	0.892857	2.66339	1.29286	1.04464	0.991071	3.30804	0.935714	1.13393	1.08482	0.892857	1.57143	2.91339	1.29286	2.09375	1.90446	1.60714	1.05357	1.14732	1.48036	1.14107	2.07589	2.67679	1.17857	1.17857	7.56696	2.45089	4.18125	3.82143	1.40179	1.18125	0.790179	1.90893	1.52054	1.03571	0.808036	1.08482
			RT	1.12458	1.14723	1.06455	0.762174	2.01359	0.85504	0.898075	0.898075	1.70442	0.849377	0.849377	1.79841	1.31937	0.960362	1.19819	2.11778	0.883352	0.8641	1.18347	0.983012	1.53794	2.71574	0.973952	1.84598	1.71348	1.44394	0.985277	0.996602	1.2718	1.3624	1.28313	1.97622	1.07022	1.07022	5.36806	2.11778	29.9547	2.73499	1.41336	0.906002	1.30238	1.33069	1.21518	0.84145	0.917327	0.781427
			SC	1.38783	0.721739	1.11304	1.8087	3.4087	1.01391	0.765217	0.765217	3.56174	1.17043	1.17043	4.97913	1.94435	1.8487	0.857391	2.6087	1.86087	1.30957	1.16522	0.826087	2.38261	5.26087	1.82609	5.2487	2.6	1.82609	1.34435	2.30435	1.58783	1.48696	2.78261	2.3913	1.09565	1.09565	14.9043	4.93565	11.0052	4.67826	2.45739	1.62609	0.918261	2.79652	3.47826	1.28696	1.30435	1.79652
miR159	MYB65	AT3G11440	T87	1.21429	1.21429	0.636054	0.636054	0.92517	0.92517	1.59524	1.59524	0.761905	0.761905	1.57483	1.57483	1.18707	0.921769	0.921769	0.707483	0.707483	7.17687	7.17687	2.13605	2.13605	26.6973	26.6973	2.48299	1.04082	1.04082	3.07143	3.07143	0.986395	0.986395	1.55442	1.55442	4.92517	4.92517	11.6497	11.6497	3.23129	7.30612	7.30612	1.0068	1.0068	4.2381	4.2381	1.16327	1.16327	0.87415
			Lp	1.81081	1.81081	1.06524	1.11184	1.17428	0.655172	0.897484	2.39049	0.913327	1.90867	1.90867	4.62069	2.29264	0.72973	1.24418	1.81081	0.701771	1.43336	5.55452	0.603914	5.52004	1.6589	0.953402	2.98509	0.83411	1.0671	1.09786	2.63281	0.857409	3.11743	1.53774	1.84343	0.698975	0.698975	1.93383	2.47437	1.5657	1.24418	2.99161	0.773532	0.72041	3.25256	1.39329	1.13234	1.0699	1.05312
			FL	0.876106	0.876106	1.09292	1.05133	1.12655	0.787611	0.949558	1.03363	0.750442	1.42743	1.42743	2.84513	1.4646	1.00265	0.940708	2.45841	0.790265	0.763717	2.44956	1.27434	3.15929	1.69912	1.0708	1.69912	1.12655	0.807965	1.07345	1.84956	0.951327	1.68142	1.84956	2.5469	0.89823	0.89823	1.22124	1.79912	1.0823	1.53982	1.94071	0.900885	1.21947	2.96018	1.08407	1.07345	1.06195	0.816814
			RT	1.36406	1.36406	1.17874	0.606773	1.52869	0.837253	0.689558	1.11007	0.879586	1.42051	1.42051	1.76858	0.903104	0.60207	0.863594	1.95955	0.663217	0.940734	1.86548	1.23518	3.15146	1.1317	0.860771	1.4064	1.06585	1.12888	1.38288	1.29351	0.774224	1.82502	1.77799	1.55503	1.06303	1.06303	1.17404	1.58984	1.44214	1.36689	1.29633	0.818438	0.954845	1.88429	0.825964	1.07714	1.04233	1.50517
			SC	1.55556	1.55556	1.3619	0.634921	1.15873	0.719048	0.774603	1.69524	0.853968	1.97619	1.97619	3.50794	1.55238	0.777778	0.830159	2.34127	0.674603	1.13968	5.37778	0.833333	8.39683	2.25873	1.3254	3	0.833333	1.25079	1.03175	2.83333	0.769841	1.75397	0.992063	2.59524	0.949206	0.949206	1.86984	2.74286	2.28254	2.08413	3.86508	0.888889	0.52381	4.65079	1.4254	0.980952	1.18254	0.722222
miR160	ARF17	AT1G77850	T87	2.09386	2.09386	1.68231	1.68231	5.05776	5.05776	0.909747	0.837545	0.837545	3.30686	3.30686	0.888087	0.888087	0.833935	0.833935	1.45126	1.45126	1.74007	1.10108	1.10108	3.16968	3.16968	0.750903	0.750903	0.642599	0.642599	2.32852	2.32852	1.10469	1.10469	1.88448	0.98556	0.98556	0.801444	0.801444	14.0433	14.0433	1.16245	1.16245	2.08664	2.08664	11.5596	1.25993	1.25993	1.09386	1.09386
			Lp	1.85648	1.85648	2.58796	0.953704	4.18519	0.851852	1.31759	1.19444	1.58148	0.986111	3.35185	0.759259	0.678704	1.23148	0.763889	0.990741	1.3037	1.60463	0.780556	0.877778	0.722222	1.2963	1.2963	0.884259	1.17407	1.3963	2.04444	1.23426	1.18981	1.01852	2.09537	1.48889	1.75926	1.36574	1.06296	1.1713	3.11111	1.19907	2.22222	1.38241	1.53704	2.03056	2.03056	1.35463	3.45833	1.40278
			FL	1.61147	1.61147	2.0595	1.02509	2.20072	0.695341	1.12043	0.953405	0.916129	0.827957	1.24229	0.668817	0.964158	0.923297	0.960573	1.08961	0.752688	1.90681	0.752688	0.860215	1.10394	0.78853	0.78853	1.1828	0.998566	1.82652	1.14695	1.22939	1.2724	1.03441	1.73333	1.34265	1.56487	0.956989	1.11828	1.13835	2.57563	2.03441	1.53978	1.12545	1.42151	1.16846	1.16846	1.69534	3.35125	2.11685
			RT	1.17767	1.17767	1.80583	1.31553	2.85922	1.06311	0.883495	1.1534	1.37864	0.747573	1.68932	0.820388	0.672816	1.2233	0.805825	1.14563	0.786408	1.14078	0.771845	0.834951	0.721359	1.13107	1.13107	0.864078	1.23592	1.05146	0.939806	1.27476	1.47379	1.10971	2.4835	1.11165	2.09515	1.12621	0.876699	1.08544	2.60971	1.12136	2.41748	1.34757	1.43981	1.86699	1.86699	1.36408	2.74757	1.43689
			SC	7.26721	7.26721	3.83607	1.05738	4.11475	0.991803	1.09836	1.34426	1.89836	1.0082	2.72951	0.988525	0.598361	0.991803	0.754098	0.95082	1.12295	2.46393	0.885246	0.786885	1.31148	1.40984	1.40984	1.82787	2.34426	10.7344	1.7377	3.42623	1.98852	6.48852	11.2869	8.67705	4.01311	8.58689	1.13607	5.35738	24.9311	6.29508	20.0984	12.4803	10.2508	27.6197	27.6197	8.2541	23.9475	4.46721
miR160	ARF10	AT2G28350	T87	7.59184	7.59184	2.11224	2.11224	2.67347	2.67347	1.7517	1.7517	1.34014	1.85714	1.85714	0.785714	0.785714	2.2517	2.2517	2.13265	2.13265	2.40136	2.40136	2.03061	0.673469	0.673469	1.08503	1.08503	2.31973	2.31973	1.60884	1.60884	6.60204	6.60204	2.35034	1.43878	1.43878	11.7789	11.7789	2.21429	2.21429	5.62585	5.62585	3.36395	3.36395	2.28571	3.46599	3.46599	0.840136	0.840136
			Lp	3.02889	3.02889	1.95713	1.93849	3.2246	0.822926	0.836906	1.20224	1.13514	3.69804	1.37279	1.27959	0.501398	1.43523	0.920783	0.698975	13.7279	1.92265	5.57782	0.575955	0.594595	0.580615	0.945946	0.636533	4.24977	1.27959	2.53308	1.66636	1.03448	5.73159	2.51445	0.468779	0.969245	1.7521	10.7036	1.67102	3.03821	1.51724	1.83411	1.00932	2.2302	0.955266	3.40168	2.22554	0.955266	1.95713
			FL	1.59558	1.59558	1.17965	1.49115	2.16372	0.781416	0.79646	1.39823	1.16814	2.24159	1.12832	1.53982	0.838938	1.09735	1.11327	0.774336	6.69469	1.25487	3.42478	0.984956	0.639823	1.50708	1.06903	1.0708	2.44071	1.35398	1.35664	1.73451	1.39823	2.94071	1.50265	0.827434	1.72389	1.75044	3.65752	1.0823	2.14425	1.17699	1.5646	0.659292	2.19469	0.681416	1.80531	1.28319	1.31239	2.06637
			RT	1.64628	1.64628	1.20414	1.23518	1.16463	0.888993	0.912512	1.34995	1.26058	1.36406	0.686736	1.1223	1.19473	1.48636	0.841957	0.983067	3.8175	1.32173	1.69614	0.741298	0.776105	0.917215	0.783631	0.813735	1.78739	0.93603	1.22578	1.46566	0.841957	1.77611	1.50988	0.766698	1.76388	1.26999	2.26246	1.56162	1.14111	0.976482	1.1571	0.832549	1.41392	0.760113	2.0207	1.50047	0.604892	1.66792
			SC	7.72222	7.72222	23.0873	17.7984	19.2111	1.38889	1.98413	5.52857	3.50794	57.4968	8.76984	35.5365	1.48413	7.7619	2.73492	0.996825	94.5921	35.7937	31.1349	0.888889	0.730159	0.861905	1.87778	0.936508	64.4524	35.4413	12.3302	50.7778	19.2508	31.6159	32.1873	0.68254	4.08413	27.3778	38.7905	7.84603	15.5635	6.89365	18.0159	0.846032	11.0365	2.98095	48.0444	22.1111	10.5952	3.79841
miR160	ARF16	AT4G30080	T87	0.922179	0.922179	1.00389	1.00389	3.88327	3.88327	2.24514	2.24514	1.51362	1.51362	1.74708	1.27626	1.27626	4.29183	4.29183	4.49416	4.49416	5.61089	5.61089	0.972763	0.972763	1.25681	1.25681	1.96109	3.14786	3.14786	1.66148	1.66148	3.17121	3.17121	2.6965	2.6965	2.21012	2.21012	3.87938	102.767	102.767	0.972763	0.972763	1.70817	1.70817	2.14397	2.14397	3.07393	3.07393	0.883268
			Lp	1.14286	1.21209	2.26703	1.10989	2.02747	0.989011	1.06044	2.18462	1.30769	1.64615	1.63736	1.0989	0.981319	5.45604	1.13187	1.13187	2.74725	3.05824	4.8022	0.648352	0.725275	1.38462	2.65934	0.898901	2.62637	4.89341	1.2011	2.82418	1.12967	1.96484	1.36264	5.64286	1.28571	1.67912	1.59121	48.7286	8.76374	1.26374	0.838462	1.04945	0.840659	1.06923	0.920879	1.23626	1.52747	1.52747
			FL	1.25938	1.96329	1.85954	1.82761	2.22107	0.742219	0.989625	2.90902	1.44852	1.58021	1.668	1.55626	1.15722	6.37909	1.01756	1.56664	4.24581	2.70391	4.65283	1.08779	0.654429	1.11732	2.0415	1.4166	3.85475	8.2506	1.29928	3.4581	0.997606	2.59617	1.37909	4.43176	1.94733	3.32801	1.41899	52.6097	7.3743	2.69753	1.1253	1.19713	0.824421	1.78771	0.71668	1.56265	2.14685	2.14685
			RT	1.39303	1.45572	1.81393	1.25373	1.34627	1.45572	1.11443	2.74627	1.05771	1.38607	0.955224	0.850746	1.50249	2.66667	1.07761	1.24378	2.1194	1.35622	1.71144	0.716418	1.06965	0.978109	1.32338	0.920398	1.9204	3.19403	1.54527	1.77612	1.00796	1.65473	1.03781	2.32836	1.32637	1.25174	1.06468	18.1194	2.32338	1.08458	0.646766	0.81592	1.07761	0.935323	1.30846	1.00796	1.60498	1.60498
			SC	2.90984	6.03825	2.49089	2.04281	6.73953	0.869763	0.746812	3.21494	2.43169	5.13479	4.21676	4.65665	1.53461	20.0956	3.22222	4.53552	14.2987	10.1485	10.2413	0.503643	0.558288	0.865209	5.17304	1.44627	11.6485	19.1193	2.81421	12.7687	3.34517	5.9153	3.19035	15.378	5.74044	13.2605	4.5173	49.7842	5.81512	7.30237	0.983607	3.35155	1.51457	2.6439	1.36612	3.71585	3.87796	3.87796
miR163		AT1G66690	T87	0.667622	0.667622	0.667622	0.659026	0.659026	0.888252	0.888252	0.527221	0.527221	0.86533	1.25215	1.25215	0.982808	0.982808	1.51862	1.51862	0.762178	0.762178	1.18625	1.18625	0.610315	0.7851	0.7851	0.73639	0.73639	8.62464	8.62464	8.62464	0.641834	0.641834	0.641834	0.974212	0.942693	0.942693	2.79083	2.79083	6.91691	6.91691	6.05731	6.05731	8.12607	8.12607	2.0659	0.942693	0.942693	1.47278
			Lp	0.721604	0.582405	0.688196	0.688196	0.638085	0.701559	0.91314	0.688196	0.749443	0.699332	1.37528	0.840757	0.801782	1.20267	0.849666	0.782851	0.86637	1.5735	0.949889	1.33964	0.762806	0.979955	0.801782	0.871938	1	5.65702	5.65702	0.916481	0.916481	0.916481	0.827394	0.827394	1.31403	2.66481	1.8931	9.16815	2.59243	1.89866	4.43764	1.22272	0.868597	3.50223	0.821826	0.523385	1.76503	2.67817
			FL	0.658288	1.10212	0.581304	0.581304	0.710919	0.750196	0.659859	0.76198	1.08798	0.850746	1.16496	0.64022	0.725059	1.36685	0.510605	0.94894	0.946583	1.43755	1.06834	1.30008	0.718775	1.25137	0.903378	0.805185	0.871956	5.51689	5.51689	1.11548	1.11548	1.11548	1.10762	1.10762	1.61822	2.52003	2.41005	6.7557	2.36842	1.47133	3.31736	1.20424	0.972506	2.82797	0.94894	0.875884	1.18617	1.98743
			RT	1.04524	0.660714	0.711905	0.711905	1.26548	0.759524	0.696429	0.944048	1.77738	0.827381	1.09524	0.910714	0.985714	1.08333	0.955952	0.767857	1.00357	1.19405	1.075	0.997619	0.884524	0.785714	0.884524	0.952381	1.22381	2.20595	2.20595	1.11905	1.11905	1.11905	0.904762	0.904762	0.878571	1.00952	1.62857	2.97619	1.17024	1.02381	0.994048	1.27143	0.842857	1.45	0.886905	0.866667	1.52381	1.69048
			SC	0.834553	0.541728	0.648609	0.648609	0.809663	0.641288	0.751098	0.673499	0.739385	0.79063	1.28843	0.746706	0.824305	1.11274	0.717423	0.531479	0.614934	1.29283	1.01025	0.959004	0.57101	1.08053	0.702782	0.868228	1.14934	6.347	6.347	1.18594	1.18594	1.18594	1.04392	1.04392	0.863836	2.13031	2.55198	8.2328	2.34261	1.73939	4.34846	1.62518	0.812592	2.57687	1.1757	0.768668	1.56369	2.77452
miR163		AT1G66700	T87	0.604585	0.604585	0.604585	0.851003	0.851003	0.676218	0.676218	1.61032	1.26934	1.26934	0.928367	0.928367	0.667622	0.667622	1.02865	1.02865	0.773639	0.773639	0.851003	0.916905	0.916905	0.931232	0.931232	0.787966	0.787966	1.86819	1.86819	1.86819	0.724928	0.724928	0.934097	0.934097	4.07736	4.07736	2.14327	2.14327	1.35244	1.35244	3.2808	3.2808	12.5645	2.16332	2.16332	0.82808	0.82808	3.54155
			Lp	0.64588	0.64588	0.604677	0.894209	0.723831	0.740535	0.946548	1.67929	0.771715	1.46993	1.02227	0.863029	0.782851	0.805122	1.11693	1.25278	0.478842	1.09131	1.5902	1.43987	1.15256	1.02227	0.712695	0.712695	1.09688	1.09131	2.40312	2.40312	1.01893	1.01893	0.799555	1.02227	1.02227	1.42539	2.62249	0.883073	1.4588	1.4588	1.01336	2.53118	6.85969	3.28508	3.28508	1.36971	0.615813	3.16258
			FL	0.56795	0.56795	0.748625	0.895522	0.65436	0.795758	0.871956	1.41791	0.536528	1.24902	0.828751	0.956795	0.600943	0.591516	1.25687	1.13904	0.624509	1.19403	1.01571	1.70306	1.25137	0.895522	1.21603	0.748625	0.958366	1.1469	2.43126	2.43126	0.938727	0.938727	0.835035	1.17675	1.17675	1.45562	2.16811	1.17675	0.820896	0.820896	1.17439	1.83818	3.20346	2.41163	2.41163	1.1469	0.734485	2.71249
			RT	0.77381	0.77381	1.07738	0.934524	0.77381	0.670238	1.19048	1.26548	0.571429	0.783333	1.17857	1.125	0.815476	1.2619	1.03571	0.944048	0.914286	0.997619	1.26786	1.55952	0.92619	0.682143	1.03571	0.729762	0.890476	1.15833	1.11905	1.11905	0.880952	0.880952	1.06548	1.07143	1.07143	1.0869	1.50595	0.795238	0.797619	0.797619	0.884524	1.3369	2.09524	1.15476	1.15476	0.819048	1.08929	4.28333
			SC	0.736457	0.736457	0.497804	0.809663	0.494876	0.629575	1.04392	1.53441	0.541728	1.68375	1.01025	0.849195	0.79795	0.702782	1.27818	1.03221	0.648609	1.07321	1.51977	1.62518	0.929722	0.849195	0.970717	0.856515	1.30307	1.28843	3.41581	3.41581	0.644217	0.644217	0.897511	0.88287	0.88287	1.43192	2.10835	0.893119	1.01464	1.01464	1.13909	2.38653	4.58712	3.49927	3.49927	1.33968	0.860908	4.42167
miR163		AT1G66720	T87	0.844765	1.03249	1.03249	0.613718	0.613718	1.11552	1.11552	1.11913	1.11913	1.05415	1.05415	0.732852	0.740072	0.740072	0.805054	0.805054	1.13357	1.13357	1.30325	1.30325	0.924188	0.924188	0.906137	0.906137	0.916968	0.916968	2.43682	2.43682	1.01083	1.01083	2.11552	2.11552	2.11552	3.58845	3.58845	5.20939	5.20939	0.841155	0.841155	2.36823	2.36823	0.873646	2.54874	2.54874	0.916968	0.916968
			Lp	0.643519	0.683333	0.717593	0.734259	0.516667	0.738889	1.4213	1.33611	1.46296	0.72963	0.657407	0.933333	0.736111	1.34722	0.72963	0.775926	0.689815	1.08796	1.10463	1.29907	0.555556	0.800926	1.58611	1.14815	0.72963	1.03519	0.97037	3.125	0.877778	0.877778	0.907407	0.907407	1.43056	1.99352	3.32407	6.49352	1.92407	1.2963	2.19907	1.10926	1.66944	0.75	0.773148	1.12315	1.02778	0.953704
			FL	0.888889	0.833692	0.675986	0.790681	0.673835	0.749104	1.17419	1.30824	1.48387	0.738351	0.883871	0.765591	0.966308	1.61649	0.917563	0.666667	0.702509	0.876703	0.991398	1.43943	0.670251	0.885305	1.00215	1.12043	0.659498	1.1147	0.833692	1.46237	0.860215	0.860215	1.18136	1.18136	1.09176	1.84588	2.01649	3.52186	1.37634	1.09892	1.04659	0.835125	2.43369	0.749104	1.60789	1.33907	1.57204	1.07168
			RT	0.735922	0.587379	0.757282	0.67767	0.541748	0.815534	1.30874	0.915534	0.883495	0.91068	0.473786	1.12913	0.721359	2.39806	0.78932	0.703883	0.896117	1.05146	1.30388	1.1068	0.902913	0.825243	1.20388	1.28932	0.650485	1.21845	0.98835	1.59029	1.14563	1.14563	0.864078	0.864078	1.1165	3.03883	2.72621	2.97087	1.90777	0.830097	1.18447	1.25049	1.10194	0.723301	0.808738	1.15049	2.12136	0.956311
			SC	0.704918	0.480328	1.05738	0.857377	0.660656	0.709836	1.27869	1.59016	1.48033	0.881967	0.906557	1.06557	0.57377	1.04918	0.685246	0.868852	0.663934	1.26721	1.00492	2.13607	0.745902	0.737705	1.3	1.67705	0.590164	0.959016	0.901639	4.09836	1.0377	1.0377	1.08197	1.08197	3.0082	1.4918	6.09508	6.03279	2.65574	0.52459	1.14754	1.4918	1.47541	0.808197	0.82459	1.25082	1.20984	0.97541
miR163		AT3G44860	T87	0.566879	0.566879	1.15605	1.15605	0.977707	0.977707	0.738854	0.738854	34.3822	34.3822	1.50955	1.50955	0.503185	0.805732	0.805732	0.710191	0.710191	0.783439	0.783439	0.719745	0.719745	1.63057	1.63057	0.72293	0.550955	0.550955	0.550955	3.98089	3.98089	3.98089	0.83121	0.83121	1.25478	1.25478	7.79299	7.79299	2.73885	2.73885	2.73885	2.2293	2.2293	1.12739	1.12739	0.872611	0.872611	3.56688
			Lp	0.819895	0.929843	0.874346	0.816754	0.95288	0.575916	1.36649	0.736126	26.2723	1.2199	0.720419	0.678534	1.18325	0.929843	0.706806	0.584293	0.935079	2.2356	2.2356	0.809424	0.890052	1.06283	0.531937	1.08377	1.85864	3.24607	3.24607	1.30157	2.78848	1.20209	1.20209	1.16545	1.63665	2.64398	2.64398	11.1969	11.1969	8.48168	4.78325	0.840838	1.1466	1.86387	2.83037	2.76963	1.55812	7.09948
			FL	0.749097	0.703971	0.729242	0.8213	1.46661	0.959386	1.18051	0.658845	9.1426	0.965704	0.544224	0.731047	1.26625	0.733755	0.553249	0.947653	0.720217	1.3222	1.3222	0.670578	0.649819	0.990975	0.848375	1.12816	0.918773	1.74458	1.74458	0.961191	1.13718	0.857401	0.857401	1.04061	0.595668	1.21209	1.21209	2.97653	2.97653	1.3926	1.55957	0.936823	0.645307	1.19134	1.47112	0.857401	0.959386	1.42419
			RT	0.46988	0.6	1.34096	0.581928	1.09036	0.696386	0.909639	0.662651	3.56627	0.855422	0.554217	0.810843	1.28916	0.849398	0.963855	1.05181	0.843373	1.74458	1.74458	0.831325	0.877108	0.945783	0.750602	0.86506	0.963855	2.43373	2.43373	1.01205	1.87952	0.726506	0.726506	0.907229	0.907229	1.41928	1.41928	5.56386	5.56386	1.95783	2.43133	0.636145	0.853012	1.46145	1.34337	1.40964	1.35301	2.3253
			SC	0.703002	0.781991	0.889415	0.881517	1.06635	0.589258	0.979463	0.742496	7.29858	0.805687	0.545024	0.742496	1.09479	0.971564	0.647709	1.03476	0.834123	1.62401	1.62401	0.849921	0.679305	1.23223	0.774092	0.900474	1.07109	2.10111	2.10111	0.908373	1.88468	1.12638	1.12638	0.860979	0.829384	1.04265	1.04265	8.6019	8.6019	3.01422	1.31122	1.12164	1.31122	1.4534	1.19273	0.916272	1.32385	2.66667
miR164	NAC1	AT1G56010	T87	0.621777	0.621777	0.610315	0.610315	0.621777	0.621777	0.684814	0.82808	0.82808	1.18052	1.18052	1.06304	1.06304	1.05158	1.05158	1.23782	1.23782	1.46991	23.5072	23.5072	0.704871	0.704871	0.765043	0.765043	0.965616	0.965616	0.638968	0.638968	12.6332	4.04585	4.04585	7.1404	7.1404	2.11461	2.11461	5.63324	5.63324	4.33524	4.33524	1.35244	1.35244	0.86533	35.5215	35.5215	0.696275	0.696275
			Lp	0.567929	0.567929	0.922049	0.734967	0.734967	0.799555	2.03007	1.83185	1.1971	0.595768	2.14143	1.25056	2.08018	1.89866	1.11693	0.840757	1.0245	1.55902	7.55345	4.7216	2.598	0.504454	0.86637	0.699332	2.24165	1.86526	0.979955	0.996659	1.62584	7.92873	1.09131	1.4755	2.40312	2.0245	1.47884	1.47884	3.35189	5.53229	4.69376	2.73942	1.79287	2.14143	1.1971	5.52673	1.30846	0.955457
			FL	0.989788	0.989788	0.597015	0.750196	0.750196	0.807541	0.897879	1.12333	1.2553	0.746269	2.13119	1.04713	1.91673	1.68892	1.1469	0.970149	1.00786	1.68107	6.41005	2.97329	2.44148	0.815397	0.9348	0.781618	1.52003	1.92852	0.840534	1.17046	1.69678	4.76826	0.891595	0.997643	1.6143	1.34721	1.38492	1.38492	2.88688	4.26787	3.60566	1.65986	1.34721	1.68892	0.919089	4.14768	1.1901	0.840534
			RT	1.01548	1.01548	0.84881	0.767857	0.767857	1.03333	1.03333	0.916667	0.914286	1	1.78571	1.50357	1.51786	3.58333	2.05952	1.39286	0.997619	2.26548	8.1369	2.76548	2.58095	1.11071	0.970238	0.80119	1.30714	1.62262	0.985714	1.30119	1.325	4.02738	1.30119	0.854762	3.80952	2.2	1.95238	1.95238	4.39048	4.52381	4.89643	2.31548	1.3369	1.39881	1.42024	8.28571	1.0119	0.738095
			SC	0.648609	0.648609	0.768668	0.724744	0.724744	0.592972	0.834553	1.05417	0.761347	0.629575	3.32357	5.25622	2.65739	9.77306	5.47584	1.01025	3.18887	5.6369	38.5871	16.0029	9.87555	0.673499	1.01025	0.816984	1.2123	5.50952	0.849195	1.79356	4.61201	14.653	3.27965	1.84187	21.4056	7.62811	8.98682	8.98682	14.1435	19.6852	27.735	11.6589	6.62225	8.2284	6.86676	42.1523	5.22401	0.926794
miR164	CUC1	AT3G15170	T87	0.676871	0.676871	0.676871	2.70408	2.70408	0.833333	0.612245	0.612245	1.9932	1.9932	0.765306	0.765306	1.71088	1.71088	0.87415	0.87415	0.79932	0.911565	0.911565	1.29252	1.29252	10.466	10.466	0.965986	0.965986	0.904762	0.904762	1.03401	1.03401	14.6973	1.61905	1.61905	6.73129	6.73129	101.02	101.02	2.41497	2.41497	0.778912	0.778912	258.398	8.37415	8.37415	2.52381	2.52381	0.819728
			Lp	0.836906	0.836906	0.836906	0.930103	0.930103	0.652377	0.818267	0.596459	1.137	2.89376	4.3178	0.981361	1.69897	1.34669	0.959925	1.12302	1.0438	0.925443	1.01584	1.24231	1.56384	1.87325	1.74091	0.498602	1.24231	0.745573	0.871389	0.776328	0.832246	29.0755	6.50047	1.73159	0.941286	3.14352	0.911463	30.6431	2.93103	4.27586	1.51258	2.94035	2.60485	38.9655	1.5424	5.3383	1.82479	0.638397
			FL	0.900885	0.900885	0.900885	0.853982	0.853982	1.00265	0.623894	0.856637	1.04248	2.21239	2.04425	0.79646	2.45133	1.02035	1.13982	1.06903	1.28761	0.90531	0.697345	0.958407	1.51327	2.17257	1.35221	0.893805	0.79646	0.646018	1.00885	0.845133	0.69292	10.1239	3.09292	1.47345	1.30531	2.28761	1.1885	15.1664	2.5115	2.07788	1.48053	3.24779	1.42743	18.2301	1.21239	3.5354	2.24602	0.716814
			RT	1.24929	1.24929	1.24929	0.898401	0.898401	0.771402	1.10066	0.586077	1.03481	1.54751	1.39699	1.42803	1.87206	1.03293	0.804327	0.959548	0.954845	0.680151	0.85889	0.661336	0.973659	2.00659	0.724365	0.931326	1.45814	0.667921	1.58514	0.950141	0.74318	6.63217	2.00847	1.64158	1.12888	1.52681	1.17404	10.9784	1.67921	1.31703	0.837253	1.34337	0.905927	13.2954	1.08937	1.58796	1.01599	0.534337
			SC	0.571429	0.571429	0.571429	0.714286	0.714286	0.539683	0.619048	0.555556	1.29841	2.34603	4.38889	1.19841	3.03651	2.00794	1.38095	1.25079	1.20317	0.706349	1.06349	1.03175	1.99206	3.35397	2.00794	0.650794	1.14762	0.671429	0.996825	0.78254	0.78254	27.7857	4.38095	2.30159	1.78571	3.41746	2.46825	49.6111	5.90159	7.37778	3.79048	4.11905	2.98413	36.6825	1.50794	9.50794	4.62381	0.655556
miR164		AT5G07680	T87	1.25641	1.25641	2.45869	0.871795	0.871795	11.3675	11.3675	0.68661	0.68661	0.652422	0.652422	1.10256	1.10256	0.897436	1.19943	1.19943	0.88604	0.88604	1.4302	1.4302	0.940171	0.940171	11.7578	11.7578	2.79772	1.28205	1.28205	1.71225	1.71225	3.19088	3.19088	2.91738	2.91738	0.57265	0.57265	3.8661	2.88319	2.88319	1.04274	1.04274	0.905983	0.905983	1.09972	1.09972	22.8177	22.8177
			Lp	2.18705	2.18705	2.75745	1.41829	0.960946	5.97431	5.97431	0.940391	0.989723	1.07914	1.07914	1.93011	1.3258	1.09455	1.78109	1.2333	0.621788	0.935252	1.15108	0.966084	1.43165	0.71223	19.8407	19.8407	5.20041	5.20041	3.93628	1	1.33916	0.863309	0.863309	0.994861	5.0853	0.863309	1.06886	2.37205	2.13052	1.56526	2.3001	0.773895	1.27749	0.914697	0.950668	1.04625	0.719424	6.68037
			FL	2.35714	2.35714	2.22321	1.25268	1.01161	3.025	3.025	0.625	1.04286	1.14554	1.14554	1.89286	1.53393	1.03839	1.56964	1.62321	0.879464	1.08304	1.11607	1.06518	1.62768	0.816964	6.43304	6.43304	2.7125	2.7125	2.23661	1.40179	1.50893	1.13839	1.13839	1.04464	4.49554	1.31518	0.922321	2.63214	2.50446	1.40179	1.99107	0.763393	1.04464	1.24375	1.38393	1.17857	1.01607	3.77946
			RT	2.08381	2.08381	1.39298	1.2718	1.04757	2.91053	2.91053	1.07928	0.985277	0.920725	0.920725	1.3171	1.29105	1.07928	1.2684	1.2265	0.773499	1.02265	1.1778	0.960362	1.60815	0.787089	6.7667	6.7667	1.73839	1.73839	1.66818	0.892412	1.37033	1.20612	1.20612	0.843715	3.91846	0.83239	1.22084	1.84032	1.98528	1.20385	1.82899	0.80974	0.790487	1.62514	0.973952	1.2265	0.892412	3.51642
			SC	7.06957	7.06957	5.56174	3.07826	1.94783	5.97391	5.97391	0.721739	1.06957	0.84	0.84	8.41391	6.84348	1.63478	1.6	5.30435	0.805217	1.31304	2.68696	5.01391	7.02261	0.713043	36.9913	36.9913	6.05217	6.05217	8.33043	1.02261	5.88348	5.90957	5.90957	1.4087	16.5478	1.08696	3.54435	7.83478	8.92174	4.6313	11.3391	1.15652	0.956522	5.0087	3.65217	1.25739	1.86609	10.1826
miR164	CUC2	AT5G53950	T87	5.15537	1.17232	1.17232	0.59887	0.59887	0.841808	0.841808	0.635593	0.635593	0.542373	0.542373	0.607345	1.05367	1.05367	4.84463	4.84463	0.912429	0.912429	0.985876	0.985876	5.56215	5.56215	6.77401	6.77401	3.29944	3.29944	36.1836	36.1836	14.9718	14.9718	7.12994	7.12994	19.274	12.8305	12.8305	13.7881	13.7881	11.1441	11.1441	21.9492	21.9492	10.3164	10.3164	11.2486	22.4096	22.4096
			Lp	3.03256	0.736047	2.06977	1.21512	1.15465	0.933721	0.709302	0.848837	0.959302	0.709302	1.00349	0.494186	0.666279	0.99186	3.42442	1.06163	2.06163	1.12209	0.69186	0.744186	1.6686	0.887209	2.34651	3.25349	2.82907	1.16279	0.77907	40.7302	4.34884	1.89535	1.66279	1.23256	9.14302	2.27907	1.75	2.85233	2.85233	1.08488	0.782558	1.81744	14.2012	3.04651	3.27907	1.44186	4.51744	0.930233
			FL	1.83838	0.929293	1.80101	0.873737	1.21212	0.808081	0.649495	0.606061	0.59596	0.878788	0.932323	0.787879	0.621212	0.89697	3.47778	0.821212	1.99495	1.06566	0.59596	0.871717	1.68485	1.33333	2.18687	4.45455	3.88889	1.7	0.661616	52.3111	4.59091	2.44949	2.32323	1.88889	11.0303	1.80808	1.52525	2.98283	2.98283	1.79798	0.727273	1.54343	14.7172	3.75051	3.20202	1.75051	5.76566	1.13434
			RT	1.00763	0.882353	1.12745	0.989107	0.844227	1.24183	0.849673	0.673203	0.816993	0.898693	1.01307	0.539216	0.784314	1.13072	1.14706	1.10022	0.85512	0.740741	0.876906	0.929194	1.44118	0.885621	1.68301	2.31808	1.54684	1.2451	0.907407	9.53159	1.76471	1.5719	1.2146	0.98366	2.89542	0.994553	1.03813	1.47059	1.47059	0.940087	0.757081	1.11438	2.96296	1.69717	1.78976	1.34314	1.61002	1.11111
			SC	1.11584	1.22172	1.99095	0.764706	1.00905	1.00905	0.515837	0.570136	0.823529	0.921267	1.24887	0.420814	0.762896	0.855204	2.76018	1.11312	1.52489	0.705882	0.443439	1.13394	1.95747	0.925792	2.49321	2.90317	2.88507	1.47511	0.713122	36.2018	6.38009	2.22624	2.60905	1.85792	7.71946	2.42353	2.0543	3.23077	3.23077	2.55928	0.559276	2.40995	11.3466	3.99819	3.19005	1.21991	7.38914	1.57285
miR164		AT5G61430	T87	1.0452	1.0452	1.0452	0.689266	0.689266	0.700565	0.700565	1.0113	1.4435	1.4435	0.511299	0.511299	1.22881	1.22881	0.80791	0.80791	0.59887	1.06497	1.06497	0.765537	0.765537	1.53107	1.53107	11.5508	11.5508	1.09605	1.09605	0.737288	0.737288	22.0085	5.64689	5.64689	3.10734	3.10734	2.32203	2.32203	5.5904	5.5904	2.89548	2.89548	0.514124	0.514124	0.579096	0.649718	0.649718	4.5113
			Lp	0.930233	0.930233	1.39535	2.41279	0.788372	1.28488	0.796512	0.689535	0.689535	1.56744	0.854651	1.06744	0.976744	1.32558	0.765116	1.28837	0.782558	2.15116	0.744186	0.840698	1.22093	2.13953	1.11047	1.11047	2.82326	2.82326	3.97442	2.03488	0.802326	6.60465	6.60465	1.40116	3.03488	0.860465	1.44186	3.06744	1.1314	5.4686	1.23256	0.887209	1.1314	0.596512	0.701163	1.2093	0.782558	3.48023
			FL	0.821212	0.821212	3.28586	5.50505	1.66667	1.53535	0.737374	0.962626	0.962626	1.49495	0.944444	0.813131	0.919192	1.73232	0.732323	1.92727	1.15657	1.15657	0.848485	1.03333	2.60606	8.81111	1.24242	1.24242	3.09091	3.09091	12.5283	1.63636	1.03333	6.66667	6.66667	1.93434	6.83131	1.35354	3.26566	6.9596	5.36869	5.9798	3.34646	2.01313	1.08081	0.873737	0.856566	6.23232	0.790909	2.89899
			RT	0.852941	0.852941	0.831155	1.378	0.77342	1.31808	0.956427	0.847495	0.847495	1.16558	1.00763	1.43246	0.898693	1.31046	0.907407	1.57734	0.800654	1.1329	1.01307	0.798475	0.934641	1.85185	0.885621	0.885621	1.78649	1.78649	1.53377	1.35076	1.29956	1.90959	1.90959	1.29956	1.83333	0.915033	1.29956	1.35621	1.39434	1.75381	1.42484	1.14924	1.04902	0.740741	1.00218	1.36166	1.13617	1.04031
			SC	0.895928	0.895928	1.17195	2.18371	0.80543	1.22172	0.633484	0.654299	0.654299	1.4914	0.790045	1.181	1.05882	2.26516	0.99819	2.47783	1.16742	0.80543	0.968326	0.932127	1.35294	2.96199	0.930317	0.930317	2.19729	2.19729	2.38281	1.66516	1.20362	6.17466	6.17466	0.80543	3.94842	1.06787	1.30588	2.65611	1.28054	5.36652	1.55023	0.882353	0.744796	0.934842	0.912217	1.27149	0.904977	2.06335
miR166	PHV	AT1G30490	T87	0.997886	21.2114	21.2114	89.685	89.685	133.899	133.899	0.733615	0.733615	1.47992	1.47992	57.9027	107.805	107.805	123.865	123.865	2.68076	2.68076	2.39323	2.39323	170.159	170.159	114.784	277.104	277.104	31.9937	31.9937	108.858	108.858	97.7569	97.7569	23.6596	23.6596	2.50529	2.50529	1.53277	1.53277	0.43129	0.43129	1.11205	0.708245	0.708245	0.471459	0.471459	0.412262	0.412262
			Lp	0.732165	0.732165	1.00939	2.19212	1.05757	2.3811	5.08448	0.772841	1.24093	0.63204	3.25407	1.0388	1.73029	1.47997	2.03692	3.2572	0.934293	1.67397	0.653942	1.35482	1.85419	1.90426	1.25031	1.48936	1.08573	1.08573	1.20651	1.26909	0.732165	1.17209	0.671464	0.513141	1.18899	1.18899	1.18899	0.901126	0.901126	0.831039	0.851064	0.863579	0.744681	0.969962	0.690238	0.625782	0.693367	1.05319
			FL	0.745455	0.745455	0.989091	1.78909	1.21091	3.48218	6.73818	0.791273	1.37309	1.10764	3.12	1.09455	2.36364	1.18182	2.09091	5.00727	1.05673	1.36945	0.911273	1.51636	3.19491	4.38909	2.44727	2.69309	1.03491	1.03491	2.104	1.28218	0.843636	0.922182	0.829091	0.945455	1.00364	1.00364	1.00364	0.596364	0.596364	0.734545	0.563636	0.933091	1.11273	0.738182	1.22182	0.816727	0.752727	0.574545
			RT	0.676471	0.676471	1.11765	1	0.956303	1.80672	2.80672	0.798319	1.41597	0.915966	1.90168	1.13445	1.71429	1.31933	1.2521	1.89076	0.767227	1.16387	0.962185	1.09244	1.61345	1.77311	2.30924	1.43529	0.806723	0.806723	2.33613	1.13025	0.823529	0.764706	2.43697	1.64958	0.831933	0.831933	0.831933	0.584034	0.584034	0.861345	1.06555	0.97479	1.28571	0.911765	1.31765	0.676471	1.29244	0.733613
			SC	0.797823	0.797823	0.92535	3.26283	2.48834	6.30327	9.24261	0.852255	1.38414	0.844479	3.76827	0.800933	2.53188	1.57076	3.1182	7.50389	1.04199	2.12753	0.979782	2.1042	4.91135	7.21617	3.43701	3.48367	1.09642	1.09642	3.38725	1.47745	0.984448	0.758942	0.559876	0.968896	1.02644	1.02644	1.02644	0.782271	0.782271	0.96423	0.482115	0.793157	0.559876	1.18663	0.800933	0.906687	0.867807	0.673406
miR166	AtHB15	AT1G52150	T87	8.63002	8.63002	13.3848	13.3848	75.0296	75.0296	0.636364	0.636364	2.34249	2.34249	58.3975	58.3975	92.1987	53.0042	53.0042	2.34884	2.34884	4.16702	4.16702	95.2072	95.2072	74.8245	74.8245	212.207	87.8837	87.8837	132.433	132.433	44.0888	44.0888	39.2981	39.2981	3.72939	3.72939	1.0592	1.0592	2.06342	2.08245	2.08245	0.524313	0.524313	0.369979	0.369979	0.665962	0.665962	0.689218
			Lp	1.02503	2.8836	0.840426	0.693367	2.50188	0.794743	0.819775	0.931164	0.918648	6.0219	1.36421	1.78348	0.893617	1.00939	2.73467	0.737171	1.14205	0.882353	2.3204	5.5632	1.30038	1.5632	0.834168	3.72653	1.53317	1.4831	1.92115	1.92115	1.29224	0.68836	0.879224	0.57572	0.438048	0.438048	1.25657	1.25657	0.863579	1.6771	0.769712	0.769712	0.782228	0.546308	0.599499	1.21589	0.985607	0.831039
			FL	0.954909	5.30545	1.12	0.781818	1.44218	0.976727	1.02036	1.37673	1.10545	9.26182	1.85673	2.28	0.554909	1.11273	3.57673	0.653091	0.96	0.730909	3.58909	6.63127	2.01455	1.07636	0.610909	5.64364	1.75636	1.12727	3.04727	3.04727	0.849455	0.730909	1.224	1.224	0.829091	0.829091	0.805818	0.805818	1.00364	1.78182	1.22182	1.22182	0.909091	0.674909	0.722182	1.02909	1.15636	1.19491
			RT	1.04874	2.91176	0.784034	0.926891	1.79412	0.922689	0.701681	1.21008	1.78992	5.58655	1.33866	1.68319	0.823529	0.847059	2.58824	0.588235	0.868067	0.764706	2.15126	4.10504	2.26303	1.16807	0.882353	4.36975	1.46639	0.960504	1.76303	1.76303	0.827731	0.714286	1.28571	1.06975	0.943697	0.943697	1.41176	1.41176	0.855462	0.932773	0.957983	0.957983	1.17647	0.754622	0.764706	0.721008	1.07983	1.04454
			SC	1.15552	3.51944	1.20995	1.46967	1.06532	1.03421	0.793157	1.43546	1.1042	13.9393	1.97512	1.61431	0.751166	0.642302	3.60809	0.645412	0.808709	0.953344	2.19285	4.79005	1.90202	0.956454	0.684292	3.91135	0.797823	1.07776	1.50855	1.50855	0.797823	0.769829	0.88647	1.10886	1.01866	1.01866	0.984448	0.984448	0.891135	3.49145	0.785381	0.785381	0.839813	0.684292	0.673406	0.828927	0.800933	1.08087
miR166	PHB	AT2G34710	T87	6.18936	6.18936	10.3979	10.3979	17.7	17.7	0.53617	0.53617	10.0043	10.0043	15.9	7.09362	7.09362	38.4362	38.4362	0.578723	0.578723	9.5	9.5	10.0319	10.0319	4.86809	50.6809	50.6809	33.366	33.366	17.9809	17.9809	6.65319	6.65319	35.7915	35.7915	4.72128	4.72128	0.804255	2.39574	2.39574	0.674468	0.674468	0.610638	0.610638	0.668085	0.668085	0.661702	0.661702	0.782979
			Lp	4.30011	1.11982	4.68085	2.10862	4.7458	2.19261	0.683091	1.0112	5.86002	1.03919	2.83875	2.11646	1.84546	5.78387	5.78387	0.75028	0.884658	1.42217	4.03695	3.37626	3.20269	1.98208	7.88354	0.531915	4.31691	4.31691	2.76596	1.30459	1.37514	13.6282	9.65062	1.07839	6.78947	0.923852	1.03024	1.64054	1.64054	0.895857	0.851064	1.07279	1.07279	0.683091	0.571109	0.778275	0.720045	1.32475
			FL	2.53225	1.1833	2.72234	1.23082	2.56483	1.58724	0.782756	0.587237	5.48744	1.15411	4.49627	1.49016	1.33062	4.41955	4.41955	0.828242	0.871012	1.23897	2.68024	2.33401	2.16768	1.56687	3.08079	1.04209	1.95519	1.95519	1.43924	0.953836	1.06925	3.5947	3.12831	0.604209	6.1799	0.746775	0.821453	1.81942	1.81942	0.814664	0.882553	1.08147	1.08147	0.955872	0.952478	0.687712	0.850645	0.830278
			RT	1.70621	1.22034	1.87006	1.26893	2.36158	1.29379	0.8	0.870056	2.42712	1.11299	3.27684	1.46667	1.27458	4.37288	4.37288	0.627119	0.749153	1.05424	1.68362	1.57401	1.8565	1.96384	1.9774	0.664407	1.27684	1.27684	1.00565	0.898305	0.907345	2.14124	1.87571	0.887006	2.64407	0.777401	0.862147	3.53446	3.53446	0.862147	0.681356	0.811299	0.811299	0.531073	0.816949	0.845198	0.935593	1.02034
			SC	2.38462	1.02308	3.84615	1.63077	3.98462	2.56615	0.927692	0.707692	4.4	0.958462	4.86154	2.00462	1.66154	4.59231	4.59231	0.8	0.696923	1.07692	3.35846	2.98462	3.30769	2.40769	4.09692	0.630769	3.08154	3.08154	1.78923	1.05846	1.16923	5.97385	4.55077	0.666154	6.68154	0.8	0.923077	3.29692	3.29692	0.827692	0.815385	1.40769	1.40769	0.804615	0.8	0.961538	0.743077	1.03846
miR166	REV/IFL1	AT5G60690	T87	0.69774	0.69774	0.69774	0.878531	0.878531	1.20904	1.20904	0.90678	0.545198	0.545198	0.79096	0.79096	0.918079	0.918079	1.37853	1.37853	0.403955	0.403955	0.59887	1.46328	1.46328	1.01412	1.01412	0.762712	0.762712	0.759887	0.759887	0.533898	0.542373	0.542373	1.68079	1.68079	11.709	11.709	1.4096	1.4096	27.3277	27.3277	13.2966	2.07345	2.07345	13.4915	13.4915	1.35311	1.35311	19.065
			Lp	0.807805	0.666341	1.18341	1.11512	0.554146	1.08098	1.08293	1.26634	0.673171	0.658537	0.887805	0.682927	1.02927	1.05854	0.96878	0.876098	0.876098	0.924878	0.614634	0.715122	0.715122	0.936585	0.936585	0.97561	0.959024	0.754146	0.887805	0.736585	0.834146	0.834146	1.88098	1.88098	1.37854	15.3834	1.52488	1.92683	12.8829	0.985366	1.85366	0.887805	1.22927	1.8439	1.0439	2.62244	0.846829	2.10049
			FL	0.69869	0.781659	0.919651	0.799127	0.580786	0.655022	0.98952	1.02183	0.788646	0.731878	1.06987	0.751092	0.932751	0.799127	0.978166	0.727511	0.727511	0.676856	0.814847	0.716157	0.716157	1.02183	1.02183	1.27336	0.766812	0.820961	1.05502	0.58952	0.723144	0.723144	1.12664	1.12664	1.07424	8.79039	1.19039	2.24454	10.1616	1.31004	1.38253	1.19476	1.46114	2.12489	1.35808	2.48472	0.998253	3.02183
			RT	0.752809	0.94382	1.14944	0.966292	0.646067	0.561798	1.1573	0.786517	0.598876	0.801124	0.921348	0.666292	1.08202	0.651685	1.08202	0.78427	0.78427	1.19438	0.941573	0.722472	0.722472	0.88764	0.88764	1.13483	0.719101	0.660674	0.977528	0.820225	0.78427	0.78427	0.992135	0.992135	0.655056	3.88764	1.41573	1.95843	4.54494	1.31236	1.08202	0.868539	0.938202	1.51685	1.1382	1.72809	0.902247	2.24157
			SC	1.14706	0.695588	1.10294	0.897059	0.691176	0.830882	0.727941	1.05588	0.676471	0.720588	1.01471	0.805882	0.676471	0.602941	0.886765	0.511765	0.511765	0.602941	0.639706	0.6	0.6	0.941176	0.941176	1.26912	0.497059	0.735294	0.911765	1.10735	0.698529	0.698529	1.92647	1.92647	1.66618	16.1662	2.33088	2.125	18.1912	1.16912	1.78676	1.27206	1.725	1.73529	1.58529	2.88235	0.617647	3.74265
miR166	AtHB8	AT4G32880	T87	21.3074	21.3074	19.8755	19.8755	9.41245	12.0623	12.0623	1.24125	1.24125	0.657588	0.657588	23.1946	23.1946	8.14397	8.14397	2.73152	2.73152	14.7626	0.782101	0.782101	0.587549	0.587549	0.587549	4.29183	10.7082	10.7082	20.6576	20.6576	4.29961	4.29961	3.27237	3.27237	4.28794	4.28794	2.37743	1.38911	1.38911	0.455253	0.455253	0.762646	0.762646	0.719844	0.719844	0.661479	0.661479	0.638132
			Lp	11.3297	19.3516	6.24176	2.04725	4.80549	2.17363	4.34066	1.36813	1.36813	1.00879	0.90989	3.06593	1.22527	2.27473	1.87912	1.2967	5.15385	0.992308	1.05824	1.05824	0.769231	0.673626	2.62967	1.62088	1.51429	1.30769	7.20879	1.67582	1.67582	3	0.767033	0.585714	0.857143	1.36044	1.97253	1.02747	1.02527	0.659341	0.752747	0.761538	0.862637	0.931868	0.818681	0.937363	0.728571	0.923077
			FL	10.423	17.1293	7.09896	1.78212	3.12849	1.3751	3.02314	1.19713	0.981644	1.58819	0.893855	3.07263	1.21309	1.9154	1.53232	1.22346	2.2067	0.841979	0.965682	0.965682	0.690343	0.622506	1.84198	1.01756	1.31524	1.16361	6.35275	1.67039	1.67039	1.7103	0.52913	0.792498	0.634477	1.11732	1.48444	0.888268	1.23543	1.03751	0.798085	0.968077	0.885874	1.1676	0.670391	0.864326	0.760575	0.760575
			RT	2.73134	5.53234	4.40299	1.68159	2.20199	1.20398	2.82587	1.14925	0.863682	1.26866	1.14229	1.57214	0.925373	1.36617	1.03483	1.53035	1.85075	1.28358	1.01493	1.01493	0.968159	0.741294	1.9005	1.17413	1.10448	1.52239	3.22886	0.895522	0.895522	1.53234	1.08756	0.855721	0.791045	0.689552	0.995025	0.726368	0.948259	0.898507	1.08756	0.799005	1.10249	1.0199	0.890547	1.32637	0.709453	0.679602
			SC	7.07923	20.5419	4.41712	1.34791	2.04281	1.1184	2.43169	1.23406	0.856102	0.815118	1.05647	2.20219	1.2204	2.73042	0.986339	1.24772	3.30146	0.851548	0.685792	0.685792	0.817851	0.710383	2.16302	0.977231	1.35246	1.05191	2.21311	0.901639	0.901639	1.11384	0.673953	0.804189	0.651184	0.910747	1.551	0.860656	1.71494	0.51275	0.82878	0.883424	1.03188	1.0929	0.878871	1.01366	0.673953	1.102
miR167	ARF6	AT1G30330	T87	5.89852	5.89852	5.89852	10.5941	10.5941	3.93023	3.93023	8.21353	8.21353	7.08245	41.2727	41.2727	4.27273	4.27273	5.09937	5.09937	4.42072	4.42072	11.1268	11.1268	4.87949	4.48414	4.48414	1.1649	1.1649	1.69345	1.69345	15.7632	15.7632	1.66173	1.66173	2.40803	21.0063	21.0063	6.41438	6.41438	2.28541	2.28541	7.76956	7.76956	2.80127	2.80127	22.3023	11.4419	11.4419	23.0423
			Lp	1.39111	1.39111	1.39237	2.11389	2.4781	1.41427	2.33104	2.23279	0.718398	1.2597	2.1577	12.3235	1.99625	1.4975	2.84606	1.15645	2.0388	1.74781	2.38298	0.810388	1.44243	1.84606	0.824781	1.95244	0.988736	0.988736	1.52879	0.793492	1.26095	1.31915	2.23717	0.931164	2.29036	0.969962	5.20025	0.969962	1.27222	0.732165	1.01564	2.24969	0.94368	1.53317	4.88924	1.2985	1.48936	0.903004
			FL	5.22764	5.22764	5.68364	7.76582	8.46545	1.28	6.28727	10.2604	1.50182	1.78182	9.91273	28.8713	4.84364	1.38182	10.7004	1.66545	6.77818	4.03491	11.2545	1.14545	3.59273	2.744	3.34909	9.78909	1.36364	1.36364	0.756364	0.696727	4.11636	2.67273	0.952727	0.529455	7.59273	2.14036	13.5636	0.867636	1.27491	0.916364	1.30909	5.944	1.37673	1.78545	26.5055	3.57091	5.06182	1.12
			RT	1.47731	1.47731	1.00672	1.33025	1.47059	1.04202	1.23109	1.78992	0.722689	2.42017	1.59496	4.0084	1.78403	1.2	1.54874	0.689076	0.863866	1.08403	1.98992	1.10336	1	0.97479	1.10504	1.7563	1.2521	1.2521	1.20168	0.773109	0.907563	1.02521	1.17059	0.827731	1.83193	1.18739	2.28992	0.588235	1.43529	0.994118	1.06975	1.45798	0.89916	2.35714	5.00252	1.7395	1.48739	0.815126
			SC	3.43701	3.43701	4.60342	5.6112	7.32504	1.55521	5.68118	9.67341	1.55521	1.68429	5.69673	31.9285	5.2535	2.20529	10.3733	2.10731	6.64541	4.68118	13.325	0.699844	3.68274	4.00156	2.37947	7.35303	0.844479	0.844479	1.17107	0.976672	3.28149	3.80715	1.45412	0.891135	7.76516	2.09953	15.8476	0.906687	1.14774	0.937792	1.33748	8.2395	2.06843	1.35303	20.9409	3.25505	4.8647	1.34992
miR167	ARF8	AT5G37020	T87	2.22064	2.22064	2.22064	1.44484	1.44484	10.5694	10.5694	4.25979	4.25979	5.49466	2.82562	2.82562	8.39858	8.39858	11.7758	11.7758	34.6833	34.6833	5.70819	5.70819	5.19217	5.13879	5.13879	1.53737	1.53737	1.50534	1.50534	10.0712	10.0712	2.06406	2.06406	16.0747	5.08897	5.08897	1.00712	1.00712	1.53737	1.53737	39.1993	39.1993	4.69039	4.69039	12.6477	10.9075	10.9075	33.4911
			Lp	1.03707	1.79317	0.721951	0.639024	1.80976	7.74634	0.851707	1.41268	1.1639	2.08585	1.17073	1.52488	2.98049	1.90537	2.06634	4.30732	25.2468	8.94927	5.39024	1.08293	1.25854	1.07122	1.50732	1.32	2.45366	4.25366	0.712195	1.07317	4.63707	1.16098	1.36585	1.36585	2.35415	0.726829	1.52976	1.02439	0.726829	0.856585	0.954146	1.23707	1.42732	4.90732	1.81463	7.02732	9.27805	5.78537
			FL	1.19476	2.54148	1.33624	0.862882	2.34061	9.73188	0.847162	2.64454	1.17293	3.51528	1.57904	4.2952	8.41921	3.9345	2.31878	4.49345	16.1092	10.0245	5.05502	0.938865	1.50917	1.42183	1.46725	1.269	2.17467	2.12489	0.764192	1.03319	14.2271	1.10742	1.34061	1.34061	4.48035	1.03493	2.10917	0.9869	0.777293	1.10917	1.10306	1.44105	0.917031	8.48734	6.40437	15.1921	17.3974	15.614
			RT	0.935955	1.84607	0.752809	1.20787	2.13258	3.02584	1.00337	1.09326	0.831461	1.24157	1.18539	1.50562	2.5427	1.37416	1.1573	1.68539	7.07865	3.87079	1.96966	0.919101	1.4191	1.62921	0.994382	0.980899	1.6382	1.46067	0.747191	0.789888	1.84831	1.57303	1.35955	1.35955	1.4382	1.01461	1.18315	1.01685	1.16292	0.932584	0.924719	1.19101	1.5618	1.7	2.27865	2.50562	3.41573	3.08764
			SC	1.30147	2.95588	0.808824	0.754412	2.57059	11.3868	1.00441	2.29118	1.01471	2.17353	1.41912	2.97059	6.54853	3.17647	2.77941	5.01471	26.0368	14.6176	6.52941	1.20588	1.38235	1.375	1.49706	0.992647	3.00441	4.47059	0.585294	1.00441	8.13235	1.66176	1.33088	1.33088	4.77206	0.683824	2.10294	0.75	0.783824	0.857353	1.01912	1.44118	1.28676	7.45588	4.15441	12.0412	14.5515	13.4603
miR169		AT1G17590	T87	0.386892	0.386892	2.29175	2.29175	0.524313	0.524313	2.93869	2.93869	1.34672	1.34672	2.01057	2.01057	0.778013	0.778013	0.589852	3.08245	3.08245	0.636364	0.636364	0.951374	0.951374	1.42495	1.42495	2.37632	2.37632	2.63002	2.83087	2.83087	0.727273	0.727273	2.87738	2.87738	4.26004	4.26004	2.463	2.463	6.10148	1.7463	1.7463	3.39958	3.39958	2.20085	2.20085	0.786469	0.786469	15.9387
			Lp	0.957447	1.14393	0.956195	0.675845	0.675845	0.991865	0.851064	1.81477	2.0826	1.28285	0.806008	0.71965	0.9199	0.854193	0.779099	1.32541	1.11076	1.11076	0.868586	0.953066	1.21402	1.01877	1.17021	3.09324	1.96058	1.21589	1.66458	0.981227	1.08448	2.30601	1.5194	1.5194	4.15707	2.2184	1.05319	1.24406	1.64143	0.993742	1.13892	1.07947	1.10138	0.88423	1.08573	1.12641	2.50939	4.1239
			FL	0.980364	0.836364	0.998545	0.792727	0.654545	0.68	1.37818	1.19636	1.29091	1.18182	1.21091	1.14545	1.01309	1.01455	1.11636	1.29091	1.91636	1.91636	1.07273	0.773091	1.32364	1.41091	0.923636	3.66545	0.989091	1.62909	2.15273	1.27636	1.31636	3.24727	2.06545	2.06545	4.18909	2.31636	0.769455	1.75127	2.47855	1.77818	0.874909	1.24945	1.12	0.76	1.01309	0.789091	2.56218	4.96218
			RT	1.22101	0.857143	0.842857	0.794118	0.662185	0.956303	1.09664	0.851261	1.52773	1.0084	1.13866	1.27311	0.981513	1.02521	1.42017	1.11765	1.16387	1.16387	1.13445	0.956303	1.62017	1.40336	1.35294	2.35714	0.893277	1.23109	1.32353	1.2563	1.80504	2.78992	1.50672	1.50672	2.51513	2.03613	0.754622	1.62185	3.05042	1.7521	0.941176	0.991597	0.733613	1.11176	0.869748	1.40336	1.27143	2.29412
			SC	1.08865	0.637636	0.968896	0.870918	0.730949	0.746501	1.39191	1.07776	2.43079	1.30638	1.72628	1.08865	1.18196	0.976672	0.622084	4.04821	4.44479	4.44479	0.933126	1.22084	1.90202	1.47745	1.23328	9.20684	1.96423	2.68274	4.50233	1.75739	1.57076	37.4308	5.20684	5.20684	17.9751	7.85848	2.9549	3.20373	13.9658	5.83204	1.37325	2.36392	1.0311	1.47745	1.16641	0.769829	3.30482	8.26594
miR169		AT1G54160	T87	0.762178	0.762178	0.587393	0.587393	0.954155	0.965616	0.965616	4.10602	4.10602	1.17765	1.17765	1.36676	1.36676	1.91117	1.91117	0.707736	4.95415	4.95415	0.885387	0.885387	0.704871	0.704871	0.593123	0.593123	1.31232	1.31232	1.31805	1.31805	3.48424	1.21203	1.21203	0.908309	0.908309	1.07163	1.07163	1.21777	1.21777	2.41261	2.41261	1.26361	2.63324	2.63324	1.98854	1.98854	0.532951	0.532951
			Lp	0.849666	9.59131	1.04454	0.805122	2.05234	1.33408	1.48664	2.45546	0.874165	1.70713	1.57906	0.849666	0.894209	1.44766	1.2784	0.762806	0.762806	2.26058	1.1804	5.28174	0.743875	3.10468	1.08018	3.45768	2.40312	0.849666	1.04677	1.49777	1.58129	2.22494	1.05011	1.22494	1.94878	1.94878	3.27951	0.924276	0.682628	1.99666	1.16927	1.19154	0.977728	1.40089	0.94098	2.13808	1.12472	4.79399
			FL	0.989788	3.00079	1.21995	0.717203	1.5436	1.48311	1.43362	2.38256	0.671642	1.03692	1.69128	0.907306	0.754124	1.69521	0.77769	0.785546	0.785546	1.89709	1.24509	2.34878	0.626866	2.92223	0.787903	2.48075	3.61587	0.722702	1.55145	2.70228	1.49882	2.47447	1.20031	1.29458	2.27808	2.27808	3.84132	1.09191	0.756481	1.31579	1.13119	1.13904	0.77769	1.41634	0.997643	1.43205	1.08405	3.68264
			RT	1.15476	1.44048	1.13095	0.821429	1.45238	1.08095	1.4381	1.07738	0.839286	1.04762	1.11667	0.994048	1.00357	1.0631	1.27381	0.872619	0.872619	1.6369	1.11071	1.5119	0.738095	1.10476	0.785714	4.14881	1.63452	0.860714	0.970238	1.41429	1.44048	1.06905	1.39643	0.958333	1.14881	1.14881	1.38095	1.04762	0.902381	0.813095	1.0119	1.21429	1.08095	1.325	0.741667	1.08929	0.72619	1.6131
			SC	0.956076	7.91362	1.05417	0.856515	1.38067	1.3836	1.48609	2.58419	0.607613	1.21962	2.01757	0.841874	0.871157	1.24451	1.25622	0.88287	0.88287	2.43485	0.809663	3.89458	0.648609	2.24012	0.805271	3.45242	2.72035	0.751098	1.16105	1.60761	1.5959	2.03514	1.29283	1.43924	1.4978	1.4978	2.66471	0.951684	0.585652	1.81259	1.44656	0.761347	0.819912	1.43485	1.19327	3.14788	1.28843	3.78184
miR169	HAP2c	AT1G72830	T87	1.88539	1.88539	1.88539	1.79943	1.79943	1.95415	0.919771	0.919771	1.24642	1.24642	1.15759	1.15759	0.773639	0.773639	2.75358	2.75358	1.18625	1.02579	1.02579	0.902579	0.902579	1.57593	1.57593	4.31519	4.31519	1.83954	1.83954	2.16905	1.69628	1.69628	13.3152	13.3152	4.38968	4.38968	0.91404	0.91404	3.60172	3.60172	1.96562	1.96562	3.71347	3.71347	1.23209	1.59885	1.59885	0.581662
			Lp	1.67038	1.67038	0.746102	1.26392	1.72383	1.34187	7.4922	1.10245	0.883073	2.03786	0.682628	0.929844	0.729399	0.729399	2.93987	4.56904	1.12806	0.67706	0.67706	3.00111	1.11359	0.688196	1.4755	2.03786	3.70601	2.58352	1.08352	1.72383	1.72383	2.46102	0.883073	9.62138	1.60356	2.36414	0.593541	1.05011	1.22494	2.43875	1.58463	1.18597	1.99889	0.860802	0.994432	1.23608	0.673719	0.693764
			FL	1.75962	1.75962	1.03299	1.31972	1.74391	1.01728	6.59701	1.04085	0.866457	2.36685	0.701493	0.887667	0.783975	0.783975	1.99764	3.23645	1.28044	0.74077	0.74077	2.01885	1.44933	0.871956	1.34564	3.49961	3.35035	3.14847	1.12569	1.46897	1.27494	1.74627	0.960723	8.21288	2.05813	3.19953	1.01964	0.883739	1.01964	2.88531	2.68892	0.978005	1.64179	0.923016	0.74077	1.09584	1.03692	0.805185
			RT	1.17024	1.17024	1.02143	1.03929	1.0119	1.14286	3.90833	1.00952	0.672619	1.48214	1.28929	1.38095	0.920238	0.920238	0.964286	2.9381	1.05119	0.789286	0.789286	2.20238	1.44048	0.84881	1.47976	2.88095	2.90476	1.71786	1.1131	1.71786	1.15476	1.61667	1.38452	5.14048	2.28333	2.36905	0.779762	0.821429	1.075	1.34524	1.97619	0.97619	0.747619	1.16071	1.07143	1.01548	0.904762	0.92619
			SC	1.83016	1.83016	0.819912	1.20059	1.97657	11.8887	77.4744	20.8858	3.55051	4.28258	2.88141	1.25915	0.775988	0.775988	2.11274	59.9751	12.3763	0.717423	0.717423	30.8931	30.8097	1.86384	21.0835	60.7833	60.7321	66.0688	10.5827	24.224	6.93997	16.8228	5.4246	110.6	14.9824	50.2387	1.72474	2.54758	22.6501	45.1435	36.5886	9.74378	3.14788	1.46852	1.19766	1.08785	1.4978	0.838946
miR169	HAP2b	AT3G05690	T87	0.802128	0.802128	0.802128	1.74043	0.844681	0.844681	4.55106	4.55106	0.768085	0.768085	0.638298	0.638298	1.84468	1.84468	8.5766	0.906383	0.906383	1.03617	1.03617	2.20213	2.20213	1.42766	1.42766	1.47447	1.47447	1.01277	1.01277	1.45957	0.851064	0.851064	2.76596	2.76596	4.89149	4.89149	1.28936	1.28936	1.56809	1.56809	1.25106	7.91277	7.91277	1.1617	1.1617	0.693617	0.693617	0.844681
			Lp	0.660694	0.918253	2.62598	1.50056	0.951848	1.18701	0.576708	4.02352	0.759239	1.03359	0.80963	0.675252	1.62374	2.24524	2.98992	3.88018	0.576708	0.783875	1.61254	1.09742	1.35274	1.04479	1.00224	1.18477	7.8869	1.18477	3.57783	1.2318	1.01344	2.14446	1.38074	1.01904	3.1019	1.12542	0.839866	0.851064	2.23404	2.00224	0.714446	14.7312	0.817469	0.888018	1.04143	0.582307	0.677492	0.652856
			FL	0.68907	1.3408	1.16972	0.979633	0.823489	0.882553	1.00815	2.1609	0.930075	0.932111	0.838425	0.837067	1.35098	1.29667	1.93143	1.68568	0.692464	0.81127	1.23761	1.05227	1.35777	1.34759	0.935506	1.07128	3.91378	0.807875	2.27427	1.19009	1.05227	2.12152	1.40733	0.733198	2.00815	1.26612	0.78072	0.874406	1.60217	1.36117	0.947047	7.14868	0.695859	0.818058	0.943652	0.678887	0.906314	0.871012
			RT	0.737853	0.926554	2.13898	1.60791	0.958192	1.77401	0.988701	2.89605	1.08814	0.929944	0.824859	0.929944	0.966102	3.50847	3.24294	1.72316	0.884746	0.949153	4.11638	2.15819	1.71751	2.33898	1.47232	1.9096	5.85876	1.43277	1.75706	2.27458	1.18418	1.77401	1.39887	1.14124	3.05085	1.64972	0.929944	0.892655	1.92655	1.93785	0.875706	6.71751	0.884746	0.870056	1.25989	0.887006	0.879096	1.03955
			SC	0.761538	1.08154	2.63846	1.15385	0.838462	1.22769	1.03077	2.24615	0.807692	0.892308	0.907692	0.776923	1.09692	1.39692	2.00462	1.95385	0.707692	0.738462	1.61538	0.976923	1.52769	0.953846	1.09231	1.09231	5.06154	0.861538	4.17385	1.10462	1.22769	1.70462	1.37385	0.776923	2.38154	0.923077	0.815385	0.630769	1.69231	1.12	0.750769	6.29692	0.630769	0.815385	0.704615	0.727692	0.981538	0.973846
miR169		AT5G06510	T87	1.12251	1.12251	0.854701	0.854701	1.04274	1.04274	0.951567	0.951567	2.09972	2.09972	0.82906	0.82906	0.880342	14.584	14.584	0.666667	0.666667	0.900285	0.900285	0.586895	0.586895	0.740741	0.740741	0.561254	1.03419	1.03419	4.82906	4.82906	0.837607	0.837607	1.85185	1.85185	2.79487	2.79487	4.63533	4.63533	1.45584	3.10541	3.10541	0.660969	0.660969	1.75499	1.75499	0.77208	0.77208	0.982906
			Lp	1.62693	0.850976	0.976362	1.02775	2.1408	1.25385	1.12847	1.50565	1.0925	1.26721	0.604317	0.786228	1.4594	4.44502	2.87564	1.79651	1.37205	0.924974	0.996917	0.935252	2.16855	0.693731	6.15622	1.61357	3.05242	0.981501	1.95272	8.49743	0.914697	0.624872	1.01747	1.62179	2.17677	2.53854	1.43371	0.83556	1.56526	1.58787	1.41829	0.53443	0.948613	0.604317	1.11305	0.832477	0.61665	0.806783
			FL	1.02679	0.96875	1.16964	1.24375	1.45536	1.02946	1.19196	0.846429	1.27232	1.14286	0.739286	0.691964	0.919643	2.20357	1.60714	1.41964	1.20536	0.794643	0.883929	1.15893	1.61429	0.879464	3.125	1.00893	1.71696	0.819643	1.61607	3.33929	0.966964	0.9625	1.10536	0.9375	1.27946	1.45536	0.8125	0.86875	1.19911	1.3125	1.2125	0.709821	1.00714	0.68125	1.06071	1.21429	0.714286	0.65
			RT	0.889015	0.8188	1.21178	2.09287	1.34202	1.43035	1.57418	1.29672	1.88901	1.41563	0.764439	0.804077	1.13024	4.04643	2.19479	1.34768	1.46093	1.15515	1.09853	0.830125	2.05323	0.8188	4.0068	1.77237	1.82673	0.826727	2.29672	3.48584	0.756512	0.872027	1.06455	1.73613	4.77123	2.50057	1.34768	1.01133	1.60589	1.59683	2.01586	0.9094	0.9094	0.543601	1.28879	0.949037	0.88675	0.843715
			SC	1.14435	0.831304	1.1913	2.37043	3.25217	1.0087	1.53043	1.15304	1.24	0.918261	0.921739	0.587826	1.25217	4.85217	3.46087	1.91826	1.50957	1.33565	1.07826	0.944348	3.38783	0.622609	6.46087	1.85217	1.4313	0.782609	2.48696	12.8435	1.6	0.848696	1.49217	2.65217	4.2313	3.97043	1.40522	0.904348	1.89565	2.37043	2.67826	0.852174	1.09217	0.909565	1.45217	0.953043	0.683478	0.643478
miR171	SCL6(II)	AT2G45160	T87	0.929787	0.929787	2.55745	2.55745	16.9426	13.6574	13.6574	13.6574	0.540426	0.540426	29.3362	29.3362	3.30426	9.21702	9.21702	2.25106	2.25106	1.06596	1.06596	4.94681	4.94681	29.6872	29.6872	2.71915	7.58085	7.58085	9.43191	9.43191	1.25745	1.25745	2.03191	2.03191	3.01064	3.01064	4.06596	6.19362	6.19362	8.18298	8.18298	27.3851	27.3851	1.33404	1.33404	1.25532	1.58936	1.58936
			Lp	0.817469	0.817469	6.66069	2.82755	3.35386	4.66965	11.1904	3.51624	1.6047	0.985442	5.10638	5.56887	1.81747	14.3281	12.486	12.486	0.854423	0.940649	1.45913	2.93169	2.95969	2.65398	2.31243	4.88242	3.19149	0.884658	17.0885	23.9306	1.40538	1.87346	1.271	1.53415	1.74132	1.74132	5.19597	4.41209	5.16573	3.7738	7.01344	7.13886	5.94401	1.8589	2.82531	3.57223	7.17021	3.02128
			FL	0.770536	0.770536	3.73048	2.16225	2.42363	2.9484	6.39851	3.37746	1.81942	1.01154	3.36388	2.75832	1.5852	8.26205	7.68839	7.68839	0.879158	1.01494	0.909708	1.85336	1.79905	2.40665	1.68568	3.76103	2.38968	1.01358	12.5682	12.3218	1.50916	1.42227	1.19688	1.39172	1.0998	1.0998	3.1317	2.26748	3.57977	2.73795	3.97488	5.16972	2.53225	1.05906	1.33605	1.53293	2.57841	1.69586
			RT	0.949153	0.949153	2.63277	1.49153	1.52542	1.66667	2.61017	2.52881	1.51412	1.13559	2.35932	1.29379	0.99435	2.9887	3.22373	3.22373	1.14124	0.898305	0.867797	1.30282	2.0791	1.65876	1.05085	1.87571	1.17853	1.03729	4.68927	4.55932	1.18983	1.60226	1.00339	1.66667	1.61582	1.61582	1.71751	1.57062	1.63616	1.48023	2.18418	2.58192	1.51412	1.12429	1.18644	1.15593	1.60226	1.28249
			SC	0.646154	0.646154	5.24615	2.80462	2.83538	4.21231	8.69231	5.06154	1.93846	0.923077	3.89231	2.66923	2.09231	11.5846	8.00769	8.00769	0.738462	1.00462	0.807692	1.64615	2.14615	2.52	1.69231	4	2.33846	1.93846	20	24.1046	1.24615	1.23077	1.25385	2.24308	1.41538	1.41538	2.53077	1.41538	2.41231	2.67692	3.8	4.63077	1.94308	0.946154	1.38462	1.70769	2.30462	1.53846
miR171	SCL6(III)	AT3G60630	T87	8.41784	8.41784	8.41784	1.09624	1.09624	2.58451	2.58451	11.1385	11.1385	8.01643	1.59624	1.59624	11.7911	11.7911	1.56808	1.56808	5.03521	5.03521	2.48357	2.48357	1.54225	42.1925	42.1925	4.64789	4.64789	3.53991	3.53991	1.54225	1.54225	4.55164	4.55164	3.1385	1.76761	1.76761	7.18545	7.18545	14.7887	14.7887	3.53521	3.53521	8.00704	8.00704	2.70188	6.0493	6.0493	3.61972
			Lp	4.67317	4.42705	4.42705	0.934812	0.950333	1.15432	1.68293	1.80621	3.52683	2.47672	4.92373	2.33703	1.50687	5.62306	0.538803	1.6541	2.37472	2.37472	1.09756	4.81153	0.684257	24.0568	24.0568	1.40355	2.20976	2.19867	3.5255	1.67317	1.38359	2.05765	1.28825	3.08869	2.35033	1.20399	2.01774	1.08426	7.75078	6	1.52106	1.26962	1.24612	1.67317	0.974723	1.59424	2.30155	1.48115
			FL	3.62244	4.63732	4.63732	0.654061	0.821451	1.23993	1.43211	1.6336	2.85803	2.30502	4.67762	1.20893	1.6553	5.9845	1.0279	1.29572	2.39926	2.39926	1.29882	4.59392	0.807812	30.6249	30.6249	1.85369	1.96094	2.70924	3.87353	0.864848	1.6181	1.98264	1.48791	2.15747	1.83509	1.13019	1.92188	0.83261	9.27464	4.46559	1.24613	1.10229	1.7142	2.45505	1.15809	1.6336	2.83509	1.0744
			RT	1.96338	2.81282	2.81282	1.14242	0.964395	1.0885	1.89522	1.30214	1.99898	1.70905	2.49034	1.16277	1.39369	3.0824	0.694812	1.73957	1.44252	1.44252	0.883011	1.66836	0.798576	13.5788	13.5788	1.27976	1.23398	1.50865	1.89217	1.22584	1.2767	1.64802	1.23093	1.97355	1.74262	1.12411	1.41709	1.36317	3.25331	3.00407	0.869786	1.06612	1.14446	1.40895	1.07833	1.05595	1.55951	1.58494
			SC	3.97023	6.00279	6.00279	0.807442	0.804651	1.17023	2.06512	2.42605	4.07442	3.90977	6.79814	2.77209	2.46512	8.46791	0.723721	2.84651	3.84651	3.84651	2.63256	4.7814	0.626047	35.9814	35.9814	3.29581	3.27721	3.41209	5.23535	1.6186	2.15814	4.29767	2.16279	4.72837	3.6307	1.62791	2.68372	0.827907	12.6326	5.63721	1.34698	1.66326	2.03721	3.45581	1.76279	2.75349	5.43256	2.02791
miR171	SCL6(IV)	AT4G00150	T87	3.22066	3.22066	3.22066	0.784038	0.784038	2.57981	2.57981	48.9601	1.3662	1.3662	3.61972	3.61972	33.1221	33.1221	2.1338	2.1338	2.1831	2.1831	0.981221	3.79577	3.79577	3.60563	3.60563	12.7441	12.7441	1.9554	1.9554	14.3146	14.3146	1.98357	1.98357	1.18779	7.48357	7.48357	0.931925	0.931925	16.2394	16.2394	5.71127	5.71127	41.77	41.77	2.51174	4.15493	4.15493	6.91315
			Lp	0.962306	3.68071	0.872727	0.911308	1.32284	0.985809	3.13215	18.2882	5.46918	1.84169	1.50687	6.55565	9.74634	1.90022	1.25055	1.52683	1.61996	1.60089	1.65987	2.89579	4.27938	3.4235	2.05322	2.8816	3.92151	1.50776	2.72727	6.97339	2.84612	1.6408	1.63415	1.98004	2.55211	1.66297	0.888248	1.82262	1.82262	1.63858	4.86164	3.79157	4.00798	15.3592	2.64302	5.80931	7.55344	3.83725
			FL	0.849349	2.78859	1.0062	0.954743	1.13453	1.72536	3.67514	15.8853	4.4036	1.27278	1.42281	3.72598	9.09361	1.28022	1.32672	0.756355	1.77929	0.712957	0.923745	2.75573	3.22567	1.96094	1.90515	2.56355	3.09361	1.43397	1.89709	5.15189	2.17917	1.37632	1.6398	2.99318	1.6305	1.46807	0.731556	1.24799	1.24799	1.28022	2.98512	3.98636	2.72784	17.8983	1.15003	4.19281	4.64352	2.18413
			RT	1.01017	2.20753	1.2645	1.03052	1.17803	0.874873	2.11394	7.23805	3.03459	1.55137	1.28484	2.27365	4.44557	1.09868	1.06307	1.48016	1.43744	0.944049	1.10173	1.57986	2.02442	1.80875	1.53611	2.36826	2.42421	1.28179	1.05799	4.09766	1.79044	1.89522	1.10885	2.97864	1.69379	0.874873	0.991862	1.04069	1.04069	1.1119	1.85148	3.28077	2.02747	6.40387	1.32045	2.45982	2.40081	1.53103
			SC	1.26326	3.70233	1	0.716279	2.14884	1.11442	4.74698	17.8586	9.05116	1.56744	2.11628	6.25395	10.1488	3.10698	1.72558	1.53302	2.46047	1.55349	1.81395	3.33023	4.00279	4.02326	2.04651	4.0214	5.44465	1.84186	3.05116	11.5721	3.95163	2.00744	1.84	3.60279	2.75628	1.70512	0.581395	1.71628	1.71628	1.53023	4.35349	6.55163	4.04186	14.586	2.76093	5.44186	7.53488	2.8586
miR172	TOE1/RAP2.7	AT2G28550	T87	0.838298	0.838298	0.614894	0.487234	0.487234	1.36383	1.36383	1.4617	1.4617	0.974468	0.974468	1.38085	1.38085	1.14468	1.14468	2.24468	0.823404	0.823404	0.761702	0.761702	3.95532	3.95532	1.47447	1.47447	0.634043	0.634043	0.621277	10.0745	10.0745	2.66596	2.66596	2.10426	2.10426	19.8787	19.8787	1.8234	1.8234	23.6532	3.06383	3.06383	0.523404	0.523404	0.765957	0.765957	0.882979	0.882979
			Lp	0.81523	0.81523	2.01008	1.04143	0.800672	0.837626	0.731243	0.901456	4.22732	1.87346	1.50056	1.03024	3.52184	8.18589	1.93729	1.15342	2.00448	1.06719	0.946249	0.890258	1.54871	7.66293	6.94625	10.1792	0.705487	0.649496	0.615901	1.34938	2.98768	2.74356	5.91265	4.53303	5.52072	15.7335	2.99552	4.1411	2.81635	6.45577	1.67189	3.1131	0.68645	0.68869	0.68869	0.753639	0.772676	0.772676
			FL	0.932111	0.932111	0.977597	1.10319	1.20842	0.879158	0.76239	1.00815	1.32043	0.950441	0.706042	1.0353	1.31025	1.59538	1.54107	0.841819	1.59063	0.854039	1.10862	0.697895	1.12016	2.4372	1.05771	1.40054	0.71962	0.830278	1.00475	0.991174	1.4053	2.04209	1.72777	2.41684	1.39172	5.78411	0.65852	1.28853	0.867617	3.58995	1.72098	0.62797	0.706042	0.960625	0.960625	0.789545	0.930075	0.930075
			RT	0.966102	0.966102	1.25198	1.12994	0.881356	0.774011	0.858757	1.03164	1.40678	1.23729	0.966102	0.850847	1.21469	1.66102	1.22034	0.850847	1.21243	0.920904	1.19548	0.960452	0.926554	2.59661	1.25763	2.99435	0.875706	1.01695	0.711864	1.02825	1.43842	2.48362	2.70395	3.07684	2.46328	6.61582	1.01695	1.51186	0.898305	1.77401	1.20339	1.03164	0.867797	0.59096	0.59096	0.963842	0.79435	0.79435
			SC	1.26154	1.26154	0.892308	1.58154	0.735385	0.82	0.9	0.8	1.15077	0.938462	0.976923	0.612308	1.3	1.56923	1.68923	0.707692	1.07692	0.966154	0.961538	0.72	1.03846	3.03538	2.07692	2.95077	0.769231	0.881538	0.846154	1.13538	1.22308	2.69231	3.09692	3.6	2.22	7.98462	0.835385	1.09692	0.835385	5.41538	1.18462	0.673846	0.584615	0.692308	0.692308	1.06154	0.604615	0.604615
miR172	AP2	AT4G36920	T87	0.669516	0.669516	1.12536	1.12536	0.646724	0.646724	2.74359	2.74359	0.806268	1.90028	1.90028	0.763533	0.763533	1.93732	1.93732	0.586895	0.586895	0.618234	0.618234	1.82051	1.98291	1.98291	10.2593	10.2593	0.626781	0.626781	0.586895	0.586895	1.11111	1.11111	2.01709	2.01709	5.13675	4.21937	4.21937	29.0997	29.0997	0.490028	0.490028	2.9886	2.9886	5.21937	5.21937	4.82906	0.618234	0.618234
			Lp	0.919836	0.950668	0.789311	0.873587	0.820144	0.745118	2.76465	1.01542	1.0925	0.67112	2.03803	2.03803	0.815005	3.037	1.44193	0.847893	1.26208	1	0.701953	0.57554	1.03083	3.38438	1.13361	3.78212	0.986639	0.779034	0.719424	0.719424	1.5036	3.40493	1.37513	1.21069	5.80473	1.24666	4.74615	2.60843	2.24049	2.24049	0.527235	4.31655	2.66495	3.43268	3.43268	2.07914	0.578623	0.781089
			FL	0.857143	1.14732	1.02232	1.05804	0.703571	1.02679	1.75	0.919643	1.09375	0.810714	1.28393	1.28393	0.895536	3.10714	1.38393	0.9375	1.7125	0.821429	0.663393	0.850893	0.959821	2.33036	0.785714	4.55625	0.799107	0.779464	0.785714	0.785714	1.99375	3.78393	1.38661	1.38661	3.50714	0.766071	6.32589	2.32143	1.89107	1.89107	0.6875	6.1875	1.39286	2.78125	2.78125	1.40625	0.716964	1.01607
			RT	1.23443	0.889015	1.08494	0.996602	0.600227	0.634202	3.31257	1.01133	0.971687	0.97735	1.32276	1.32276	1.38165	3.23103	1.22877	0.730464	1.7667	0.898075	0.773499	0.830125	0.767837	2.50623	1.17554	4.00906	1.0453	0.724802	0.937712	0.937712	1.57984	3.12344	1.24575	1.20951	3.85051	0.8641	4.43375	2.01359	1.63986	1.63986	0.554926	4.17101	1.1778	2.40997	2.40997	1.07361	0.88675	0.770102
			SC	1.31826	1.06609	0.613913	0.904348	0.530435	0.921739	18.6922	1.84348	1.39652	0.753043	1.84	1.84	1.18261	7.86087	2.08348	0.935652	2.22609	0.626087	0.561739	0.666087	0.886957	5.43478	1.33043	8	0.787826	0.626087	0.582609	0.582609	1.75652	6.73565	1.90435	1.6	4.45217	1.19652	12.0139	5.93913	3.25217	3.25217	0.6	8.84348	3.67478	4.25217	4.25217	2.33565	0.657391	0.866087
miR172	TOE2	AT5G60120	T87	1.04237	1.04237	0.793785	0.793785	1.86441	1.86441	1.86441	0.932203	0.932203	2.17797	2.17797	9.93503	9.93503	0.853107	37.3023	37.3023	0.957627	0.957627	0.731638	0.731638	1.00282	1.00282	0.686441	0.686441	0.686441	1.87853	1.87853	2.20339	2.20339	1.24859	1.24859	1.24859	41.9831	41.9831	41.9831	12.7542	1.26271	1.26271	1.26271	1.26271	5.62712	5.62712	5.62712	5.62712	0.793785	0.793785
			Lp	0.87122	0.812683	1.42927	1.42927	2.63415	2.63415	0.809756	1.12	1.49268	1.49268	2.2322	8.77073	1.04878	1.10244	6.59805	1.37854	0.95122	0.95122	0.926829	1.0322	0.788293	0.788293	1.05366	1.05366	0.802927	0.802927	0.965854	1.26341	2.82927	2.82927	3.16878	3.16878	12.6761	12.6761	5.94439	4.35122	4.35122	1.64195	1.64195	1.64195	2.29268	2.29268	4.76585	4.76585	0.809756	0.809756
			FL	1.30131	0.724891	1.57205	1.57205	1.9738	1.9738	0.71441	1.15546	1.20961	1.20961	2.05502	6.17729	0.694323	1.32751	5.22271	1.26638	0.864629	0.864629	0.924017	0.941485	1.11354	1.11354	0.947598	0.947598	0.777293	0.777293	0.655022	1.05066	2.00437	2.00437	2.63144	2.63144	9.38428	9.38428	4.35633	3.08297	3.08297	1.53974	1.53974	1.53974	2.03755	2.03755	3.04803	3.04803	1.08559	1.08559
			RT	0.668539	0.735955	1.27303	1.27303	1.67191	1.67191	0.707865	1.34831	1.72809	1.72809	1.31461	3.92472	1.05618	1.11236	2.60674	0.876404	1.21685	1.21685	1.00337	0.862921	1.10449	1.10449	1.14944	1.14944	0.853933	0.853933	1.00562	1.3573	1.72247	1.72247	1.68315	1.68315	5.70787	5.70787	3.28989	2.14607	2.14607	1.53708	1.53708	1.53708	1.51461	1.51461	2.11011	2.11011	0.893258	0.893258
			SC	1.25735	0.705882	3.44118	3.44118	3.04853	3.04853	0.952941	2.58824	2.27647	2.27647	4.32794	10.7544	0.894118	2.27941	8.34559	1.95294	0.786765	0.786765	0.860294	1.04853	1.12941	1.12941	1.22059	1.22059	1.22059	1.22059	0.857353	1.43824	10.6588	10.6588	4.89412	4.89412	22.7059	22.7059	9.6	6.89706	6.89706	3.00441	3.00441	3.00441	7.08088	7.08088	5.81618	5.81618	0.691176	0.691176
miR172	TOE3	AT5G67180	T87	2.88983	2.88983	2.88983	0.765537	0.765537	0.827684	0.827684	3.76554	2.83616	2.83616	1.72034	1.72034	0.480226	0.480226	2.32486	2.32486	0.525424	0.525424	2.14124	0.621469	0.621469	3.5	3.5	3.57345	3.57345	0.584746	0.584746	1.37571	1.37571	3.21751	2.11017	2.11017	32.4633	32.4633	34.1073	34.1073	7.29379	7.29379	4.10169	4.10169	8.14124	8.14124	1.08757	1.08757	1.00282	1.00282
			Lp	1.08721	1.42791	1.77326	0.767442	1.10465	1.11628	2.91628	1.27093	3.68953	1.3407	2.17209	2.17209	0.666279	0.660465	0.953488	1.01744	0.840698	0.840698	0.60814	0.69186	1.09651	1.27093	0.863953	1.52326	0.889535	0.875581	0.709302	0.933721	1.17791	1.31395	1.10233	1.74186	7.82907	14.6337	21.6779	7.8407	1.63721	0.747674	1.72093	1.09651	1.09651	0.662791	0.697674	0.706977	1.25	0.662791
			FL	1.12121	2.71717	2.22525	0.790909	1.00505	1.12121	3.22222	1.29596	2.30808	1.58889	2.22727	2.22727	0.868687	0.757576	0.979798	0.838384	0.866667	0.866667	1.17677	0.639394	1.1596	1.21212	0.818182	1.15657	1.0303	0.790909	0.727273	0.861616	0.745455	1.49798	1.0303	1.50505	8.55556	12.0687	30.5081	20.0707	2.15455	0.775758	1.57879	1.35657	1.35657	0.777778	1.09394	0.792929	1.22727	0.732323
			RT	1.07081	0.778867	1.22549	1.00218	0.936819	0.738562	1.16885	0.778867	1.02723	1.20915	1.62636	1.62636	0.929194	0.751634	1.15251	0.874728	1.06754	1.06754	1.11438	0.58061	0.77342	0.814815	0.991285	1.22331	0.880174	0.795207	0.635076	1.17647	1.06754	0.866013	1.31264	2.16231	3.24619	2.70479	6.03813	1.57952	1.54684	0.78976	0.925926	0.825708	0.825708	0.740741	0.77342	0.659041	1.47386	1.2146
			SC	1.21267	1.04525	2.09321	0.678733	1.06335	0.977376	1.94389	1.30317	1.68145	1.0543	1.55023	1.55023	0.579186	0.855204	1.13394	1.32127	0.735747	0.735747	0.733032	0.452489	0.952941	0.916742	0.699548	1.34661	0.760181	0.6	0.660633	1.35113	0.80543	1.55656	1.37557	2.12489	4.79457	9.8733	15.9638	2.30769	1.24706	0.61086	1.04072	0.705882	0.705882	0.651584	1.27602	0.542986	1.09955	0.968326
miR319	TCP24	AT1G30210	T87	2.37844	2.37844	1.02114	1.02114	0.545455	1.3277	1.3277	5.50529	5.50529	1.42706	1.42706	6.4778	6.4778	1.90486	1.90486	2.49894	2.49894	0.868922	2.69767	2.69767	1.40592	1.40592	1.28118	1.28118	5.31501	5.31501	8.89429	8.89429	7.38266	6.29387	6.29387	7.95772	7.95772	3.65328	3.65328	12.6786	12.6786	19.1247	19.1247	7.21776	7.21776	2.4186	2.4186	14.666	0.566596	0.566596
			Lp	1.17835	0.97184	0.849812	1.2597	1.01877	0.829161	1.13267	2.78661	2.51126	1.00751	1.29099	3.75469	1.53191	1.38924	1.08886	1.41427	0.715269	1.41427	0.974969	5.20025	0.840426	1.59262	1.02503	2.63767	2.70338	1.61452	3.25407	1.10638	1.54255	2.19962	9.34293	1.4393	2.9224	0.813517	2.22153	16.4787	1.24531	4.7184	1.65832	2.38423	0.83229	1.33917	0.941802	1.70526	1.29099	1.29099
			FL	2.07636	0.565818	0.894545	1.184	0.722182	1.19855	1.49455	5.35273	4.4	1.19273	0.858182	4.56727	1.09818	0.981818	0.865455	1.30909	0.56	1.62036	1.19273	6.48727	0.905455	1.15273	0.949091	2.37818	3.94036	4.03273	2.99636	1.54909	1.37455	2.29673	7.76	1.70182	3.23636	0.698182	1.82764	18.3076	1.24218	6.32218	2.52727	2.20364	0.974545	0.978182	0.958545	1.16582	1.34545	1.34545
			RT	1.64118	0.605042	0.773109	0.821849	1.20588	1.2563	1.61345	1.2042	1.71849	0.796639	1.21849	1.06303	1.09664	0.691597	0.878151	0.977311	1.00252	2.68319	0.94958	2.31345	1.12605	1.19328	0.813445	1.13445	1.62185	3.15798	1.13866	0.768908	1.34454	1.36975	2.66639	1.49412	1.56555	1.36387	1.69748	4.85126	0.508403	1.9479	1.56975	1.07815	1.15126	0.865546	0.92437	0.890756	1.28992	1.28992
			SC	1.19751	0.972006	0.844479	1.16641	0.774495	0.70451	1.20218	2.97045	2.76827	1.11975	0.730949	3.41369	1.25661	1.19751	1.24417	1.27994	0.653188	0.968896	1.36858	3.32037	1.23639	1.4619	0.855365	1.44635	3.62053	1.45412	2.69051	1.08865	1.30638	1.57076	9.26905	1.1353	2.9549	0.824261	1.07776	25.4432	1.22084	9.3126	3.18818	2.00311	1.10886	0.92224	0.738725	1.25972	0.653188	0.653188
miR319	TCP3	AT1G53230	T87	1.05731	1.05731	0.879656	0.879656	2.24355	0.7851	0.7851	1.47564	1.47564	19.086	19.086	2.89685	2.89685	20.9456	20.9456	0.853868	0.919771	0.919771	3.19484	3.19484	17.6275	17.6275	5.26934	5.26934	1.18911	1.18911	1.23496	1.70487	1.70487	30.0458	30.0458	3.17192	3.17192	4.83381	4.83381	3.23782	3.23782	16.3467	16.3467	1.95989	0.896848	0.896848	7.89971	7.89971	1.2063	1.2063
			Lp	1.49562	1.49562	1.24844	1.12954	1.72716	1.46308	1.02003	0.996871	0.865457	2.77222	3.6577	23.5075	12.7272	12.7272	0.906133	0.871715	2.403	2.02441	3.03504	2.53942	1.40175	9.13955	1.09199	1.16708	1.37046	2.18899	1.59574	0.869837	1.48185	1.36733	16.7553	1.62265	3.00375	1.61452	3.31665	3.31665	3.40113	7.02315	3.20588	1.97747	2.17146	1.23905	5.10638	2.76909	0.607009	1.14518
			FL	2.36	2.36	1.16727	0.505455	1.98036	2.25091	1.22909	0.952727	0.409455	2.41818	4.77091	27.464	16.3149	16.3149	0.780364	1.07855	3.72	1.20945	4.25091	2.37309	2.02182	9.86545	1.56364	1.38764	1.86182	2.70545	2.12727	1.05818	1.84582	1.35491	21.1673	2.14909	4.34036	2.18909	2.48218	2.48218	4.63273	6.46909	2.864	1.82764	3.86182	1.42545	7.62909	3.59127	0.805818	0.929455
			RT	1.60756	1.60756	1.25462	0.689076	0.935294	1.12857	1.55042	0.62605	0.756303	1.29664	1.79832	4.93277	6.84454	6.84454	0.915966	0.983193	1.36134	0.889076	0.939496	1.72941	0.763025	2.10336	1.26891	1.11597	1.7605	0.998319	0.935294	1.04202	0.718487	1.23109	6.53361	0.893277	2.00252	0.884874	2.07395	2.07395	1.28571	2.65126	0.983193	0.922689	1.43277	1.05882	1.62017	1.34706	0.571429	0.893277
			SC	1.61742	1.61742	0.774495	0.824261	1.91291	2.34837	0.940902	1.50544	0.707621	2.60187	5.32659	47.7652	19.3779	19.3779	1.15552	1.1353	2.42302	1.493	1.74961	1.62986	1.43546	10.9642	1.45101	1.0311	1.78849	2.25972	2.11198	1.15552	1.98289	1.62986	21.7776	1.72628	3.44168	1.521	2.45723	2.45723	4.16796	6.7776	3.59253	1.67185	2.20062	1.84292	5.30793	3.43701	0.769829	1.1353
miR319	TCP10	AT2G31070	T87	0.904255	0.904255	0.904255	0.917021	0.917021	1.10426	1.10426	0.689362	1.40426	1.40426	15.5936	15.5936	0.991489	0.991489	1.33191	1.33191	1.68723	1.68723	2.00638	2.00638	12.3234	12.3234	2.72128	0.691489	0.691489	1.26596	1.26596	2.42553	2.42553	2.42553	0.842553	0.842553	6.74043	6.74043	1.58085	1.58085	1.15957	1.15957	3.01702	3.01702	17.4894	17.4894	3.15957	3.15957	0.561702	0.561702
			Lp	4.20269	4.20269	3.47144	2.31579	3.01232	3.82755	2.54759	2.85554	1.68533	2.98992	1.74132	0.716685	0.716685	4.09071	0.783875	1.99328	5.07055	4.77044	2.02688	2.5084	26.6663	1.69093	2.80851	4.26092	2.04927	2.93953	0.940649	4.86002	9.05711	1.48152	0.860022	1.27996	10.2889	7.514	3.98432	1.45017	7.50616	7.71557	10.9888	3.32923	4.29227	4.07055	4.23628	0.856663	0.862262	0.753639
			FL	2.47997	2.47997	1.64291	1.76035	2.0964	1.51392	1.64155	1.68024	0.806517	2.53225	1.09165	0.913103	0.913103	2.08418	0.930075	1.81942	2.78887	2.56619	1.03055	1.95384	17.3727	0.993211	1.65309	2.16904	1.35098	1.86015	0.773931	2.62933	3.66599	0.889341	0.626612	1.08622	5.23965	3.6239	2.04005	0.777325	2.35098	2.25255	5.32247	1.44467	2.02308	3.62186	3.4406	0.692464	0.991174	0.753564
			RT	0.986441	0.986441	0.862147	1.03729	1.38192	0.929944	1.25198	0.879096	0.937853	1.44407	1.02599	1.17514	1.17514	1.55932	0.717514	1.22373	3	0.858757	0.737853	1.33672	5.21469	1.29944	0.700565	0.966102	1.22034	1.34463	1.29944	1.16723	1.92429	0.983051	1.10734	0.870056	1.74011	1.07684	0.867797	1.06215	1.43503	1.38983	1.65537	0.983051	0.918644	1.64181	1.52542	0.847458	1.00565	0.683616
			SC	2	2	0.969231	1.67692	1.81538	1.16923	1.75385	1.72308	1.08462	2.35385	0.881538	1.02769	1.02769	2.08154	1.03846	1.35077	3.01538	1.97692	0.846154	3.28462	29.7077	1.02308	1.44615	1.72769	1.08154	1.61231	1.1	2.01231	3.37385	1.07692	0.773846	0.969231	3.76154	3.4	1.16923	1.40769	2.04308	3.30769	3.45077	1.81231	1.61231	3.18462	3.72769	0.743077	0.669231	0.581538
miR319	TCP4	AT3G15030	T87	1.70068	1.57483	1.57483	0.908163	0.908163	7.41837	7.41837	18.1122	18.1122	2.44558	2.44558	0.782313	0.782313	0.894558	0.894558	3.37415	3.37415	2.51361	2.51361	28.6667	15.3571	15.3571	155.337	155.337	1.65306	1.65306	0.884354	0.884354	0.826531	0.826531	3.0102	2.90476	2.90476	5.05102	5.05102	18.9626	18.9626	3.27891	3.27891	2.10204	2.10204	26.4184	0.972789	0.972789	1.72109	1.72109
			Lp	4.62255	1.64026	2.49581	0.657036	1.5685	13.6906	4.48555	2.61696	31.6449	1.80615	11.7055	4.63933	2.92451	1.43057	1.43057	2.46971	1.64772	3.75582	3.75582	17.8006	7.12022	4.25443	27.2041	1.45387	3.34856	3.62535	2.31407	3.46971	1.24418	30.9413	5.79217	1.12116	9.58062	7.16682	4.94222	4.2246	17.2973	2.36999	4.10997	3.10624	2.97297	13.013	6.17894	1.0205	2.08108	0.864865
			FL	3.37876	1.32301	1.74336	0.858407	1.0531	7.90708	3.28142	2.32124	19	1.67965	4.32301	3.50265	1.69027	0.960177	0.960177	1.45575	1.73274	2.79204	2.79204	10.3168	5.66372	2.6885	12.2549	0.763717	1.79204	2.42301	1.50442	3.52212	1.84071	15.6195	3.0177	1.0531	9.29912	5.27434	4.02212	3.0531	8.32566	3.36726	2.51327	2.00442	2.40708	7.53982	3.31858	1	1.34071	0.80531
			RT	1.44685	0.844779	0.93603	1.14111	1.4158	4.55786	1.37817	1.28222	12.9163	1.01599	1.79962	2.15428	1.52211	0.860771	0.860771	1.11007	0.905927	1.85607	1.85607	5.40452	2.66698	2.36124	8.61712	0.98777	0.903104	1.10066	1.4111	2.05362	1.24177	7.99153	1.15992	0.647225	2.40169	1.87206	2.39887	2.14017	5.81844	1.12418	1.26999	0.943556	1.67921	3.47413	1.57855	0.959548	1.36218	0.696143
			SC	3.79841	1	1.73492	0.809524	1.25873	10.0841	4.29841	3.30159	43.0603	2.39683	6.57143	5.3619	2.11587	0.877778	0.877778	2.94127	1.53968	2.86508	2.86508	18.1635	5.99683	4.42063	31.2222	0.965079	1.44921	3.25397	1.53968	4.2381	1.67937	28.7302	1.55238	0.909524	7.61111	4.48413	3.90952	3.74603	15.6429	2.44444	2.28254	1.93651	3.1873	10.2032	3.87302	0.973016	2.22222	0.607937
miR319	TCP2	AT4G18390	T87	2.15175	2.15175	2.15175	16.607	16.607	0.953307	0.953307	1.54475	1.54475	3.81323	4.6537	4.6537	2.69261	2.69261	1.14397	1.14397	1.02335	1.02335	1.45136	1.45136	5.48249	11.7237	11.7237	7.14786	7.14786	3.89883	3.89883	4.88716	4.88716	5.19844	5.19844	22.856	22.856	11.8132	11.8132	2.24125	4.76654	4.76654	2.89883	2.89883	6.61868	6.61868	1.19844	1.19844	13.7082	13.7082
			Lp	3.04725	3.04725	1.18681	2.78352	13.8242	1.03846	0.961538	0.978022	2.86593	2.12967	1.14286	1.26374	1.23407	1.1956	1.08791	1.35165	1.08022	0.901099	1.01978	1.01978	5.62637	0.934066	6.47253	2.28901	4.65385	8.86813	1.05495	2.06374	1.31868	0.926374	10.5989	8.12088	3.34066	1.97582	1.36264	1.25604	4.53846	2.12967	0.893407	1.19231	0.992308	5.75824	2.9044	0.604396	14.4396	2.01099
			FL	2.90343	2.90343	1.36472	3.12291	18.5475	1.0016	0.652833	0.985634	2.78532	3.28013	0.968077	1.04789	1.03352	1.06145	1.10535	0.944134	1.01756	1.40862	0.852354	0.852354	6.25938	0.84996	4.31764	3.01676	5.32961	5.21548	1.1253	2.86353	1.27294	0.832402	8.42378	6.97366	4.57302	2.02713	1.27694	1.88348	3.70152	2.59377	1.18915	0.929769	0.686353	3.69753	2.00958	1.35275	10.7741	1.82761
			RT	1.47562	1.47562	0.756219	1.37612	5.65174	1.0199	1.32637	0.674627	0.995025	0.985075	1.26866	0.965174	0.993035	1.01493	0.706468	1.21393	1.07264	1.24378	1.03483	1.03483	1.99005	1.02985	1.61194	1.06965	1.42786	2.43781	0.848756	1.18706	0.885572	0.893532	3.42786	2.34328	2.32637	1.22687	0.820896	1.37612	1.62488	1.6597	1.08756	1.01493	0.79602	0.898507	1.04279	0.739303	1.45274	1.17711
			SC	2.71676	2.71676	1.1275	3.17668	16.9945	0.995446	1.03825	1.00911	2.20401	2.33151	1.07923	1.07286	0.924408	0.960838	1.15027	1.05647	0.769581	0.919854	1.31148	1.31148	4.07377	0.810565	6.64845	2.36794	3.22222	3.30874	0.851548	3.04918	1.67577	1.01821	13.0811	4.99818	4.1102	0.992714	1.73497	2.12659	3.95082	1.97632	1.14117	1.03825	0.685792	3.14208	1.34153	0.503643	8.02186	1.82605
miR394		AT1G27340	T87	5.77083	5.77083	5.77083	3.43056	3.43056	6.58333	6.58333	1.68056	12.1771	12.1771	2.12153	2.12153	3.45139	3.45139	7.63194	7.63194	2.69097	2.69097	3.5	4.12153	4.12153	13.5069	13.5069	3.60069	3.60069	3.68056	3.68056	3.86806	3.86806	13.8576	2.00347	2.00347	3.91667	3.91667	6.71875	6.71875	4.41319	4.41319	10.5139	10.5139	4.71181	4.71181	16.7986	14.1701	14.1701	19.6701
			Lp	2.57143	4.03687	5.91244	2.04608	2.76498	3.89217	2.51429	1.20737	1.17972	5.73088	1.69585	5.20737	1.69585	4.04608	5.44516	13.7189	1.07373	3.85253	1.64055	4.53456	2.59447	5.78802	1.87834	3.82949	0.562212	4.21659	3.32719	2.22857	2.43318	6.03226	2.26728	1.97235	1.00737	1.76959	4.98618	4.47926	1.52995	6.3576	4.20276	2.27465	2.87558	10.9539	6.65438	3.51152	9.86636	9.86636
			FL	1.25649	1.57987	2.32662	1.08636	1.46623	2.43831	1.76299	1.47597	0.642857	2.5	0.992208	2.3539	1.28571	2.11883	2.76299	6.58442	1.14805	1.80065	1.55195	1.46299	1.50519	2.55065	1.09935	2.2987	0.928571	1.69481	1.43182	1.57468	2.20779	2.2	1.41883	1.74675	0.852597	0.951299	1.56688	1.02922	1.05065	1.76818	2.39805	1.30195	1.18831	3.87013	2.61234	1.57143	2.53117	2.53117
			RT	1.64565	4.31652	5.7377	1.4855	2.1034	2.53468	3.17781	0.861286	1.12232	3.95082	1.01261	3.49937	1.49811	5.2396	5.53342	10.2396	1.20177	2.63934	1.22951	3.84363	2.31778	5.47289	1.2169	2.93821	0.810845	2.48424	2.63304	2.38335	2.66709	4.31652	1.95208	2.38966	1.03405	1.0971	2.74275	2.01765	1.39723	3.87768	4.99748	1.29887	1.38714	7.14376	6.5826	3.88146	7.35813	7.35813
			SC	2.83333	8.64035	12.643	3.84211	4.19561	2.82456	4.45614	1.30702	1.67807	6.82456	1.76754	7.39474	2.25263	11.2044	11.8377	21.5114	1.11842	4.96754	2.89474	6.71491	5.47632	6.89035	2.59912	6.75439	0.855263	6.58772	6.67544	4.27193	3.08772	10.9675	3.22632	2.55088	2.10088	2.11842	4.66228	3.83772	1.95877	7.71316	10.1228	2.37982	3.02895	13.8728	10.6342	8.14298	16.886	16.886
miR395	APS4	AT5G43780	T87	0.92887	0.92887	0.753138	0.753138	0.564854	0.564854	0.949791	0.949791	0.644351	0.644351	0.661088	1.35565	1.35565	0.753138	0.753138	0.661088	0.661088	3.33054	3.33054	33.2845	33.2845	11.6527	11.6527	47.6151	4.79498	4.79498	1.39331	1.39331	5.89958	5.89958	8.88703	8.88703	10.1088	10.1088	33.8996	10.749	10.749	16.2385	16.2385	1.35146	1.35146	1.02092	1.02092	0.740586	0.740586	4.22594
			Lp	0.724419	0.643023	0.575581	0.825581	0.910465	0.898837	0.610465	1.00349	0.796512	0.813953	0.922093	0.811628	1.35233	0.962791	0.980233	0.666279	0.811628	0.823256	3.93372	12.864	2.23023	5.64884	8.37558	2.49767	2.49767	1.55814	1.22093	1.2907	1.65465	4.94186	2.89535	1.2907	3.02674	2.48837	5.15116	2.70698	3.63372	2.84884	3.50349	7.79419	0.887209	0.683721	1.05	1.10814	1.18605	1.81977
			FL	0.868687	0.868687	0.606061	0.755556	0.757576	0.717172	0.767677	1.15455	0.686869	1.13434	0.982828	0.765657	1.37677	0.856566	1.12929	0.770707	1.28788	0.712121	4.35152	22.4394	6.63131	12.6111	13.6768	4.43434	4.43434	2.27273	1.78081	1.25556	4.15152	9.09091	3.76061	1.74545	6.37677	3.95253	16.0455	5.37677	5.57374	5.99495	10.3364	7.61616	0.70202	0.505051	1.14141	0.767677	1.27273	2.7
			RT	0.83878	0.989107	1.02941	0.754902	0.820261	1.03486	0.85512	1.18736	0.915033	0.909586	0.974946	0.978214	1.00218	1.16885	1.2037	1.13072	0.645969	1.0512	1.65904	16.8355	8.20588	15.0272	11.7211	3.16231	3.16231	2.07516	2.51634	1.60675	5.15577	12.1983	4.80719	1.91503	10.9292	3.55991	17.1166	4.3573	6.50109	7.11656	14.0741	1.75381	0.825708	0.869281	0.811547	0.936819	1.63943	3.05011
			SC	0.554751	0.622624	0.755656	0.579186	0.482353	1.00452	0.622624	0.873303	0.823529	0.868778	1.02262	0.995475	1.77647	0.681448	0.954751	0.428054	0.726697	0.59276	3.20362	14.0706	7.9095	11.0045	9.48869	3.7267	3.7267	2.28054	3.52489	1.63801	5.10679	12.8579	6.27149	2.11765	7.00271	5.92127	20.1312	5.5095	6.88959	7.23529	13.0317	3.71041	0.714932	0.470588	0.758371	0.821719	1.48416	4.73122
miR395	APS1	AT3G22890	T87	0.480892	0.480892	0.480892	1.2707	0.649682	0.649682	0.805732	0.805732	1.02548	1.02548	0.955414	0.955414	0.745223	0.745223	2.05414	2.05414	1.30892	7.21656	7.21656	15.621	15.621	91.8089	91.8089	9.1242	9.1242	4.07962	4.07962	2.26433	2.26433	3.63057	3.63057	7.69745	20.7611	20.7611	30.4363	30.4363	15.0414	15.0414	18.5191	18.5191	0.643312	0.643312	0.83758	0.436306	0.436306	0.566879
			Lp	0.899348	0.580615	0.673812	1.21435	0.759553	0.748369	0.762349	0.652377	0.922647	0.83877	0.944082	0.589935	1.0932	0.736253	1.38211	0.997204	0.689655	1.25815	2.99627	15.9832	11.8173	18.055	12.6095	30.2171	1.92917	8.2013	2.20876	1.41938	13.178	9.82106	4.53402	2.78472	7.54427	8.89096	37.1389	3.3644	17.603	37.0876	17.9497	2.41659	0.945946	0.806151	1.0699	0.624418	0.745573	0.941286
			FL	0.858407	0.752212	0.902655	1.24336	0.684071	0.685841	0.715044	0.769912	0.938053	1.01593	0.867257	0.942478	0.776991	0.741593	1.18584	0.637168	0.781416	1.15487	1.19912	5.68584	7.59558	1.80354	8.0354	16.6221	1.10619	4.08673	0.951327	1.26549	4.45133	3.29204	1.49823	1.38938	3.19292	2.34071	14.5575	1.5708	6.08673	13.0044	8.66372	1.29027	0.847788	0.878761	0.883186	0.783186	1.09115	0.637168
			RT	1.08655	0.938852	0.677328	0.785513	0.746002	0.844779	0.809031	0.703669	1.05362	0.562559	0.642521	0.921919	1.04704	0.611477	0.983067	1.32926	0.785513	1.73095	3.21731	8.57008	8.32549	5.14581	5.53904	20.9294	1.91722	7.51646	1.62559	1.05174	7.08655	4.38382	2.60583	1.96613	4.25212	3.5635	20.969	1.68391	10.6143	22.1919	11.6256	1.33584	1.38288	1.00941	0.60207	0.968956	0.550329	0.783631
			SC	0.650794	0.57619	0.603175	1.10317	0.774603	0.571429	0.830159	0.592063	0.949206	0.84127	0.909524	0.571429	0.750794	0.714286	1.8619	1.07143	0.806349	1.60317	5.7619	19.3968	12.5683	4.48889	12.9571	39.4016	2.1873	12.9254	1.8619	1	16.6825	11.9175	5.39683	3.43333	8.04444	7.90476	48.2825	3.0127	18.8413	49.2905	21.6587	1.57619	0.893651	0.880952	0.885714	0.825397	0.560317	0.853968
miR396	GRF1	AT2G22840	T87	0.833333	1.37755	1.37755	0.517007	0.517007	0.710884	0.710884	1.02721	1.02721	1.53401	1.53401	0.768707	7.48639	7.48639	40.1599	40.1599	2.7483	2.7483	1.51361	1.51361	0.85034	0.85034	3.03741	0.996599	0.996599	2.06803	2.06803	1.12245	1.12245	2.2517	2.2517	2.37755	2.37755	7.9898	7.9898	19.5952	0.993197	0.993197	1	1	0.612245	0.612245	0.894558	0.894558	0.942177	0.942177
			Lp	0.922647	0.684995	0.684995	1.54054	0.740913	0.692451	1.99907	1.36067	0.785648	1.00932	1.60764	1.60764	2.86859	7.88723	7.88723	2.74278	0.948742	0.633737	1.7288	0.512582	0.83877	2.23206	0.799627	1.55172	1.43057	2.38583	5.01398	1.29543	1.0438	3.07083	0.447344	3.12675	0.82479	13.2479	13.5256	1.137	3.28984	1.24884	1.1836	0.82479	0.643057	1.47717	0.698975	0.698975	1.45387	0.72973
			FL	0.99115	0.772566	0.772566	1.07345	0.915929	1.08407	1.19469	1.59292	1.16372	0.902655	1.61062	1.61062	2.47345	3.14425	3.14425	1.22566	0.710619	0.681416	0.914159	0.756637	1.1708	1.48673	0.931858	1.75221	0.814159	2.37876	3.07788	1.76991	1.09292	2.42301	0.710619	3.19027	1.19292	7.17699	5.81858	0.99823	3.08673	0.989381	1.10885	0.838938	1.21681	0.814159	0.70354	0.70354	0.958407	0.821239
			RT	0.672625	0.609595	0.609595	1.46754	0.943556	0.954845	1.26811	1.21167	1.21167	0.983067	1.58514	1.58514	2.59643	2.07244	2.07244	1.57103	0.689558	0.531515	1.29633	0.571966	0.74318	1.39699	0.797742	1.37817	0.971778	1.5127	2.46002	1.13641	0.959548	2.26999	1.33584	2.65099	0.639699	3.99624	3.59643	1.1317	2.36124	1.49577	1.07244	0.976482	1.05174	1.08184	0.764817	0.764817	1.01599	0.954845
			SC	0.746032	0.587302	0.587302	1.39683	0.893651	0.753968	1.21111	1.25397	0.857143	0.78254	1.65873	1.65873	2.76667	5.52381	5.52381	1.99683	0.801587	0.968254	1.16349	0.507937	0.973016	1.31746	0.806349	2.02063	0.822222	2.4127	2.92063	1.52381	1.08413	2.33333	1.03968	3.49683	0.861905	19.4603	12.873	1.08413	2.79365	1.23016	0.936508	0.695238	0.671429	1.19524	0.920635	0.920635	1.57143	0.968254
miR396	GRF3	AT2G36400	T87	0.802128	0.802128	0.802128	33.5574	33.5574	32.9362	13.2723	13.2723	0.619149	0.619149	2.17447	2.17447	1.21064	1.21064	1.81702	1.81702	18.0149	18.0149	1.05319	1.89787	1.89787	1.07447	1.07447	0.92766	0.92766	0.521277	0.521277	0.785106	0.785106	1.21702	1.6617	1.6617	2.23404	2.23404	4.92128	4.92128	15.0383	15.0383	7.56809	7.56809	2.82128	2.5383	2.5383	0.72766	0.72766	0.704255
			Lp	1.2318	1.11982	3.35722	10.6473	3.02352	7.65957	5.45689	0.800672	0.736842	1.10302	2.15566	0.960806	1.59351	17.5174	0.789474	7.97872	5.12318	1.67189	1.2318	1.2318	3.29563	0.641657	2.5196	1.06383	0.714446	1.17581	1.243	2.19821	1.19037	1.83651	1.46697	5.69205	2.39978	3.04927	3.20605	1.67973	11.9037	2.01568	14.5218	1.99888	0.772676	1.61254	0.946249	0.571109	0.823068	1.22396
			FL	1.31704	1.11677	2.54786	5.77054	2.67821	6.33605	3.01969	0.807875	0.716225	0.943652	1.78208	0.942295	1.55465	9.68635	0.772573	5.30075	4.14121	1.45146	0.684318	0.684318	1.90428	0.682281	1.49355	0.758995	0.989817	0.680923	1.80923	1.65513	1.12695	1.37339	1.5241	4.85947	2.18262	2.09301	2.35777	1.43245	5.91989	1.58384	10.3225	1.84521	1.93347	1.58384	1.07604	0.745418	0.943652	0.831636
			RT	1.03955	0.740113	1.14689	1.85311	1.68701	2.44068	1.47458	1.16723	0.732203	0.890395	1.19774	0.935593	1.12768	3.19209	0.59096	1.88475	1.64972	1.13333	0.896045	0.896045	1.37627	1.03955	1.08475	0.971751	1.27458	1.40113	1.78531	1.81695	1.02825	1.44407	1.22034	1.87571	1.17853	1.48362	1.82486	1.33672	20.2034	1.49492	3.18983	1.0791	1.17853	0.833898	1.16384	0.903955	0.856497	0.960452
			SC	1.07692	1.16923	1.64615	7.92308	1.83846	6.7	2.35385	0.804615	0.753846	1.00462	2.46923	0.915385	0.984615	13.5692	0.8	4.85385	1.86154	1.32769	0.789231	0.789231	2.80462	1.1	1.51231	0.935385	0.953846	0.889231	2.03538	1.18462	1.26923	1.18923	1.4	4.20462	1.8	1.75385	3.22	2.4	10.1308	1.81231	10.5769	1.21231	0.550769	1.35385	0.953846	0.766154	0.876923	0.853846
miR396	GRF9	AT2G45480	T87	10.881	10.881	1.12925	1.12925	2.22109	2.22109	0.914966	0.914966	6.85714	6.85714	7.90476	7.90476	3.0034	3.0034	0.877551	0.761905	0.761905	0.846939	0.846939	1.28912	1.28912	0.938776	0.938776	0.72449	0.72449	1.17007	0.87415	0.87415	0.676871	0.676871	0.751701	0.751701	1.51361	1.51361	0.761905	0.761905	1.44218	1.44218	3.61224	1.95238	1.95238	0.673469	0.673469	2.14286	2.14286	0.969388
			Lp	3.26468	3.26468	1.94315	0.83411	1.37931	3.94967	1.91985	1.23952	0.790308	20.9459	1.48183	16.028	3.43896	0.689655	0.894688	1.0904	0.925443	1.37931	0.913327	1.34017	1.43057	1.0205	6.76887	0.540541	0.757689	2.00186	1.00932	0.986021	1.0438	1.15098	1.31873	1.27027	0.708295	4.72321	0.782852	0.762349	1.63374	1.33271	3.3206	1.57036	1.1836	0.785648	1.33737	0.512582	4.80242	1.03448
			FL	1.70796	1.70796	0.969027	0.816814	1.64159	3.62655	1.77699	1.10442	0.856637	9.75487	1.07965	5.42035	1.40531	1.23451	1.02035	0.734513	0.799115	1.17699	0.738938	2.63097	1.0646	0.853982	1.80354	1.01327	0.776991	2.5292	1.04248	0.89646	1.00708	1.75221	1.25044	1.27434	0.460177	1.67965	0.809735	0.663717	1.02655	1.55133	1.9823	1.03982	1.00265	0.825664	0.867257	1.0177	2.34513	0.938053
			RT	1.00659	1.00659	1.06773	0.863594	1.42992	1.93603	1.23236	1.1477	0.761994	5.28692	0.88429	4.5936	1.19285	0.696143	1.28222	1.03293	1.10348	1.36406	0.771402	2.08843	1.17874	0.771402	1.53622	0.788335	0.860771	1.84384	0.903104	1.13641	1.11007	1.5174	0.771402	1.11007	1.00941	1.61336	1.40452	0.849483	1.53622	0.893697	1.30292	1.27469	1.39699	0.746002	1.30762	0.85889	1.26999	1.72907
			SC	2.57937	2.57937	1.07937	0.846032	2.23492	3.48889	2.07143	1.04444	1.09524	17.627	1.29365	17.3937	2.52857	0.703175	0.888889	0.849206	0.587302	1.19841	0.769841	2.87778	1.3381	1.07937	4.98095	0.571429	0.719048	2.81429	0.988889	0.825397	0.933333	1.29048	1.52381	1.17937	0.428571	3.24286	0.825397	0.822222	1.2381	1.01587	2.73492	0.893651	1.36984	0.960317	0.936508	1.14286	2.69048	0.68254
miR396	GRF8	AT4G24150	T87	4.75214	4.75214	4.75214	3.0114	3.0114	2.07977	2.80057	2.80057	1.0114	1.0114	0.891738	0.891738	26.5242	26.5242	1.5584	1.5584	50.5014	50.5014	1.2849	1.2849	0.441595	0.735043	0.735043	1.1396	1.1396	1.7151	1.7151	1.15954	1.15954	1.10256	1.10256	4.40741	1.73219	1.73219	0.934473	0.934473	3.26781	3.26781	88.1852	88.1852	9.96581	9.96581	0.891738	1.27635	1.27635	0.660969
			Lp	1.08428	1.05344	25.1727	2.33094	1.38027	0.969168	0.765673	1.46454	1.71634	1.28777	1.08941	1.56218	7.45118	4.02364	0.897225	1.52415	1.42857	2.27133	1.36691	0.830421	0.758479	1.11511	0.948613	1.09764	1.3926	1.71634	1.46968	1.62384	1.27955	1.62179	0.971223	4.46865	0.714286	2.35663	0.938335	1.12333	1.10483	9.16752	18.0884	1.30832	2.84687	0.842754	1.01747	0.907503	1.26413	1.02055
			FL	1.25268	1.30357	11.5179	1.70357	1.33929	1.14286	1.01161	1.275	3.56696	0.953571	1.05625	1.29911	3.79911	2.46696	0.855357	1.32143	1.03393	1.25446	0.754464	1.05625	0.808036	0.949107	1.1875	1.43571	1.01607	1.66518	1.37768	1.69911	1.11875	1.36875	1.14286	3.14554	0.864286	1.43571	0.9	1.25714	1.04464	3.47768	5.75446	0.924107	1.53839	0.825893	0.879464	1.09643	1.00268	1.02946
			RT	1.00566	0.894677	7.27407	1.3171	1.10759	0.9094	1.11552	1.40204	1.87203	1.11325	1.18913	1.62514	2.93658	1.9513	0.835787	1.05663	0.883352	1.01359	0.994337	0.962627	0.673839	0.852775	1.19479	1.04757	1.53794	1.47225	1.55719	1.66478	1.37033	1.20385	0.96829	1.9932	0.9547	1.87995	1.03058	1.33069	0.920725	2.96716	4.33749	1.02265	1.453	0.943375	0.962627	0.852775	1.03964	1.2684
			SC	0.996522	1.58783	29.6226	2.25739	1.98261	1.0087	0.93913	1.26087	3.2313	1.30957	0.822609	1.24348	6.74783	3.91304	1.46609	1.61739	1.44348	1.95304	1.34435	0.692174	0.930435	1.6	0.93913	1.49565	1.21739	1.4313	1.64348	1.79652	1.19652	1.46087	0.834783	4.14435	0.678261	1.33043	1.08348	0.721739	0.892174	7.47478	16.4174	1.53913	2.26957	0.683478	0.973913	0.991304	1.26957	1.27478
miR396	GRF2	AT4G37740	T87	3.50584	3.50584	3.50584	0.81323	0.81323	0.922179	0.634241	0.634241	0.634241	0.634241	10.7938	10.7938	20.5175	20.5175	0.996109	0.996109	1.0856	1.63035	1.63035	0.992218	0.992218	0.937743	0.937743	0.571984	0.571984	2.19455	2.19455	0.88716	0.88716	0.848249	0.661479	0.661479	1.45914	1.45914	0.677043	0.677043	8.96109	8.96109	1.36576	1.36576	0.77821	0.77821	1.03502	1.03502	1.31518	1.31518
			Lp	4.71758	2.06593	0.813187	0.813187	1.06374	3.19231	1.11868	0.604396	1.46154	1.02527	6.13187	1.76703	0.824176	2.04396	0.576923	1.73626	1.73626	6.04396	0.824176	1.08791	0.945055	1.55824	0.915385	0.637363	0.772527	2.7967	2.61319	1.55275	1.45604	1.37363	0.796703	1.45604	1.18132	13.6791	0.813187	2.16484	1.58571	5.78022	1	1.03846	0.851648	1.06593	0.90989	4.45055	1.21978	1
			FL	4.17797	2.02713	0.84597	0.84597	0.909816	2.03113	0.702314	1.04549	1.21708	0.768555	6.0016	1.75579	0.786113	1.67598	0.806065	1.27933	1.27933	3.4597	0.537111	1.15962	1.00559	1.29689	1.10934	0.925778	0.782123	2.54589	3.10854	1.98164	1.1652	1.30886	0.550678	1.83001	1.13727	5.93615	1.415	2.02713	1.56824	2.9992	1.00399	0.877893	0.742219	1.27933	0.756584	4.46528	1.58819	0.824421
			RT	1.26368	0.903483	0.955224	0.955224	1.32338	1.31642	1.00498	0.98806	1.59204	1.04279	2.00796	0.706468	0.975124	0.993035	0.898507	0.875622	0.875622	1.63682	1.18408	0.823881	1.12736	0.920398	0.818905	0.746269	0.870647	1.30149	1.24677	1.39801	1.35821	0.853731	0.78607	1.0199	1	2.06965	1.10448	1.03284	0.918408	2.01294	0.888557	0.709453	0.6199	0.978109	1.24876	1.199	0.975124	1.48557
			SC	4.04827	1.17486	0.933515	0.933515	1.50546	1.82149	0.822404	0.865209	1.50273	0.669399	3.80692	1.13843	0.983607	1.61475	0.799636	1.02459	1.02459	3.17851	0.567395	0.983607	1.09563	1.55282	1.01093	0.860656	0.667577	3.20583	2.9326	2.26776	1.21403	1.31148	0.628415	1.32969	0.995446	10.8834	1.37796	1.67577	1.93078	4.27869	1.17304	0.690346	0.754098	0.968124	0.860656	3.70947	1.39344	0.826958
miR396	GRF7	AT5G53660	T87	2.53381	2.53381	2.53381	0.989324	0.989324	1.41993	1.41993	1.24555	0.765125	0.765125	1.02135	1.02135	0.644128	0.644128	1.1032	1.1032	6.90391	6.90391	2.61922	2.61922	0.886121	0.992883	0.992883	0.921708	0.921708	52.8968	52.8968	1.77224	1.77224	1.03915	1.03915	1.33452	5.09964	5.09964	1.2242	1.2242	1.08185	1.08185	1.00356	1.00356	1.44128	1.44128	1.18861	0.676157	0.676157	1.03915
			Lp	0.682927	2.31024	3.8439	1.07805	0.622439	1.05366	1.03707	1.03707	4.13463	1.16585	0.75122	0.760976	1.09268	0.663415	1.07317	1.2	2.8322	6.2322	1.70732	0.921951	1.08098	1.08098	0.82439	0.960976	1.55122	1.53463	17.4634	1.07317	1.39317	0.985366	1.16585	1.01951	1.09073	3.70244	0.822439	0.773659	1.24195	1.34927	1.02439	0.89561	1.5639	2.3639	2.3639	1.34634	0.526829	0.998049
			FL	0.973799	1.59389	2.30131	0.945852	0.991266	1.10306	1.19214	1.19214	3.26026	0.976419	0.836681	0.832314	0.637555	0.79476	0.710044	1.08734	3.63319	4.58777	1.04803	0.657642	1.15109	1.15109	0.886463	1.12664	1.61572	1.11354	9.4393	1.00437	1.34934	0.759825	1.45677	1.63319	0.777293	2.3214	0.867249	0.882096	1.07249	1.37991	1.00262	0.9869	1.0655	1.60087	1.60087	1.08297	1.0655	0.766812
			RT	1.35393	1.43034	1.77528	0.842697	1.12135	1.34831	1.07865	1.07865	2.03146	1.03708	0.969663	0.808989	0.960674	1.10112	0.814607	1.02809	2	2.19438	0.885393	0.666292	1.10112	1.10112	1.11798	1.48315	1.37416	1.16854	4.99438	0.921348	1.41011	0.997753	1.17191	1.09551	1.10674	1.37079	0.735955	0.668539	1.1382	1.0427	0.980899	0.825843	0.851685	1.33146	1.33146	1.02022	0.88764	0.730337
			SC	0.997059	2.68824	3.33529	0.970588	0.735294	1.49706	1.25	1.25	4.75	0.764706	0.960294	0.926471	1.00735	0.882353	0.713235	1.31618	4.73235	7.01912	1.71029	0.872059	0.857353	0.857353	0.727941	0.948529	1.29412	1.36765	26.5147	0.867647	1.44118	0.801471	1.09559	1.08824	0.835294	3.61765	0.794118	0.916176	0.823529	1.27941	1.25735	0.941176	1.23971	2.35294	2.35294	0.872059	0.823529	0.813235
miR397		AT2G29130	T87	1.33191	1.33191	0.702128	0.702128	0.829787	4.2617	4.2617	2.64468	2.64468	2.83404	2.83404	1.07872	1.07872	1.04043	1.04043	0.574468	0.474468	0.474468	0.610638	0.610638	0.712766	0.712766	1.18936	1.18936	2.53404	2.53404	0.629787	0.791489	0.791489	0.593617	0.593617	0.987234	0.987234	0.985106	0.985106	0.523404	0.523404	2.55532	2.55532	2.0234	1.52979	1.52979	0.795745	0.795745	12.034	12.034
			Lp	2.08287	1.243	0.783875	0.963046	1.54535	2.03807	2.24524	2.24524	1.2318	3.00672	1.0224	0.899216	0.81187	1.19597	1.04143	1.04143	0.955207	0.949608	0.949608	0.666293	0.781635	1.73348	1.42217	2.47256	1.2374	3.33707	0.711086	0.720045	0.783875	0.820829	0.828667	0.951848	1.56551	1.38634	0.867861	0.770437	6.27436	1.33819	0.697648	1.35498	0.851064	2.01904	0.865622	0.703247	19.3113	0.940649
			FL	1.50238	1.1575	0.932111	1.15954	1.0387	1.35777	1.81602	1.81602	1.07468	2.05227	1.16293	0.923286	0.678887	0.874406	0.765784	0.765784	0.92668	0.765784	0.765784	0.767142	1.02037	1.29871	0.996606	1.94365	0.860828	2.5594	0.633401	0.694501	1.05227	0.8778	0.521385	0.70129	1.0387	1.15275	0.706042	0.879158	4.64358	2.00272	0.816701	1.01833	0.684318	1.49016	0.746775	1.12695	4.27359	1.06789
			RT	1.52542	0.99435	0.907345	0.969492	1.62712	1.09605	1.30508	1.30508	1.20904	1.30508	1.09605	0.941243	0.980791	0.963842	0.926554	0.926554	0.870056	0.988701	0.988701	1.0678	1.00904	1.18644	1.30282	1.61582	1.09944	1.62147	0.99435	0.757062	0.875706	0.824859	1.10734	1.14689	1.02034	1.13333	1.36158	0.873446	2.38192	1.51412	0.879096	1.28814	0.858757	1.69492	1.0113	1.17514	2.11299	0.613559
			SC	2.01538	1.39692	0.738462	1.22769	0.830769	1.48154	1.85077	1.85077	1.19231	2.75846	1.06615	0.750769	0.723077	0.966154	0.992308	0.992308	0.938462	0.815385	0.815385	0.607692	0.666154	1.65077	1.12769	2.14615	0.761538	3.55385	0.896923	0.823077	0.861538	0.82	0.792308	0.735385	1.31538	1.43077	1.08462	0.835385	4.44308	2.6	0.923077	1.12308	0.976923	1.75846	0.904615	0.776923	7.96923	0.881538
miR397		AT2G38080	T87	0.734694	0.734694	1.57143	1.84354	1.84354	4.33333	4.33333	14.2585	14.2585	1.07143	1.07143	0.503401	0.503401	0.802721	0.540816	0.540816	0.602041	0.602041	0.823129	0.823129	0.656463	0.656463	0.57483	0.57483	5.52721	5.52721	1.54082	0.751701	0.751701	6.72449	6.72449	1.47619	1.47619	1.90476	1.90476	1.76531	1.76531	187.881	92.1293	92.1293	21.483	21.483	206.837	206.837	2.23129	2.23129
			Lp	1.36067	1.36067	4.35228	3.22274	0.987884	1.39143	8.91892	2.50233	2.44455	4.07549	1.45387	0.808947	0.552656	0.969245	0.71109	0.71575	0.596459	0.645853	0.745573	0.84343	0.692451	0.832246	1.25629	0.778192	2.30196	1.20969	1.39143	0.750233	0.521901	0.521901	0.757689	0.941286	1.29823	0.589935	1.81267	0.671016	2.7055	4.68779	13.726	2.26002	2.79404	8.64678	1.40727	5.40075	4.00093	1.0466
			FL	1.31681	1.31681	5.0708	6.23009	1.95841	2.33628	9.19912	2.12389	4.60442	2.52212	1.19292	1.07965	0.774336	0.730088	0.834513	0.628319	1.09115	1.49558	1.15929	1.09735	0.942478	0.840708	1.46283	0.969027	3.47788	2.18142	1.10619	0.69469	0.754867	0.754867	0.923009	1.23894	3.53982	0.878761	2.80973	0.654867	4.74602	11.1416	8.40531	2.22389	4.03363	4.4115	1.69469	3.75044	4.50442	1.84513
			RT	0.921919	0.921919	2.1571	3.63123	1.22766	1.62088	5.75071	1.27281	1.87206	2.50047	0.931326	0.733772	0.827846	0.811853	1.00659	0.926623	0.696143	1.44873	1.09125	0.903104	0.783631	0.76952	1.03951	0.997178	2.11665	2.25306	1.30762	0.931326	0.926623	0.926623	0.747883	1.09125	2.11947	0.920038	2.27658	0.903104	2.77799	6.84384	5.78833	1.76199	2.45061	4.47789	1.56444	2.80339	2.50706	1.47037
			SC	1.3254	1.3254	3.69524	4.5127	0.904762	2.00476	10.7984	1.66667	3.67143	3.94921	1.40159	0.846032	0.814286	1	0.750794	0.57619	0.793651	0.806349	0.809524	0.655556	1.05238	0.730159	1.58413	1.11905	2.40159	1.25079	1.28254	1.03175	0.547619	0.547619	0.714286	1.10317	1.53968	0.714286	1.64762	0.568254	2.52381	97.1429	14.854	1.74603	3.05556	9.48413	1.2746	5.79841	2.99683	1.04762
miR397		AT5G60020	T87	0.983051	0.983051	0.810734	0.810734	3.31921	0.559322	0.559322	0.861582	0.861582	1.48023	1.48023	0.632768	0.632768	0.977401	0.977401	5.96328	1.57062	1.57062	0.587571	0.587571	1.17797	1.17797	2.03672	2.03672	1.5113	1.5113	0.833333	0.49435	0.49435	0.449153	0.449153	1.35876	1.35876	1.05085	1.05085	0.576271	0.576271	0.89548	70.935	70.935	0.666667	0.666667	0.638418	0.638418	75.6638	75.6638
			Lp	1.28098	2.10732	1.31707	0.822439	5.32	0.936585	0.64878	1.19317	1.17073	3.41268	1.17366	0.84878	0.926829	1.97073	0.96878	4.0761	4.0761	0.804878	1.0439	0.917073	0.765854	1.21268	1.8761	1.25854	1.92488	13.4273	0.998049	0.829268	0.878049	0.8	1.22439	1.83415	1.17073	0.673171	1.24683	1.07317	4.2439	1.60293	7.63707	0.939512	1.25366	1.22732	0.980488	2.04195	1.13659	1.08293
			FL	1.55459	4.91266	1.50655	1.59825	3.43668	1.07249	0.814847	1.0655	1.22707	3.9869	1.72314	0.845415	1.34498	3.46725	1.44105	4.52402	4.52402	0.882096	1.44978	0.799127	0.81048	1.89345	3.52838	1.81659	2.02445	10.7144	1.43231	0.79738	1.25764	0.790393	1.13362	1.4262	1.21659	1.8952	2.4524	1.3738	2.65764	2.42358	6.83843	2	1.22271	0.930131	1.90393	4.25328	2.42795	1.22533
			RT	0.983146	2.82584	1.64944	1.14045	2.89101	1.05618	1.29775	1.09326	1.41011	2.02809	1.75618	1.27303	1.10112	2.19438	1.32921	2.89101	2.89101	0.949438	1.16067	1.39663	0.898876	1.6573	2.86854	1.41348	2.23596	7.9809	1.42472	0.977528	1.06742	1.08427	1.01685	1.30112	1.47753	1.35169	2.21348	1.08764	1.69101	1.81236	3.70562	1.58989	1.06742	1.19101	2.11011	3.6573	2.38764	1.40449
			SC	1.12206	4.08824	1.33529	0.852941	3.39412	0.757353	1.05147	1.04412	1.29853	3.47794	1.64412	0.852941	0.985294	3.75	0.948529	4.49265	4.49265	1.13235	1.02206	0.676471	0.872059	1.92353	1.82059	1.55882	1.73235	17.7618	1.26471	0.654412	1.34559	0.769118	1.03676	1.10294	0.783824	0.901471	1.26471	1.04853	3.25	2.16912	5.74706	1.07353	1.00441	1.01176	0.882353	1.92647	1.30882	0.941176
miR398	Cytochrome C oxidase	AT3G15640	T87	0.755102	0.755102	1.53401	1.53401	0.741497	0.741497	0.680272	5.52721	5.52721	2.5	2.5	1.78912	1.78912	1.54422	1.54422	0.806122	16.6497	16.6497	3.17347	3.17347	1.61565	1.61565	1.62245	1.62245	1.73129	1.73129	7.15306	0.778912	0.778912	1.11905	1.11905	0.795918	0.795918	1.42177	1.42177	0.989796	0.989796	0.768707	8.21429	8.21429	2.62245	2.62245	1.21088	1.21088	0.789116	0.789116
			Lp	1.78472	1.78472	1.589	2.1137	0.787512	2.37185	0.615098	1.39329	1.589	0.930103	1.19292	0.580615	0.866729	0.726934	1.12582	1.03448	1.03448	3.08947	0.878844	2.89376	0.904007	0.904007	0.948742	2.05778	1.39609	1.08854	3.73719	3.56477	1.55918	0.904007	0.83411	0.771668	0.852749	1.46132	1.06244	0.689655	1.29823	0.624418	0.708295	3.71202	2.17894	2.17894	5.65238	0.768872	0.762349	0.904007
			FL	1.50442	1.50442	0.785841	1.67965	0.646018	1.61947	0.70354	1.22832	0.80531	0.920354	1.1708	1	0.840708	0.730088	1.09735	0.89823	0.89823	2.23274	1.19292	2.0823	0.938053	0.938053	0.80354	1.74336	1.0531	1.25044	2.22124	2.23451	1.1	0.865487	1	0.90708	0.869912	2.00708	1.19735	1.63717	0.927434	1.00885	1.07522	1.71239	1.38319	1.38319	2.68407	0.889381	1.40531	1.04425
			RT	1.09407	1.09407	0.840075	1.21355	0.799624	1.35748	0.793039	0.950141	0.827846	0.569144	1.11759	0.714958	1.26529	0.905927	0.698965	0.863594	0.863594	1.58796	1.45814	1.93133	0.903104	0.903104	0.724365	1.254	0.686736	0.934149	2.27469	1.82785	1.48166	1.03293	0.802446	0.968956	0.761994	1.24177	0.978363	0.98777	0.983067	0.71778	0.689558	1.5428	1.10818	1.10818	3.50894	1.0254	0.907808	1.14299
			SC	1.20635	1.20635	0.492063	2.52063	0.365079	1.69524	0.603175	1.4127	1.13175	0.960317	0.988889	0.666667	0.790476	0.687302	0.746032	1.65556	1.65556	4.50794	1.3381	5.00794	1.43333	1.43333	0.984127	1.25079	2.14762	1.38571	5.38889	4.03651	1.17937	0.611111	0.809524	0.84127	0.695238	1.70635	1.57619	0.825397	1.48095	0.730159	0.830159	2.71905	2.32222	2.32222	5.27778	0.904762	1.13968	0.777778
miR398	CSD2	AT2G28190	T87	21.2619	21.2619	1.7585	1.7585	1.0102	1.0102	1.19728	1.19728	1.11224	1.11224	2.29932	2.29932	0.57483	0.57483	0.540816	0.540816	0.741497	0.741497	5.80612	21.0136	21.0136	2.18707	2.18707	3.09184	3.09184	6.43537	6.43537	0.663265	0.663265	0.602041	13.7585	13.7585	8.72109	8.72109	2.45238	2.45238	0.697279	0.697279	0.721088	0.721088	1.18707	1.18707	9.47279	37.4354	37.4354	1.22449
			Lp	12.1156	12.1156	16.1118	1.25163	1.03914	1.85927	1.77819	0.871389	0.874185	0.708295	0.708295	7.13234	1.137	0.739049	1.51445	0.465983	0.931966	0.890028	2.14352	11.5871	20.5946	1.53308	0.799627	0.810811	3.48089	2.95247	1.00466	2.14352	1.23486	1	18.15	3.65331	14.3038	5.74371	1.95061	2.16962	0.5685	0.82945	3.12675	2.73346	0.850885	0.801491	0.627213	26.2861	24.2684	5.28891
			FL	8.55752	8.55752	6.15487	1.13274	1.14867	1.1177	0.876106	0.949558	1.10177	0.821239	0.821239	2.53363	0.623894	0.861062	1.09292	0.936283	0.80531	0.639823	0.946903	5.03805	46.4425	1.0708	0.836283	0.902655	1.89381	1.52212	0.712389	1.13274	1.02035	0.79646	28.1947	9.10619	21.9363	4.03805	1.38761	0.865487	0.619469	1.0823	1.16195	1.44071	0.867257	0.737168	0.883186	26.1593	20.4717	2.70177
			RT	4.16557	4.16557	3.55597	1.06115	1.04233	1.4111	1.24459	0.76952	0.917215	0.837253	0.837253	2.52399	0.870179	1.1317	1.34525	0.595484	0.778928	0.915334	1.04421	2.35183	11.7404	1.02352	1.05644	0.797742	1.5428	1.10066	0.736595	0.84666	1.51929	0.837253	10.127	3.17498	7.72625	3.96049	0.844779	1.5174	0.91063	0.790216	0.940734	0.983067	0.65381	0.893697	0.98777	7.72342	7.49106	1.45155
			SC	7.6746	7.6746	15.1429	1.11905	0.957143	1.52857	1.1873	0.703175	0.861905	0.730159	0.730159	5.7619	0.57619	0.571429	0.936508	0.425397	1.29365	0.587302	1.76667	5.35397	18.0841	1.04762	0.838095	0.849206	2.52381	1.30159	0.515873	1.74286	1.30159	0.777778	14.0206	5.34603	21.9841	3.79841	1.78571	1.78571	0.587302	0.861905	1.44444	2.41746	0.806349	0.690476	0.936508	16.8095	14.1746	2.61111
miR399	UBC24	AT2G33770	T87	20.3447	20.3447	20.3447	7.84894	7.84894	3.69787	3.69787	0.47234	0.47234	33.4	0.512766	0.512766	3.85319	3.85319	1.15745	1.15745	0.791489	0.791489	1.03404	1.03404	2.42766	8.47872	8.47872	0.870213	0.870213	1.1617	1.1617	3.02979	3.02979	2.9383	2.9383	1.27872	1.27872	5.36809	2.85319	2.85319	1.46383	1.46383	1.10213	1.10213	3.09574	3.09574	1.31915	1.31915	9.85957	1.82766
			Lp	3.86338	3.86338	3.86338	16.2094	1.16797	0.792833	1.43673	0.664054	0.49832	8.47704	6.79731	0.537514	1.94849	5.84882	0.703247	2.31803	1.27436	3.757	3.25868	2.54759	1.82867	3.78499	1.86226	1.64614	0.839866	3.41545	2.70213	1.63494	5.96081	3.06831	7.86114	0.968645	3.09071	7.78052	3.25868	4.53863	2.98432	5.48488	2.4804	5.4009	4.82419	3.25084	8.00672	0.963046	3.71221	4.70101
			FL	2.19484	2.19484	2.19484	9.81534	1.17447	0.997963	1.4019	1.16768	0.90835	3.96673	3.1704	0.835031	1.71758	2.77665	0.71962	1.27155	0.925322	1.63815	1.50373	1.65173	0.989817	2.95316	1.78547	1.18466	0.672098	1.63476	1.81602	1.222	3.30482	1.38018	6.01833	0.837067	1.76714	2.93483	1.94365	3.38086	1.78547	2.65105	1.13238	3.41819	2.48337	1.81942	3.54582	0.967413	1.94026	3.0095
			RT	1.40452	1.40452	1.40452	4.0113	0.745763	0.822599	0.99435	0.785311	0.760452	1.63616	1.28023	0.896045	1.14124	1.40113	0.745763	1.39887	0.958192	1.82825	1.32203	1.28588	1.05424	1.80565	1.08249	0.99435	1.0904	1.75141	1.61017	1.30508	2.13559	1.37627	2.66441	0.677966	1.52542	2.0113	1.35367	1.98079	1.37627	1.92994	0.988701	2.75706	1.76045	1.74576	2.03164	0.980791	1.47797	1.56271
			SC	4.88154	4.88154	4.88154	12.3615	1.30769	0.912308	1.57692	0.715385	0.850769	5.01538	3.72	0.830769	2.16615	4.23077	0.7	1.84308	1.61538	9.32	3.88154	6.08462	2.18462	9.13846	5.13846	3.49231	0.866154	6.84308	6.66923	3.08462	9.00769	5.50769	17.0154	1.27385	9.92769	7.59692	4	13.8892	6.13077	10.0769	2.67692	15	7.15385	14.8154	10.1123	1.67692	5.12308	4.07692
miR403	AGO2	AT1G31280	T87	3.92014	3.92014	3.92014	13.3924	13.3924	11.559	2.63542	2.63542	18.316	18.316	14.6944	14.6944	24.4931	24.4931	13.25	13.25	18.0764	18.0764	20.3194	13.875	13.875	1.95833	1.95833	42.6875	42.6875	4.46181	4.46181	10.566	10.566	24.4201	10.0694	10.0694	68.0938	68.0938	16.8299	16.8299	28.5312	28.5312	0.989583	0.989583	0.618056	0.777778	0.777778	0.795139	0.795139	4.75347
			Lp	0.915207	1.25806	1.09032	1.09032	3.30876	1.97235	0.657143	0.55576	0.55576	1.04608	2.09677	0.801843	1.86452	1.22396	1.75115	1.3023	1.31336	2.78157	7.99078	2.52535	1.00737	1.54378	1.38525	15.8599	1.19355	1.60829	1.05806	0.870968	2.91982	0.684793	0.861751	0.599078	1.46544	1.46544	0.645161	1.0765	0.58341	1.85069	0.884793	0.506912	0.829493	0.726267	1.82949	1.21014	2.82949	1.97696
			FL	1.1513	1.28442	1.14935	1.14935	2.11558	1.06169	0.993506	0.904545	0.904545	1.48052	1.64935	0.756494	1.11234	1.55844	1.49026	1.00195	1.26948	1.9026	2.46299	2.52273	1.03896	1.11039	1.61558	5.9513	1.41753	1.57468	0.987013	0.857143	2.04221	0.756494	0.912338	0.876623	0.998701	0.998701	0.743506	0.597403	0.982468	1	0.737013	0.609091	1.25519	0.930519	1.07468	1.14805	1.38312	1.41558
			RT	1.04035	1.38714	1.25851	1.25851	2.99243	0.983607	0.854981	0.810845	0.810845	0.854981	1.40605	0.668348	1.14754	1.13871	1.73392	1.18537	1.44388	3.10214	4.16141	2.48424	1.13241	1.7087	1.51955	8.78058	1.13493	1.97982	1.2232	0.851198	3.0454	0.706179	0.983607	1.07566	1.42875	1.42875	0.788146	0.996217	0.819672	1.08197	0.791929	0.691047	1.42245	0.924338	1.20429	0.943253	2.686	1.95839
			SC	1.74825	1.00877	1.49386	1.49386	6.54386	1.90351	0.618421	1.58772	1.58772	1.35088	2.63158	0.827193	2.60351	2.12719	3.58772	2.33158	2.6693	2.83158	7.58333	7.15351	1.91053	0.916667	2.32281	10.8421	1.21491	1.42544	1.61842	0.662281	7.66667	1.07018	1.97632	1.07281	2.66667	2.66667	0.831579	1.00702	0.436842	1.79211	0.90614	0.695614	1.12281	0.864035	1.47807	0.802632	1.7	3.00877
miR447		AT5G60760	T87	1.33051	1.33051	1.33051	1.72881	1.72881	1.0113	0.661017	0.661017	3.29379	3.29379	0.731638	0.731638	0.728814	0.728814	1.07627	1.07627	1.85311	1.17514	1.17514	0.720339	0.720339	2.83898	2.83898	0.550847	0.550847	2.35593	2.35593	1.0904	1.30508	1.30508	1.90395	1.90395	8.54802	8.54802	5.5791	5.5791	0.824859	0.824859	1.82203	1.22881	1.22881	4.0226	4.0226	2.14407	2.14407	1.5339
			Lp	1.06634	1.06634	1.00293	1.50049	0.814634	1.0439	1.69268	1.19024	0.829268	1.63902	0.741463	0.741463	0.988293	1.04878	1.18049	0.954146	1.39024	1.01951	1.15122	1.05366	1.15122	1.44878	0.690732	0.827317	0.917073	0.790244	1.6322	0.995122	1.11512	1.94146	0.770732	0.851707	0.87122	0.892683	1.72976	2.03902	1.47317	1.23415	0.707317	0.724878	0.985366	1	2.46829	1.32683	1.13463	0.819512
			FL	1.18341	1.18341	1.04803	1.10044	1.0393	0.978166	1.88646	0.951965	0.842795	2.71878	0.816594	0.816594	0.733624	1.00262	1.21223	0.733624	1.33886	0.963319	0.919651	1.9214	0.819214	1.49345	0.724891	0.806114	0.648908	0.90393	1.54847	0.877729	1.12227	1.92576	0.716157	0.842795	1.07424	0.875983	2.36507	2.18777	1.71004	1.02882	1.06376	0.908297	1.22271	1.75546	3.20349	1.58777	1.10742	0.998253
			RT	1.04831	1.04831	1.09326	0.88764	0.820225	0.853933	1.96404	1.20225	0.907865	2.26742	1.29213	1.29213	0.775281	0.992135	0.97191	1.06742	1.51461	0.924719	0.955056	1.94382	0.702247	1.14944	0.820225	0.874157	0.820225	0.868539	1.44944	0.870787	0.891011	2.18539	0.741573	0.797753	1.43596	0.842697	1.86292	2.03146	2.37978	1.7191	1.23034	1.37079	0.764045	1.9382	2.53146	1.27303	1.22472	1.25618
			SC	1.44559	1.44559	0.830882	2.28382	1.26471	1.13971	4.10294	1.69118	0.801471	8.32353	1.29853	1.29853	0.975	1.03676	1.29412	0.786765	2.63676	0.702941	0.720588	7.02647	1	3.38676	0.739706	0.960294	0.783824	1.00735	4.11029	0.960294	1.38971	3.84559	0.783824	1.13676	1.85294	1.66618	4.88235	6.00441	2.25441	3.12941	0.827941	1.19118	1.88676	3.69118	7.01176	2.64706	1.17647	0.813235
miR472		AT1G51480	T87	1.20507	1.20507	1.20507	0.674419	0.674419	0.782241	0.782241	1.35941	1.35941	1.11839	1.11839	0.735729	0.735729	1.24524	1.24524	0.803383	0.803383	11.8668	0.778013	0.778013	7.19239	7.19239	0.932347	0.932347	1.42918	1.42918	0.634249	0.634249	0.714588	1.50317	1.50317	1.26427	1.26427	0.55814	0.55814	0.587738	0.587738	0.765328	0.765328	0.704017	1.15011	1.15011	1.14376	1.14376	1.62156	1.62156
			Lp	1.62078	1.80225	1.13579	1.25657	2.70025	1.15457	0.849812	0.68836	1.10951	1.10951	1.21277	0.906133	2.03254	0.713392	0.985607	1.34543	1.06383	0.791615	2.27034	1.14831	1.99499	0.697747	0.677722	1.52879	1.38924	1.57697	1.25031	1.87735	1.66145	2.00876	0.934293	0.881101	0.969962	0.969962	1.16583	0.763454	0.794743	0.585106	0.929287	0.929287	1.03442	1.03442	1.18273	1.18273	0.868586	0.868586
			FL	0.736727	1.53091	0.785455	1.32	2.54545	1.73673	0.985455	0.698182	1.14909	1.14909	0.974545	1.01818	2.16	1.10909	0.589091	1.07127	1.31636	0.933091	2.55273	0.967273	2.40582	0.734545	1.05673	0.847273	1.05673	1.56945	0.647273	1.65091	0.813091	1.28218	0.940364	1.37455	1.20218	1.20218	1.26545	0.769455	1.00582	0.729455	0.814545	0.814545	0.763636	0.763636	0.756364	0.756364	0.765818	0.765818
			RT	1.12017	1.9916	0.777311	1.21681	3.29412	2.38908	0.796639	0.941176	0.861345	0.861345	0.901681	0.884874	1.48739	1.17227	0.960504	1.30252	1.75882	0.827731	2.41429	0.928571	1.33866	1.05714	0.781513	1.2	0.957983	1.63445	0.863866	1.27143	1.16807	1.18487	0.977311	1.4958	0.953782	0.953782	1.02941	0.97479	1.27143	0.670588	1.02101	1.02101	0.882353	0.882353	0.733613	0.733613	1.17479	1.17479
			SC	0.832037	0.909798	0.699844	1	0.894246	1.22551	0.74339	0.96423	0.940902	0.940902	0.790047	1.18196	2.64075	0.956454	0.984448	1.31415	1.15552	0.66874	2.90824	1.55521	2.65941	0.762053	0.699844	0.707621	0.992224	0.88647	1.06998	1.57543	0.909798	1.83515	1.12753	0.715397	1.41991	1.41991	1.01089	0.875583	0.96112	0.536547	1.01089	1.01089	1.54743	1.54743	0.855365	0.855365	1.09331	1.09331
miR472		AT5G43740	T87	0.779359	0.779359	0.786477	0.786477	0.800712	0.800712	1.7153	1.7153	13.2171	13.2171	1.81851	1.40214	1.40214	0.772242	0.772242	0.754448	0.754448	2.70819	2.70819	1.65125	1.65125	1.24555	1.57295	1.57295	4.20996	4.20996	0.608541	0.608541	0.946619	0.946619	0.97153	2.12811	2.12811	2.12811	1.25623	1.25623	1.25623	0.779359	0.779359	5.26335	5.26335	1.74021	1.74021	2.48754	2.48754	1.33096
			Lp	1.2878	0.84878	0.790244	0.841951	0.878049	0.785366	1.25366	18.6761	3.78537	3.78537	0.87122	1.36098	1.36098	0.690732	1.25854	1.25854	1.27122	1.27122	1.74634	2.21463	2.21463	1.06146	2.64683	2.64683	0.795122	0.949268	0.741463	1.05854	1.09561	1.17366	1.55122	0.983415	0.983415	0.983415	1.6	1.6	1.6	0.917073	1.4322	1.4322	1.12683	1.12683	1.06634	2.45854	0.924878	0.924878
			FL	1.06376	0.580786	0.79476	0.71179	0.851528	1.04803	1.13974	9.45677	3.23144	3.23144	0.978166	1.01135	1.01135	0.648908	1.17031	1.17031	0.9869	0.9869	1.02445	1.82096	1.82096	1.09869	1.98515	1.98515	0.89083	0.812227	1.1179	1.38865	0.963319	1.43057	1.07424	1.0131	1.0131	1.0131	1.25153	1.25153	1.25153	0.963319	0.751092	0.751092	0.858515	0.858515	1.02445	1.91266	1.10044	0.803493
			RT	1.44944	1.40449	1.08989	0.898876	0.910112	0.831461	0.966292	5.44944	2.13483	2.13483	0.885393	1.04494	1.04494	0.868539	1.5764	1.5764	1.07865	1.07865	0.938202	1.02584	1.02584	0.932584	1.38202	1.38202	0.91573	0.88764	0.977528	1.22472	0.910112	1.01461	1.6236	1.03708	1.03708	1.03708	0.834831	0.834831	0.834831	1.05393	0.932584	0.932584	0.744944	0.744944	1.06742	1.59326	1.13483	0.801124
			SC	2.22059	1.08824	0.852941	0.783824	0.867647	0.823529	1.51471	19.2544	4.38676	4.38676	0.960294	1.23529	1.23529	0.676471	1.26471	1.26471	1.04118	1.04118	1.13235	2.29412	2.29412	1.20294	2.41176	2.41176	0.695588	0.669118	0.923529	0.955882	0.835294	1.43088	1.10735	1.17353	1.17353	1.17353	1.46029	1.46029	1.46029	0.816176	1.08088	1.08088	0.776471	0.776471	0.761765	3.75	1.02647	0.864706
miR773	MET2	AT4G14140	T87	0.774929	0.774929	0.774929	0.524217	0.524217	0.532764	0.532764	0.435897	0.435897	0.430199	0.430199	0.584046	0.584046	0.561254	0.561254	1.20798	0.689459	0.689459	0.666667	0.666667	2.62963	2.62963	1.60399	1.60399	0.626781	0.626781	0.917379	0.917379	0.917379	0.547009	0.547009	0.566952	0.566952	0.874644	0.874644	0.760684	0.760684	0.603989	1.26781	1.26781	1.26781	1.03419	1.03419	1.03419	1.03419	0.988604
			Lp	1.0483	1.0483	0.845838	0.758479	0.61665	0.842754	0.842754	0.65776	0.691675	0.760534	0.953751	0.750257	0.57554	0.65776	0.65776	0.83556	0.83556	0.83556	8.22199	0.640288	0.640288	2.31244	1.38027	0.678314	0.57554	0.760534	0.760534	0.986639	0.986639	0.668037	1.33607	1.10997	1.10997	1.22302	1.22302	1.22302	0.914697	0.914697	1.36999	1.5519	1.5519	0.676259	0.676259	1.78828	0.928058	1.11305
			FL	0.950893	0.950893	0.75	0.525	0.669643	1.17857	0.866071	1.00893	0.65	0.913393	0.841964	0.873214	0.553571	1.08036	1.08036	0.875	0.875	0.875	3.98482	0.959821	0.959821	1.81696	0.815179	1.10268	0.716964	0.852679	0.852679	1.11161	1.11161	0.74375	0.919643	0.797321	0.797321	0.669643	0.669643	0.669643	0.910714	0.910714	1	1.19464	1.19464	0.891071	0.891071	1.20536	0.959821	0.705357
			RT	0.804077	0.804077	0.694224	0.577576	0.611552	1.10759	0.826727	0.770102	0.875425	0.917327	1.10759	0.852775	0.906002	0.724802	0.724802	0.673839	0.673839	0.673839	2.81993	0.781427	0.781427	1.25481	0.915062	0.758777	0.662514	0.84145	0.84145	0.93205	0.93205	0.645527	1.16988	1.21518	1.21518	0.838052	0.838052	0.838052	0.883352	0.883352	1.07928	1.20612	1.20612	0.773499	0.773499	1.29445	0.807475	0.996602
			SC	0.556522	0.556522	1.12696	0.613913	0.765217	0.973913	0.721739	0.965217	0.70087	0.596522	0.895652	0.561739	0.982609	0.626087	0.626087	0.822609	0.822609	0.822609	8.37913	0.753043	0.753043	2.53913	1.25739	0.587826	0.834783	0.753043	0.753043	1.13043	1.13043	0.608696	0.756522	1.02609	1.02609	1.2487	1.2487	1.2487	0.805217	0.805217	0.787826	1.61739	1.61739	0.643478	0.643478	1.88696	1.15304	1.08696
miR774		AT3G19890	T87	0.549296	0.549296	0.85446	0.85446	1.0892	1.0892	0.643192	0.643192	1.57277	1.03052	1.03052	1.24413	1.24413	2.47653	2.47653	1.23944	1.23944	1.64789	1.64789	1.30047	1.30047	2.26291	2.26291	0.683099	0.683099	2.75587	1.68075	1.68075	1.75587	1.75587	1.66432	1.66432	2.21127	2.21127	0.892019	2.26526	2.26526	1.8169	1.8169	0.807512	0.807512	0.63615	0.63615	1.3615	1.3615	1.78404
			Lp	1.01344	0.879059	1.34378	0.832027	1.30459	0.851064	0.711086	1.87346	0.832027	0.742441	1.05599	1.38858	1.38858	0.87346	0.87346	0.940649	1.35498	1.81411	1.20157	0.621501	0.820829	1.77492	0.860022	0.845465	1.54871	0.703247	1.07503	2.39978	1.58231	1.59574	1.08623	2.67973	1.13102	0.652856	0.571109	2.64054	1.59574	1.15342	0.736842	1.13998	4.47928	0.727884	1.2542	0.806271	0.916013	1.18701
			FL	0.498982	0.794297	1.10862	0.797692	1.35098	0.89613	0.807875	1.01154	0.838425	0.821453	0.831636	1.4888	1.4888	0.709437	0.709437	1.22878	1.05227	1.64155	0.708079	1.47658	1.00475	1.23218	0.70129	1.22878	1.40054	0.918534	1.07943	1.39172	1.43449	1.36999	1.08147	1.48676	1.04549	0.858792	1.01018	2.83299	1.14257	1.11881	0.962661	1.01154	2.08418	0.784114	1.07468	1.0998	1.12559	1.01833
			RT	0.771751	1.10169	1.20904	0.867797	1.12429	0.768362	0.99774	0.975141	1.05085	0.80791	1.03955	1.13559	1.13559	0.873446	0.873446	0.941243	1.29944	1.10734	0.907345	1.09605	0.952542	1.09605	0.551412	1.11073	1.38983	1.01695	0.887006	1.40452	1.20339	0.839548	1.24294	1.10734	1.55141	0.99435	0.636158	3.7774	1.11864	0.969492	1.02825	1.13333	1.07345	1.0113	1.00339	1.03955	0.937853	1.22373
			SC	0.7	1.42	1.18923	0.761538	1.38462	0.7	0.727692	1.28154	1.07385	1.02308	0.692308	1.64615	1.64615	0.969231	0.969231	0.7	1.24615	1.74308	1.43846	1.29692	0.8	1.38462	0.769231	1.51231	1.40462	1.33077	0.823077	1.78462	1.50769	0.804615	1.15077	1.46615	1.48923	1.16923	0.712308	5.26154	1.51538	1.07692	1.01538	1.38462	2.45846	0.646154	0.953846	0.7	0.82	1.26154
miR775	Galactosyl transferase Avr9 elicitor	AT1G53290	T87	2.94585	2.94585	4.42238	4.42238	4.39711	4.39711	3.71841	3.71841	2.88087	9.39711	9.39711	2.26715	2.26715	0.750903	0.750903	1.05776	1.05776	0.931408	0.931408	0.776173	0.877256	0.877256	1.04693	1.04693	0.978339	0.978339	1.27798	1.27798	3.53069	3.53069	1.01083	2.75812	2.75812	0.981949	0.981949	0.779783	0.779783	2.63177	2.63177	4.83394	4.83394	0.815884	0.815884	1.38628	4.29603	4.29603
			Lp	3.70046	2.65714	2.33641	3.12442	3.12442	1.40829	1.51889	0.709677	1.22581	4.76959	3.29032	0.947465	1.87834	0.617512	3.01198	0.912442	1.14562	0.958525	0.78341	0.915207	1.00276	0.675576	1.17327	1.47465	0.967742	2.91705	0.884793	1.66359	3.53272	0.760369	1.94009	1.80645	1.08756	0.797235	1.62212	0.774194	1.41935	1.37327	0.645161	1.93088	1.93088	1.63871	1.48387	1.1318	0.801843	1.92166
			FL	2.89481	1.63182	1.57662	1.76623	1.76623	1.54416	0.94026	0.779221	1.11688	1.91234	2.06169	0.850649	1.6461	0.57013	1.51494	1.40455	2.57143	0.711039	1.14481	0.912338	0.928571	0.826623	0.892857	0.914286	0.850649	1.75974	1.07143	1.13961	3.01948	0.837662	1.58766	1.09416	1.12338	0.944805	0.859091	0.521429	1.08442	1.02143	0.88961	1.1526	1.1526	0.748701	1.62987	0.722727	0.859091	1.63182
			RT	4.0227	2.00504	1.52963	3.03026	3.03026	1.36192	1.34678	1.29256	1.16015	2.79067	2.98613	0.943253	1.68096	0.807062	1.03405	1.26103	1.58008	1.14754	1.18537	0.709962	0.958386	0.699874	1.22699	0.989912	0.691047	2.00504	1.11349	0.7314	2.26356	0.684741	1.49433	1.38714	0.996217	0.800757	1.01261	0.709962	1.14754	1.30265	0.832282	1.20177	1.20177	0.819672	1.63682	0.989912	0.725095	1.8575
			SC	4.52895	1.97368	3.43421	4.15789	4.15789	1.4693	1.96491	1.65614	1.42105	3.94737	4.09912	1.34035	2.38596	0.809649	1.19737	0.631579	1.09649	0.815789	0.947368	0.99386	0.736842	0.820175	0.912281	0.899123	1.03947	1.80965	0.822807	1.11404	4.58772	0.921053	1.28947	2.3114	1.21491	0.884211	0.877193	0.745614	1.61404	0.973684	1.21316	2.33158	2.33158	0.741228	1.9386	1.17105	0.651754	1.47368
miR778	SUVH6	AT2G22740	T87	4.68085	4.68085	4.68085	1.4617	1.4617	3.07447	1.36383	1.36383	1.98085	1.98085	2.3617	2.3617	2.27021	2.27021	1.49362	1.49362	2.72128	2.72128	5.22128	6.58298	6.58298	1.86383	1.86383	4.39574	4.39574	8.25106	8.25106	1.39362	1.39362	1.88723	0.802128	0.802128	19.083	19.083	2.74468	2.74468	0.712766	0.712766	0.478723	0.478723	1.36809	1.96596	1.96596	2.15957	2.15957	1.1234
			Lp	4.46585	2.89474	1.72788	1.028	2.20941	3.80739	0.972004	1.07503	1.07839	0.781635	0.985442	2.63158	2.28779	2.01904	1.6103	3.5308	0.968645	2.70213	2.16685	1.47816	4.65286	1.45017	14.1299	2.26204	10.5263	5.12878	0.862262	0.820829	1.31019	1.31019	1.67973	1.01344	0.862262	16.8421	0.87346	0.884658	0.795073	0.593505	0.68645	0.660694	0.871221	1.92945	1.09183	1.29899	0.884658	0.795073
			FL	3.25526	2.97692	0.847251	1.01833	2.02987	2.59199	0.79294	0.918534	1.29667	0.782756	0.806517	2.12695	1.43245	1.36456	1.72301	2.87033	1.16293	2.70061	2.01154	1.21181	3.69993	1.14053	8.53904	1.7685	6.46504	1.71419	0.638153	0.826884	1.05431	1.05431	1.30346	0.794297	0.974202	11.2492	0.991174	0.767142	1.02037	0.633401	0.661914	1.05092	0.966056	1.19823	0.993211	0.9389	1.1609	1.11541
			RT	2.23729	1.75706	0.946893	0.960452	1.76045	1.41582	0.745763	1.06215	0.918644	0.892655	0.824859	1.81695	1.46667	1.34802	1.51977	2.14689	0.977401	1.58192	1.81921	1.17288	1.8452	0.819209	2.61356	0.745763	3.19774	1.09944	0.59887	0.862147	0.903955	0.903955	1.00565	0.491525	0.896045	4.72316	1.24294	0.836158	0.813559	0.858757	0.912994	0.937853	1.06215	1.00904	1.06554	0.830508	0.833898	0.966102
			SC	4.82769	3.92	1.35846	1.02308	3.05385	3.46615	1.14308	0.676923	1.55385	0.666154	1.22	3.22769	1.31231	2.02308	1.64615	4.06154	1.67692	2.87692	2.29692	1.58462	4.66154	1.53077	10.0738	1.77385	9.25846	2.06923	0.673846	0.653846	1.23077	1.23077	0.861538	0.458462	0.815385	16.1692	1.13538	1.24308	0.843077	0.835385	0.72	0.712308	0.646154	1.54308	1.23077	0.876923	0.835385	0.684615
miR780	ATCHX18	AT5G41610	T87	12.3766	12.3766	0.535565	0.535565	0.916318	0.916318	0.841004	0.841004	1	1	0.60251	0.60251	0.65272	0.661088	0.661088	2.35146	2.35146	1.31381	1.31381	1.33891	1.33891	3.9205	3.9205	4.07113	0.841004	0.841004	0.924686	0.924686	2.67782	2.67782	2.39749	2.39749	6.49372	6.49372	2.69038	2.38494	2.38494	2.74059	2.74059	7.93724	7.93724	8.24686	8.24686	1.57322	1.57322	4.15481
			Lp	3.60465	3.60465	1.04651	0.75	0.747674	0.736047	1.30233	0.837209	1.57558	0.511628	0.654651	0.837209	0.825581	0.922093	0.60814	2.36977	2.36977	0.918605	1.26512	1.24419	0.904651	3.24767	0.895349	6.89535	1.57326	0.813953	0.953488	1.32558	1.18605	3.75581	2.4186	2.00349	1.18605	21.1163	1.36628	5.58488	2.31395	12.5209	1.49419	0.660465	6.21279	4.8407	2.16279	1.10814	1.22093	1.52674
			FL	2.64949	2.64949	1.9899	0.919192	0.811111	0.720202	2.11414	1.30303	1.39899	0.59596	0.924242	0.818182	0.651515	1.0303	0.79596	2.21212	2.21212	1.42424	0.992929	1.0303	0.686869	3.58586	0.762626	7.59899	1.32323	0.868687	1.0101	1.10101	1.01515	3.96768	2.48485	2.10101	1.35354	23.2323	1.06061	5.65657	2.82828	11.3162	1.60606	0.737374	7.0404	4.14949	2.29596	1.06061	1.23232	1.72222
			RT	0.795207	0.795207	0.653595	1.16885	0.800654	0.961874	1.00218	1.51416	1.08388	0.656863	0.754902	1.03486	0.915033	0.849673	0.814815	1.38671	1.38671	0.991285	1.122	0.800654	0.809368	1.63399	0.77342	1.65359	0.891068	0.907407	1.04902	1.07081	1.20915	1.83551	1.17974	1.17429	1.13617	4.56209	1.02723	1.62854	1.25817	2.1732	1.03268	0.869281	2.42919	1.49782	1.69172	0.87146	0.833333	1.37255
			SC	1.9638	1.9638	1.69502	1.15837	0.828054	0.554751	1.49593	1.24887	1.1991	0.500452	0.647059	0.791855	0.552036	0.871493	0.959276	2.97557	2.97557	1.80543	0.864253	0.848869	1.51131	3.60633	0.699548	4.26968	2.8552	0.678733	0.809955	1.13575	1.37828	3.29864	2.82624	2.23529	1.18552	13.7946	1.30136	3.9638	3.22443	9.09502	1.59095	0.762896	7.54299	2.86244	1.98643	0.916742	1.30136	1.26063
miR823	CMT3	AT1G69770	T87	1.17479	1.17479	0.931232	0.667622	0.667622	3.9914	3.9914	2.58166	2.58166	0.65616	0.65616	0.744986	0.744986	2.28367	2.28367	0.767908	0.621777	0.621777	46.1146	46.1146	4.17192	4.17192	1.26648	1.26648	0.52149	0.52149	0.965616	0.793696	0.793696	3.45272	3.45272	2.15759	2.15759	3.10029	3.10029	2.12894	2.12894	0.636103	5.38109	5.38109	1.67908	1.67908	1.12034	1.12034	0.687679	0.687679
			Lp	1.99666	1.99666	0.851893	0.757238	0.757238	0.565702	1.58686	2.13029	1.36414	0.896437	0.860802	0.679287	1.00223	4.14254	0.860802	0.812918	0.621381	34.6604	34.6604	0.788419	8.02339	1.54009	1	1.15256	0.768374	0.840757	0.929844	1.48107	0.512249	0.91314	0.97216	1.44209	0.757238	1.48998	0.682628	1.5902	1.02784	0.623608	0.835189	2.03786	0.768374	0.746102	0.746102	0.857461	0.829621	0.718263
			FL	1.28437	1.28437	1.07227	0.706991	0.706991	0.805185	2.70621	2.4729	1.77141	0.907306	0.773763	1.64415	1.33543	2.45876	1.01178	0.840534	0.534171	23.0778	23.0778	0.824823	3.97093	1.08013	0.968578	0.701493	1.06677	0.564022	0.919089	1.16889	0.655931	1.24902	0.9348	1.89552	1.24352	1.71249	0.687353	1.54595	0.689709	0.840534	0.709348	2.59466	0.838963	0.997643	1.00786	1.01571	0.756481	0.890024
			RT	1.05357	1.05357	0.789286	0.944048	0.944048	1.075	0.892857	1.43214	1.30952	0.77381	0.77381	0.988095	0.904762	1.68452	1	0.880952	0.755952	6.29762	6.29762	1.03571	1.27976	0.744048	0.565476	1.16667	0.77381	0.830952	0.744048	1.325	0.863095	0.753571	1.075	3.04762	1.11071	1.07143	0.688095	0.914286	0.896429	0.738095	0.910714	0.92619	0.994048	0.961905	0.970238	0.833333	0.908333	0.89881
			SC	1.48316	1.48316	1.00732	0.633968	0.633968	0.702782	1.93265	1.88141	1.25915	1.22255	0.834553	0.834553	1.24451	2.40117	0.633968	0.856515	0.758419	32.5549	32.5549	0.831625	6.57833	1.15666	0.893119	0.838946	0.77306	0.980966	0.995608	0.941435	0.483163	0.904832	0.856515	3.00146	0.871157	1.19766	0.585652	1.56369	0.765739	0.538799	0.761347	1.98097	0.995608	0.600293	1.05124	1.06589	0.721816	0.658858
miR824	AGL16	AT3G57230	T87	2.0414	2.0414	0.764331	0.764331	0.949045	0.949045	31.0605	31.0605	0.570064	1.89809	1.89809	2.02229	2.02229	1.19427	1.19427	0.853503	0.853503	8.97771	8.97771	0.888535	0.993631	0.993631	1.67516	1.67516	3.04459	3.04459	1.1465	1.1465	1.16879	1.16879	2.76433	4.35669	4.35669	7.34713	7.34713	9.18471	9.18471	4.72611	4.72611	6.47134	6.47134	4.00637	4.00637	6.98408	3.21019	3.21019
			Lp	0.806283	1.31204	0.879581	0.905759	1.06283	1.06283	3.29843	0.887958	0.712042	1.12042	1.29843	0.774869	0.816754	1.55812	0.989529	0.753927	1.82513	1.1466	0.685864	1.57592	0.732984	0.73822	0.78534	1.40838	1.32251	1.13613	1.13613	0.976963	0.976963	1.39267	1.13613	0.984293	1.6178	1.51832	2.44817	1.2911	2.81152	1.70681	2.69424	1.14974	2.48168	0.748691	1.84817	1.84817	1.4712	1.01361
			FL	0.649819	1.60018	0.712996	1.04061	0.778881	0.778881	2.32852	0.8213	0.995487	1.12816	2.57671	1.00451	0.950361	1.20307	0.943141	0.711191	1.33845	1.09477	0.988267	1.63628	0.699458	0.869134	1.36282	0.988267	1.06047	0.794224	0.794224	0.929603	0.929603	0.851083	0.905235	0.652527	1.48917	0.887184	2.27437	0.857401	1.69675	1.49188	1.76895	1.04061	1.23917	0.824007	2.04422	2.04422	1.16877	0.954874
			RT	0.590361	1.28675	0.840964	1.08434	1.48193	1.48193	2.48193	0.774699	0.798795	1.12651	1.73494	1.14458	0.927711	1.06386	1.10241	1.0759	2.24096	1.02771	0.680723	1.6988	0.783133	1.06988	0.99759	1.25904	1.87952	1.70843	1.70843	1.21687	1.21687	1.29518	1.10843	0.819277	2.49157	1.36747	5.1	1.4012	4.05181	1.51566	3.2988	1.87952	3.74699	1.11807	4.45783	4.45783	2.38313	1.4012
			SC	0.837283	1.82938	0.636651	0.947867	1.03949	1.03949	3.72038	0.747235	0.868878	0.913112	2.78041	2.13744	0.939968	2.19589	0.826224	0.860979	4.13586	1.25592	0.584518	1.26856	0.747235	0.837283	0.873618	3.02212	4.58136	3.53555	3.53555	0.916272	0.916272	0.952607	1.42654	0.995261	7.74092	4.56556	9.97314	3.72038	13.0142	6.66351	11.9115	1.26856	6.15324	1.46919	11.7109	11.7109	4.75513	1.61611
miR827	SPX	AT1G02860	T87	1.01736	1.01736	1.01736	1.35764	1.35764	1.79514	0.673611	0.673611	0.5	0.5	0.677083	0.677083	1.13542	1.13542	0.756944	0.756944	0.829861	0.875	0.875	0.777778	0.777778	0.993056	0.993056	2.96181	2.96181	10.8194	10.8194	6.94097	1.15972	1.15972	3.53819	3.53819	2.95139	2.95139	0.444444	0.444444	2.23264	2.23264	1.00347	6.53125	6.53125	3.48611	3.48611	30.0035	30.0035	2.90972
			Lp	0.608295	0.703226	2.07373	0.986175	1.19355	1.31336	0.647926	0.694009	0.776959	0.470046	0.717051	0.847926	1.16129	1.23502	0.728111	0.832258	0.721659	0.792627	0.675576	0.705069	0.9447	0.767742	0.850691	0.850691	1.99816	4.7235	1.86175	1.56498	1.4682	1.83687	3.05991	2.23041	5.73272	1.83687	1.06912	0.686636	2.2765	11.9862	0.626728	2.03226	1.33917	3.03226	0.9447	3.29032	1.61567	0.933641
			FL	0.603896	0.920779	1.52597	0.985714	0.701299	1.11364	0.712987	0.70974	0.909091	0.659091	0.855844	0.872078	1.52273	1.01494	1.00649	0.492208	0.687013	0.837662	0.534416	0.49026	1.08961	0.642857	0.648052	0.648052	0.964286	3.07792	1.01818	0.961039	1.26948	1.41558	1.29091	0.996753	1.62013	0.555195	0.87013	0.576623	1.65584	2.86558	0.764935	1.09091	1.0974	1.15584	0.772727	2.28571	0.81039	1.28571
			RT	0.703657	1.18537	2.05927	0.7314	0.609079	0.996217	0.882724	0.706179	1.12232	0.725095	0.996217	0.535939	1.53846	1.31148	1.10971	0.895334	0.825977	0.546028	0.791929	0.605296	1.01513	0.781841	0.737705	0.737705	2.11854	6.30517	1.33039	1.12863	1.55107	1.45019	2.26103	1.2232	1.8512	0.958386	1.27364	0.630517	1.11349	5.92686	0.636822	1.67718	1.05927	1.42497	0.643127	2.43758	1.22951	1.25851
			SC	0.631579	0.684211	3.2307	1.29825	0.467544	0.855263	0.526316	0.666667	0.644737	0.859649	0.800877	0.831579	1.0614	1.08158	0.464912	0.701754	0.798246	0.649123	0.748246	0.622807	0.622807	0.739474	0.517544	0.517544	3.83596	3.66228	1.21316	0.770175	1.56404	1.75702	2.51754	1.92544	1.58333	0.942982	0.394737	0.653509	1.97368	10.7702	0.498246	1.45877	0.844737	2.46053	0.976316	2.75	0.877193	1.14912
miR828	MYB113	AT1G66370	T87	0.725632	0.725632	0.725632	0.66426	0.66426	0.67148	1.31047	1.31047	1.31047	0.841155	0.841155	0.689531	0.689531	0.783394	0.783394	0.880866	0.880866	0.685921	0.685921	0.833935	0.931408	0.931408	0.783394	0.783394	5.49458	5.49458	0.642599	0.642599	0.599278	0.599278	2.84477	0.548736	0.548736	0.794224	0.794224	1.51986	1.51986	1.94946	1.94946	2.48014	2.48014	0.68231	0.563177	0.563177	1.0722	1.0722
			Lp	1.21296	1.21296	1.21296	1.47685	0.738889	1.03056	1.53704	0.800926	1.15556	0.476852	1.41667	0.851852	0.752778	0.891667	1.05833	1.10648	1.10648	0.787037	0.993519	0.766667	0.715741	1.38889	1.05093	0.537037	1.58796	8.22963	0.731481	0.766667	0.72037	0.851852	5.06296	1.79907	0.814815	0.937963	0.625	1.75926	0.712963	7.16944	0.775926	1.23889	1.04907	0.97037	1.01852	0.842593	1.06019	2.19444
			FL	1.79785	1.79785	1.79785	0.83871	0.716846	0.896057	1.01792	0.853047	1.05376	0.659498	1.56631	0.924731	0.88172	1.21147	1.30681	0.987814	0.987814	0.805018	0.917563	0.709677	0.833692	1.2638	0.808602	1.50538	1.08459	2.70466	0.822939	1.22222	0.65233	1.12043	2.41219	1.38351	0.930466	1.10609	0.575627	1.45735	1.03226	4.61649	0.946237	0.967742	1.03226	0.704659	0.774194	0.862366	0.953405	1.77419
			RT	1.71845	1.71845	1.71845	0.94466	0.527184	1.0534	2.12913	0.828155	2.01942	0.68932	1.31359	0.694175	0.941748	1.3301	1.14563	1.16311	1.16311	0.674757	1.0534	0.912621	0.898058	1.21165	0.813592	0.65534	1.02913	3.57282	0.624272	1.09223	0.701942	1.12621	3.02233	1.74757	0.786408	1	0.631068	1.8301	0.706796	4.06117	1.01942	1.09029	1.03883	0.786408	0.757282	0.927184	2.24757	1.63883
			SC	1.65574	1.65574	1.65574	1.25082	0.819672	1.16393	1.71311	0.721311	1.17213	0.619672	1.44262	0.819672	0.680328	0.844262	1.06557	0.991803	0.991803	0.77541	0.734426	1.01639	0.590164	1.95902	0.939344	0.72623	1.07377	8.42623	0.816393	0.906557	0.852459	0.672131	4.72131	2.45082	0.767213	1.18525	0.709836	2.46721	0.92623	9.35738	0.8	1.39836	0.97541	0.754098	0.84918	0.759016	1.27049	2.86885
miR842	JR/MBP	AT5G38550	T87	1.13808	1.13808	1.59833	1.59833	1.11297	1.11297	0.606695	1.19247	1.19247	1.14644	1.14644	0.991632	0.991632	1.06276	1.06276	1.57322	1.57322	0.899582	0.899582	4.83682	4.83682	3.30544	4.28452	4.28452	1.53556	1.53556	1.17155	1.17155	0.728033	0.728033	0.728033	0.849372	0.849372	0.983264	0.983264	2.03766	2.03766	0.794979	0.794979	0.882845	0.882845	1.00837	1.00837	0.874477	0.970711	0.970711
			Lp	1.03488	1.03488	1.03488	0.986047	0.848837	0.848837	0.953488	1.55233	1.55233	1.11395	0.686047	0.817442	0.643023	1.64302	1.3314	1.3314	0.744186	0.686047	1.54419	1.85233	1.20698	1.23023	0.697674	0.759302	0.759302	3.19767	0.744186	0.744186	0.953488	0.802326	1.99767	1.99767	0.898837	0.744186	0.744186	2.55233	2.55233	1.15116	1.17442	1.31395	0.837209	1.03837	0.613953	0.613953	2.99186	2.99186
			FL	1.55354	1.55354	1.55354	1.24747	0.912121	0.912121	0.787879	1.2404	1.2404	1.27273	0.742424	0.765657	0.742424	1.88182	1.68182	1.68182	0.757576	0.80303	1.75051	1.36364	2.07576	1.45455	0.717172	0.560606	0.560606	2.57576	0.833333	0.833333	1.18687	1.5101	1.9899	1.9899	0.937374	0.689899	0.689899	2.13434	2.13434	1.08384	1.01313	0.851515	0.932323	0.873737	0.772727	0.772727	4.21212	4.21212
			RT	1.34532	1.34532	1.34532	1.43246	1.11438	1.11438	1.08715	1.47059	1.47059	0.784314	0.656863	0.83878	0.85512	1.64815	1.51961	1.51961	0.98366	1.0512	1.22331	1.56863	1.13072	1.4488	0.798475	0.842048	0.842048	3.2244	0.994553	0.994553	0.945534	1.13617	1.83551	1.83551	0.882353	1.14924	1.14924	1.60131	1.60131	1.01307	1.04575	0.989107	0.907407	1.4488	0.876906	0.876906	3.30065	3.30065
			SC	1.61086	1.61086	1.61086	1.20814	1.52036	1.52036	0.823529	2.33937	2.33937	1.27602	0.654299	0.971041	0.986425	1.41176	2.53846	2.53846	0.936652	0.488688	2.0181	1.55928	1.23529	1.5276	0.966516	0.708597	0.708597	2.95928	0.844344	0.844344	1.24706	0.651584	2.19005	2.19005	0.844344	0.638009	0.638009	1.66787	1.66787	1.24887	0.936652	1.08869	1.07511	1.04072	0.821719	0.821719	2.75837	2.75837
miR844	PK	AT5G51270	T87	0.958159	0.958159	0.665272	2.42259	2.42259	0.983264	0.983264	1.11715	1.11715	2.83264	2.83264	1.36402	1.36402	0.640167	0.887029	0.887029	3.30962	3.30962	1.68619	1.68619	1.10042	1.10042	2.159	2.159	4	2.24268	2.24268	2.89958	2.89958	1.54812	1.54812	2.16318	2.16318	2.10879	2.10879	1.85774	1.01255	1.01255	1.61506	1.61506	2.70711	2.70711	0.945607	0.945607	4.24268	3.16318
			Lp	1.0907	2.5093	1.01744	1.28488	5.1686	1.16279	0.680233	0.701163	2.11395	0.97093	2.49186	0.77907	0.654651	0.573256	0.951163	0.918605	0.610465	5.83721	1.73256	1.22093	1.0407	1.15465	1.22093	2.35465	1.27326	4.18605	0.616279	1.52674	1.27907	0.805814	2.16279	0.947674	1.09651	1.10814	3.11395	1.29419	0.933721	0.837209	0.933721	0.794186	1.25581	1.10465	0.790698	0.910465	2.32907	2.94186
			FL	1.0101	1.97778	1.10404	0.972727	5.6596	0.90202	0.686869	0.752525	3.19495	0.808081	2.44242	0.942424	0.992929	1.05051	0.666667	0.89899	0.808081	5.72727	6.06364	0.772727	0.932323	1.09899	0.944444	2.0101	0.851515	5.14646	0.727273	1.20505	1.27576	0.750505	1.9596	1.09596	0.917172	1.11414	3.50505	1.07576	1.28586	0.715152	0.79798	0.823232	1.2101	1	0.707071	0.747475	2.14141	3.37374
			RT	0.885621	1.3159	1.07081	1.12745	1.83551	1.25599	1.07298	0.800654	2.17865	0.901961	1.31046	0.980392	0.852941	0.849673	0.733115	0.724401	0.718954	1.8061	2.71242	0.82244	1.24728	1.35621	0.991285	1.22004	1.00763	2.33442	0.918301	0.836601	1.17102	0.860566	1.19063	1.07298	1.38126	1.22331	1.54139	0.940087	1.20153	1.17647	1.41394	1.07843	1.07081	1.32898	0.811547	1.45752	1.31264	1.65577
			SC	0.751131	1.26516	0.930317	0.950226	4.88959	1.08869	0.778281	0.482353	2.51131	0.705882	1.70136	1.09502	0.791855	0.561086	0.511312	0.968326	1.15204	3.50045	1.9457	0.859729	1.44344	1.90045	1.77376	1.99548	1.49321	3.76923	0.907692	1.56561	1.81448	0.864253	3.59276	1.31493	1.13575	1.63801	2.70136	1.46154	0.923077	0.6	1.4733	0.986425	1.29864	1.1991	0.871493	0.523077	2.95928	3.04072
miR846	JR/MBP	AT5G49850	T87	0.644351	0.644351	0.644351	0.933054	1.21757	1.21757	0.874477	0.874477	0.857741	0.857741	1.05858	1.05858	1.22594	1.22594	1.05858	1.05858	0.698745	0.92887	0.92887	2.11297	2.11297	0.711297	0.711297	0.573222	0.573222	1.02092	1.02092	1.06695	0.861925	0.861925	1.08368	1.08368	1.13808	1.13808	0.702929	0.702929	1.21757	1.21757	0.90795	0.740586	0.740586	0.753138	0.753138	0.623431	0.623431	0.669456
			Lp	0.813953	0.596512	0.654651	0.724419	1.81395	0.936047	0.784884	1.06163	0.75	0.75	0.666279	0.959302	0.906977	2.33721	1.85465	0.672093	0.898837	0.976744	1.70349	1.07326	0.986047	0.883721	0.840698	0.651163	0.875581	1.03837	1.47674	4.29651	1.05	0.782558	1.4686	1.51512	1.77326	0.974419	0.706977	1.2093	1.33721	1.32558	1.61628	0.852326	1.21512	1.24419	1.15116	0.747674	0.825581	1.9593
			FL	1.11616	0.80101	0.831313	0.659596	1.72222	1.23737	0.659596	1.39192	0.841414	0.841414	0.881818	0.90404	1.2202	3.0101	1.78283	0.813131	0.866667	0.80101	2.23535	0.969697	1.01515	0.707071	0.649495	0.808081	0.80303	0.89899	1.28788	1.40404	0.843434	1.01818	1.2	1.26263	1.68687	0.868687	0.944444	1.31111	1.29798	1.31313	1.72222	0.831313	1.27071	0.89697	1.38182	0.823232	1.39697	1.38384
			RT	0.8061	0.8061	0.904139	0.893246	0.972767	1.06754	0.77342	1.06754	0.686275	0.686275	1.06209	0.931373	1.4488	2.2658	1.19826	0.77342	1.08715	0.738562	1.47059	0.912854	0.893246	0.8878	0.798475	0.793028	1.31808	1.01307	1.14924	0.961874	1.16558	1.27778	1.17102	1.56318	1.00218	1.08388	1.00218	1.26144	1.11656	0.820261	1.22004	0.96732	1.18736	1.0817	1.10893	1.04902	0.776688	0.991285
			SC	0.790045	0.554751	0.60181	0.497738	2.13394	0.963801	0.857919	1.33937	0.868778	0.868778	0.934842	0.927602	1.06787	2.85973	2.13394	0.642534	0.79457	0.769231	1.42081	1.02986	0.760181	0.606335	0.6181	0.61991	0.728507	1.71041	2.53665	1.26063	0.844344	1.55023	1.419	2.42986	1.83982	1.07964	1.04072	1.69502	1.23529	0.904977	1.52941	0.6181	1.32398	1.21267	1.07692	0.916742	0.9819	1.29412
miR856	ATCHX18	AT5G41610	T87	15.1046	15.1046	14.9456	14.9456	12.6653	12.6653	11.1715	11.1715	3.16318	3.16318	3.2887	3.67364	3.67364	5.92887	5.92887	5.03766	5.03766	5.34728	5.34728	10.6987	10.6987	10.7113	10.1381	10.1381	9.12134	9.12134	36.4351	36.4351	11.1548	11.1548	21.2552	21.2552	2.64017	0.682008	0.682008	0.644351	0.644351	1.54812	1.54812	7.20084	7.20084	7.20084	0.715481	0.715481	0.728033	0.966527
			Lp	1.63953	1.63953	1.46512	2.5093	14.0558	1.66628	1.35465	2.3407	1.61047	0.718605	0.831395	0.986047	0.811628	0.980233	4.05	1.14884	1.18605	1.34884	1.2093	2.26744	3.29419	1.24186	1.30233	3.94535	1.88372	1.00581	1.00581	0.982558	0.982558	0.794186	2.64884	1.84884	0.99186	0.99186	0.639535	0.639535	0.639535	0.767442	0.767442	0.910465	0.910465	0.910465	0.736047	1.22093	0.715116	0.843023
			FL	2.50505	2.50505	1.83636	2.40909	10.1697	1.6899	2.93939	2.22727	1.29596	0.866667	0.777778	0.987879	0.929293	0.972727	2.45455	1.27273	1.36667	1.26263	1.69192	2.59596	3.11414	0.944444	1.58586	5.11111	2.23232	0.967677	0.967677	1.12121	1.12121	0.782828	3.47475	2.47778	0.712121	0.712121	0.505051	0.505051	0.593939	0.717172	0.717172	0.979798	0.979798	0.979798	0.624242	1.20202	0.689899	1.17677
			RT	0.936819	0.936819	1.16558	1.02723	2.14379	0.98366	1.17102	1.2146	0.936819	1.01307	0.958606	0.700436	1.15468	1.17974	1.59368	1.50871	0.827887	1.45969	1.43791	1.77342	1.57952	0.985839	1.11111	1.84641	1.09259	1.01089	1.01089	0.87146	0.87146	1.14379	1.20915	0.880174	0.912854	0.912854	0.798475	0.798475	0.787582	0.675381	0.675381	0.849673	0.849673	0.849673	0.918301	0.816993	0.816993	1.48475
			SC	3.20633	3.20633	1.84615	2.42534	9.25611	1.76923	1.93665	2.77647	1.34208	0.778281	0.81267	1	1.17919	1.62896	7.96652	1.40724	1.55928	1.84615	2.09955	3.90045	3.28507	1.60905	3.34842	6.23529	4.91403	0.660633	0.660633	0.723982	0.723982	0.995475	2.45973	3.09774	0.577376	0.577376	0.606335	0.606335	0.647059	0.60905	0.60905	0.771946	0.771946	0.771946	0.791855	1.69231	0.909502	1.34208
miR857	LAC	AT3G09220	T87	2.72553	2.72553	2.14681	2.14681	0.659574	0.659574	0.910638	0.910638	2.18298	2.18298	1.41064	1.41064	40.9702	40.9702	1.38298	0.52766	0.52766	0.538298	0.538298	1.48511	1.48511	0.72766	0.72766	42.7	42.7	0.523404	0.619149	0.619149	0.619149	0.444681	0.444681	1.12128	1.12128	0.551064	0.717021	0.717021	0.542553	0.542553	0.793617	0.793617	4.39574	4.39574	0.687234	0.687234	1.88511	1.88511
			Lp	2.18701	2.18701	4.27548	3.48264	3.48264	1.38858	1.32139	1.58455	4.02016	1.03359	1.21277	2.67637	8.70101	13.6338	8.37402	0.988802	0.714446	0.664054	0.979843	0.828667	6.81747	7.4916	2.28219	1.8813	14.3035	0.468085	0.722284	0.787234	11.6909	1.60694	7.11422	16.5543	0.568869	0.596865	0.733483	0.716685	0.716685	0.772676	0.585666	0.694289	0.649496	0.739082	0.652856	0.817469	1.15342	1.06719
			FL	1.67549	1.67549	2.67481	1.96062	1.96062	0.775967	1.54447	0.697895	1.81263	0.773931	1.44603	1.11677	3.98167	9.27699	3.1317	0.89613	0.919891	0.911745	0.73184	0.923286	1.98235	1.81806	1.23761	1.46164	12.9939	1.11337	0.824847	0.794297	4.87305	1.16768	1.28513	2.77325	0.743381	0.919891	0.993211	0.773931	0.773931	0.889341	0.617787	0.977597	0.868975	0.875764	0.891378	0.706042	1.50373	1.25933
			RT	1.11073	1.11073	1.91864	2.01469	2.01469	1.08475	1.16723	1.35593	4.61356	0.971751	0.926554	1.63277	9.52542	5.81921	3.69492	0.932203	0.655367	0.847458	1.03729	0.621469	2.53107	2.40452	1.38418	1.47232	10.678	1.02034	0.864407	1.00565	3.77401	1.21469	1.71186	5.35028	0.649718	1.0226	0.898305	0.683616	0.683616	0.858757	0.898305	0.670056	0.79096	0.870056	0.762712	0.80791	1.02825	0.828249
			SC	1.42769	1.42769	5.22308	1.39692	1.39692	1.13077	1.53846	0.781538	1.98462	0.950769	0.769231	1.51538	5.47385	10.8615	3.18462	1.01538	0.723077	0.653846	0.930769	1.02	1.99692	1.52769	0.923077	1.87692	22.5462	0.681538	0.643077	0.923077	6.14615	0.876923	0.812308	2.03846	0.804615	0.676923	0.558462	0.684615	0.684615	0.676923	0.681538	0.630769	0.738462	0.881538	0.789231	0.892308	1.52	0.753846
miR858	MYB12	AT2G47460	T87	1.32993	1.32993	1.32993	0.479592	0.479592	0.683673	0.683673	21.4184	21.4184	0.809524	0.809524	0.768707	0.748299	0.748299	0.527211	0.527211	0.741497	0.741497	0.639456	0.639456	0.734694	0.734694	1.34014	0.653061	0.653061	2.18027	2.18027	0.697279	0.697279	0.489796	0.489796	1.33673	1.33673	1.69388	8.60884	8.60884	27.1871	27.1871	0.673469	0.673469	1.7619	1.7619	1.17007	1.17007	1.05442	1.05442
			Lp	0.866729	0.708295	0.969245	0.922647	0.922647	0.673812	0.673812	4.29916	0.978565	0.785648	0.703635	0.931966	1.16775	0.708295	0.56384	0.815471	0.624418	0.515377	0.736253	0.794967	0.83411	0.959925	1.48928	1.96645	0.776328	1.14632	2.90774	0.468779	0.692451	0.740913	1.01584	1.95061	1.06524	1.85927	0.950606	2.35135	0.978565	8.91892	0.972041	1.15377	1.15377	2.02516	2.19012	1.59832	1.35601	1.0699
			FL	1.42035	0.70354	0.761062	1.1708	1.1708	0.825664	0.825664	3.83628	1.02035	0.663717	0.887611	1.20177	0.893805	0.672566	0.838938	0.648673	1.11062	0.79646	0.790265	1.05752	1.1531	0.980531	1.04425	1.59292	0.750442	1.13097	2.46018	0.853982	0.900885	0.858407	1.13097	2.15929	1.4469	1.75664	1.21947	1.57345	1.11062	4.73009	1.21504	0.838938	0.838938	1.42478	2.13097	1.42478	1.44248	0.955752
			RT	1.1524	0.804327	0.799624	0.945437	0.945437	1.13358	1.13358	2.7968	0.896519	0.780809	0.524929	0.837253	1.17121	0.88429	0.771402	0.774224	0.879586	0.774224	0.950141	0.985889	0.856068	1.0207	1.48918	2.29821	1.1571	0.940734	1.45814	0.943556	0.780809	1.18344	1.24929	2.48824	0.929445	1.95202	0.851364	1.90969	2.12888	4.74412	1.11289	0.865475	0.865475	1.82785	1.62277	1.20414	2.24365	1.11007
			SC	1.18254	0.62381	0.62381	0.901587	0.901587	0.711111	0.711111	5.8254	0.687302	0.78254	0.639683	1.25397	1.0127	0.650794	0.579365	0.806349	0.65873	0.47619	0.893651	0.714286	0.742857	0.893651	0.909524	1.35397	0.655556	1.26667	3.5873	0.746032	0.793651	0.634921	0.97619	2.95238	1.07619	2.59524	0.714286	2.8254	1.48413	13.3968	1.47302	0.703175	0.703175	2.93651	2.5127	1.66667	1.86508	1.15873
miR858	MYB83	AT3G08500	T87	10.9809	10.9809	10.9809	1.91064	2.32766	2.32766	0.621277	0.621277	1.52128	1.52128	0.487234	0.487234	1.40426	1.40426	2.73191	2.40638	2.40638	0.508511	0.508511	0.857447	0.857447	1.84468	1.84468	0.504255	0.504255	1.10213	1.10213	0.680851	0.887234	0.887234	1.14681	1.14681	0.806383	0.806383	0.961702	0.961702	0.704255	0.704255	0.457447	0.457447	6.72766	2.56809	2.56809	0.742553	0.742553	0.810638
			Lp	2.06383	2.06383	7.53975	3.90258	1.25756	3.21165	0.963046	1.30459	1.02464	0.806271	1.243	0.776036	1.32475	2.65733	9.27212	1.03919	2.39642	2.59015	0.68869	0.787234	0.918253	1.13102	2.05487	0.832027	0.832027	0.899216	1.43897	0.87682	1.10862	0.977604	0.851064	1.54535	20.5263	1.2318	1.33259	0.907055	0.871221	0.75028	0.666293	1.09742	16.243	0.87682	0.783875	5.24972	0.755879	1.56775
			FL	1.59538	1.59538	3.537	1.94501	1.00679	2.8296	1.44603	0.787508	1.05431	0.855397	0.745418	0.767142	1.00679	1.90292	4.44196	1.21521	2.05703	1.61236	0.841819	1.01833	0.760353	1.50238	2.25933	0.889341	0.889341	1.07604	1.20367	0.797692	0.787508	0.989817	0.828242	1.16429	8.81059	1.35981	1.56008	0.830278	1.09504	0.952478	0.746775	0.871012	12.076	0.950441	1.1575	5.20027	0.522743	1.69586
			RT	1.43842	1.43842	1.52316	1.53672	0.841808	1.68362	1.30847	0.873446	1.34237	0.653107	1.30282	0.99435	0.779661	1.29718	2.65876	1.04294	1.04294	1.69492	0.845198	1.12994	0.768362	1.32203	1.19774	1.05085	1.05085	1.02599	1.24294	0.811299	1.37627	1.30508	0.811299	1.33107	3.32542	1.49153	1.08475	1.07684	0.717514	0.958192	0.949153	0.960452	2.89266	0.929944	0.779661	2.40113	0.485876	2.33107
			SC	2.07692	2.07692	3.93538	2.90769	1.43846	3.59692	1.42	0.846154	0.753846	1.10462	0.912308	1.11538	1.17692	4.02769	10.3738	0.984615	2.8	2.95385	0.512308	0.930769	0.646154	1.53846	3.29692	1	1	1.03538	1.82	1.26615	1.17692	1.26615	0.727692	2.19231	12.1892	1.58462	1.35846	1.29231	1.08923	1.65077	0.615385	0.981538	9.86154	1.57692	1.2	5.70462	0.773846	2.74308
miR859	F-Box	AT3G49510	T87	1.14013	1.14013	0.910828	0.910828	1.47134	1.47134	3.91401	3.91401	1.00318	1.00318	1.09554	1.09554	1.09554	1.64013	1.64013	1.97134	1.97134	1.68153	1.68153	1.77389	1.77389	7.26752	7.26752	1.42357	1.42357	2.2293	2.62102	2.62102	1.78662	1.78662	1.07006	1.07006	16.2962	16.2962	3.23885	3.23885	3.19427	3.19427	3.13694	3.13694	2.56369	2.56688	2.56688	2.52548	2.52548	2.52548
			Lp	0.73822	1.05026	0.806283	0.832461	1.04712	1.02932	1.53927	0.764398	0.743455	1.12042	1.01361	0.984293	0.958115	0.774869	0.691099	0.82199	0.976963	1.31414	1.49005	1.00524	0.903665	3.73613	3.73613	0.780105	0.694241	0.900524	2.30157	0.898429	1.20419	0.982199	0.77801	1.24084	0.942408	14.6073	0.628272	0.77801	0.819895	1.12042	0.77801	2.05759	0.858639	0.827225	1.20209	1.18848	0.764398	0.764398
			FL	0.891697	0.891697	0.740072	0.645307	0.961191	0.776173	1.58845	0.758123	0.801444	1.29964	0.93231	0.866426	0.929603	1.23917	0.875451	0.983755	1.04513	1.12635	1.60018	1.65162	1.04964	2.36462	2.36462	1.03159	0.916065	0.929603	1.88628	0.857401	1.07401	1.53249	0.816787	0.943141	1.58213	7.64711	0.751805	0.878159	1.12816	0.819495	1.09206	1.40162	1.3583	1.11462	1.13718	1.43502	0.816787	0.816787
			RT	0.933735	1	1.22048	0.686747	1.01205	0.927711	1.48554	0.973494	0.783133	1.20482	0.795181	0.973494	0.871084	0.626506	0.889157	0.86747	0.927711	0.96988	1.63855	1.16024	1.08434	2.20482	2.20482	0.819277	0.86747	0.774699	1.94578	1.10241	0.885542	1.05181	0.895181	1.01205	0.987952	7.63855	0.774699	0.777108	0.957831	1.03614	0.973494	1.12048	1.10241	0.804819	0.795181	0.903614	1.05181	1.05181
			SC	0.984202	1.07425	1.13744	0.56872	1.78515	1.47709	2.04581	1.01106	1.06635	1.28436	0.699842	1.16588	0.913112	0.805687	0.734597	0.589258	1.26066	0.818325	2.02212	1.72986	1.10585	7.16114	7.16114	1.14534	1.03476	0.979463	4.09637	1.02686	1.46919	1.20063	1.04265	0.963665	1.31912	15.2101	0.636651	0.842022	1.65877	0.939968	1.0158	2.44076	2.00632	1.52133	1.24013	1.20063	0.734597	0.734597
Normalized data
miR156	SPL10	AT1G27370	T87	0.00281159	0.00281159	0.00542702	0.00542702	0.00427187	0.00427187	0.0191472	0.0191472	0.018101	0.018101	0.0083258	0.0083258	0.00344365	0.0289659	0.0289659	0.00273531	0.00273531	0.00843477	0.00843477	0.00733411	0.00733411	0.00642961	0.00642961	0.103756	0.00567767	0.00567767	0.00514369	0.00514369	0.00302954	0.00302954	0.0100367	0.0100367	0.109587	0.109587	0.0529516	0.00569946	0.00569946	0.0125432	0.0125432	0.00465329	0.00465329	0.0251953	0.0251953	0.0204985	0.0204985	0.00774822
			Lp	0.0135175	0.0109956	0.00726314	0.00827191	0.0124415	0.00823828	0.0323479	0.00880992	0.0119909	0.00743127	0.0143245	0.00854092	0.0160932	0.0270552	0.0169473	0.00775408	0.0112848	0.0167321	0.013921	0.0115	0.0208143	0.0132485	0.0350917	0.0192339	0.00938156	0.0079222	0.00860817	0.0167994	0.0102222	0.0107468	0.0260263	0.0126634	0.0534177	0.0228318	0.0156225	0.0309221	0.00753215	0.0126096	0.0141429	0.00749852	0.0162748	0.0212178	0.00775408	0.0185143	0.0107602	0.00887717
			FL	0.00961801	0.00704606	0.00518676	0.00582975	0.00833204	0.00865353	0.058994	0.0125811	0.0146976	0.0237637	0.0115202	0.00626912	0.0102771	0.0142529	0.0175482	0.00776942	0.00783908	0.015646	0.0194504	0.0108504	0.0169213	0.0126347	0.0543324	0.0211275	0.00896431	0.00894823	0.00613517	0.00668706	0.00813378	0.0108772	0.0237905	0.0108772	0.050796	0.021315	0.0367306	0.0576009	0.00707286	0.0116434	0.017591	0.00483848	0.0244603	0.0341855	0.00916256	0.0273966	0.0158228	0.00562614
			RT	0.0139289	0.0131315	0.0103353	0.0109049	0.017015	0.0126344	0.017947	0.0220377	0.0165697	0.020971	0.016259	0.00745635	0.00966219	0.0127379	0.0302707	0.0210228	0.0108014	0.0142396	0.0238189	0.0123237	0.0108221	0.0151198	0.0233011	0.0185684	0.00911332	0.0192622	0.00885441	0.0185166	0.0090926	0.0085748	0.0264597	0.0135975	0.0322073	0.0353969	0.0188791	0.0164143	0.0142188	0.00849195	0.00888548	0.0077981	0.0141153	0.0141671	0.00717674	0.0184855	0.0154305	0.0111638
			SC	0.00720521	0.00533102	0.00493953	0.00637224	0.00839636	0.00473128	0.0907107	0.00658048	0.014727	0.0222654	0.00897944	0.00528937	0.00635558	0.00927098	0.0160181	0.00523107	0.00872955	0.0189335	0.017659	0.0128528	0.0206827	0.0202412	0.0453387	0.0240979	0.00977077	0.00448139	0.00474794	0.00683037	0.00408156	0.00818812	0.0264719	0.0133942	0.0509196	0.0132692	0.0354846	0.0735931	0.0041482	0.0145354	0.0214074	0.00258221	0.0387166	0.0480042	0.00716356	0.0283627	0.0190334	0.00749675
miR156	SPL2	AT5G43270	T87	0.028831	0.028831	0.028831	0.00366532	0.00366532	0.00513987	0.00513987	0.0107432	0.0197871	0.0197871	0.00578587	0.00578587	0.00765363	0.00765363	0.0060246	0.0060246	0.00383384	0.00383384	0.0081592	0.00662847	0.00662847	0.0327351	0.0327351	0.0226098	0.0226098	0.01424	0.01424	0.0032721	0.0032721	0.00859454	0.0183406	0.0183406	0.0477896	0.0477896	0.0287046	0.0287046	0.0649225	0.0649225	0.0421582	0.0421582	0.0126671	0.0126671	0.0214723	0.0227081	0.0227081	0.0191832
			Lp	0.00578894	0.00578894	0.0201937	0.00646431	0.0057214	0.0059819	0.00548019	0.0634853	0.00733265	0.0243425	0.0125234	0.00882813	0.00552843	0.0128321	0.0304884	0.00955174	0.0329294	0.0137777	0.0121857	0.0130058	0.0133917	0.00656079	0.0137005	0.0220269	0.0181387	0.0146171	0.0146171	0.0180904	0.0233969	0.0102078	0.00620381	0.0269475	0.0626652	0.0086834	0.0469676	0.0482218	0.0345696	0.0488683	0.0149837	0.0273334	0.0150512	0.00665728	0.00709145	0.00800803	0.00803697	0.00656079
			FL	0.00497493	0.00497493	0.0278507	0.00468867	0.003593	0.00409642	0.00394836	0.0675169	0.00354365	0.0463191	0.0202847	0.00478738	0.00533028	0.0049848	0.0118451	0.00436787	0.0221996	0.00823232	0.00750188	0.010932	0.0274411	0.00658882	0.0373613	0.0318336	0.0268488	0.0207289	0.0207289	0.00769929	0.011317	0.00602124	0.00481206	0.0404608	0.0414824	0.00453074	0.0489004	0.0601779	0.0399919	0.0690617	0.0141055	0.0431259	0.0159316	0.00356833	0.00324752	0.00473803	0.00686027	0.00386445
			RT	0.0116857	0.0116857	0.0176711	0.0155335	0.0123983	0.0115432	0.00855054	0.0249818	0.0122558	0.0217041	0.0122273	0.0122985	0.0116857	0.0146784	0.0129398	0.00634165	0.028003	0.0126833	0.0168588	0.0135811	0.0125408	0.0105457	0.0155335	0.0127546	0.0177424	0.0141511	0.0141511	0.0103319	0.0148637	0.0116857	0.0115432	0.023799	0.0250816	0.0122273	0.0213051	0.0407291	0.0373374	0.0216614	0.0152912	0.0321073	0.0234142	0.0150347	0.0106882	0.0108307	0.0156475	0.015391
			SC	0.00710611	0.00710611	0.0326984	0.00417098	0.00423792	0.00442845	0.00574153	0.0467819	0.0079712	0.0227087	0.0227602	0.00507212	0.0040165	0.00457263	0.0104274	0.0047889	0.0232133	0.0072091	0.00695163	0.0113028	0.019995	0.0106849	0.0354173	0.0263647	0.024408	0.0155511	0.0155511	0.00818748	0.0103914	0.00650364	0.00342432	0.040062	0.0431413	0.00902682	0.0581517	0.0543154	0.0555616	0.0673021	0.0164007	0.0771013	0.016169	0.00589601	0.00316685	0.00519055	0.00836771	0.00745627
miR157	SPL4	AT1G53160	T87	0.0124152	0.0124152	0.0687847	0.0124923	0.0124923	0.0452267	0.0452267	0.0111043	0.0111043	0.0108729	0.0108729	0.00971622	0.00971622	0.0598396	0.00659315	0.00659315	0.00859809	0.00859809	0.0102946	0.0102946	0.0155382	0.0155382	0.00925355	0.00925355	0.00952344	0.0121067	0.0121067	0.0135333	0.0135333	0.0106416	0.0106416	0.0264497	0.0264497	0.034161	0.034161	0.0272209	0.0272209	0.00759562	0.00721006	0.00721006	0.0077884	0.0077884	0.0108344	0.0108344	0.020512	0.020512
			Lp	0.00928833	0.00928833	0.0536487	0.00811008	0.00811008	0.0125564	0.0768867	0.00669103	0.0246829	0.00468716	0.00991615	0.0142765	0.0101054	0.0740486	0.0136745	0.00978714	0.0182326	0.00907332	0.0208987	0.0107074	0.00692324	0.0105182	0.00772307	0.0116964	0.00954633	0.0130983	0.0109912	0.0317351	0.0236766	0.00948613	0.0186627	0.0137003	0.139841	0.00971834	0.00915932	0.00630402	0.0269877	0.00799828	0.00670823	0.00974414	0.00946033	0.0105182	0.005831	0.00957214	0.0112664	0.0112664
			FL	0.00913902	0.00913902	0.0235767	0.0125373	0.0125373	0.0115013	0.0395122	0.0082812	0.0116333	0.00686251	0.0122271	0.0087431	0.0195516	0.0944585	0.0132631	0.0161665	0.0123393	0.0100826	0.0234909	0.0180999	0.00772033	0.00798427	0.00719244	0.0158234	0.0123723	0.0234777	0.0148798	0.0181989	0.0353551	0.00956793	0.0388194	0.0136128	0.0803904	0.0134281	0.00821522	0.0050809	0.0320031	0.0123591	0.0124581	0.012821	0.00912582	0.0117652	0.00765434	0.00884208	0.0140418	0.0140418
			RT	0.0183122	0.0183122	0.0366855	0.0138335	0.0138335	0.0112349	0.0465141	0.0156678	0.0129163	0.00837652	0.0136501	0.0206356	0.0156372	0.0349735	0.0162792	0.0184956	0.0119992	0.0140628	0.0230507	0.0128858	0.0110056	0.0150258	0.00906437	0.0188013	0.017502	0.0141086	0.0112808	0.0117393	0.0226686	0.0129928	0.0249614	0.014827	0.0753581	0.0121979	0.00657281	0.0099815	0.0167836	0.019107	0.0108528	0.0139558	0.00894208	0.0110515	0.00657281	0.00932422	0.0126871	0.0126871
			SC	0.0160613	0.0160613	0.0478006	0.00961764	0.00961764	0.0112153	0.049313	0.00924486	0.0176803	0.00777506	0.01473	0.0213867	0.0174459	0.0508361	0.0128129	0.00764725	0.0154436	0.0122803	0.0193844	0.0151241	0.0121419	0.00913835	0.00940462	0.0151241	0.017627	0.0124933	0.0136649	0.0231654	0.0294281	0.0155821	0.0152306	0.0124081	0.0805198	0.0140058	0.0077218	0.0077218	0.0153371	0.00743423	0.00817978	0.0121206	0.0100437	0.010736	0.0132922	0.0121951	0.0140058	0.0140058
miR156	SPL3	AT2G33810	T87	0.0220565	0.00714434	0.00714434	0.00628702	0.00628702	0.111244	0.111244	0.0314871	0.0314871	0.00561156	0.00561156	0.00615712	0.00615712	0.0104697	0.0104697	0.013925	0.013925	0.00620908	0.00620908	0.00800166	0.0410994	0.0410994	0.0109633	0.0109633	0.00439052	0.00439052	0.00683259	0.00683259	0.006313	0.006313	0.00672867	0.029019	0.029019	0.0710797	0.0710797	0.00771589	0.00771589	0.00475423	0.00475423	0.00509197	0.00509197	0.00553362	0.00553362	0.00516991	0.00516991	0.00678063
			Lp	0.0109837	0.00626926	0.0152253	0.0051802	0.00694992	0.0253135	0.0385111	0.00869098	0.157828	0.0117504	0.00687827	0.0131833	0.0164075	0.00525184	0.00732966	0.0063624	0.0241671	0.0112847	0.00904922	0.0356452	0.0520886	0.0129684	0.00646987	0.00694992	0.00433474	0.00433474	0.0132908	0.00852619	0.0103891	0.00838289	0.0177187	0.0105897	0.0337465	0.0692842	0.0161926	0.0245397	0.00797449	0.00562442	0.00500107	0.005302	0.0112703	0.00639822	0.00514437	0.00594684	0.00716486	0.00510855
			FL	0.00437657	0.00349619	0.00450338	0.00329692	0.00584389	0.00637647	0.0128978	0.00448526	0.0241038	0.00465554	0.00720975	0.0070286	0.00548883	0.00333315	0.00394906	0.00347807	0.0575077	0.038016	0.0411318	0.119667	0.0764632	0.0459685	0.00344184	0.00260855	0.00403964	0.00403964	0.0264225	0.0230422	0.0149738	0.0176983	0.0625256	0.017336	0.041947	0.0675326	0.0331975	0.0709019	0.00443092	0.0030252	0.00368821	0.0042389	0.00356865	0.00452874	0.00260855	0.00427513	0.00382226	0.00473887
			RT	0.0139484	0.0133393	0.011975	0.0104522	0.0107567	0.0423935	0.0232677	0.0107567	0.0400789	0.0142895	0.0169696	0.0168721	0.0187604	0.00956291	0.0103913	0.0105131	0.0127912	0.0144114	0.018334	0.0230241	0.0309789	0.0139241	0.0108786	0.00992837	0.0109395	0.0109395	0.0238159	0.0152885	0.0174569	0.0153859	0.0224515	0.00852743	0.0185167	0.0253752	0.0130348	0.0186994	0.010842	0.00791833	0.0116339	0.00844216	0.0109395	0.0141312	0.0152885	0.010842	0.013583	0.0167503
			SC	0.00961438	0.00557724	0.0157	0.00777524	0.00732666	0.0311009	0.0535295	0.00874714	0.127095	0.0116629	0.00695286	0.0130086	0.0145487	0.00508381	0.00767057	0.00859762	0.0171653	0.00931533	0.0112591	0.0291272	0.0425395	0.0148477	0.00799952	0.00804438	0.00909105	0.00909105	0.0110349	0.0151019	0.0126049	0.00732666	0.0151767	0.00986857	0.0240733	0.0545014	0.00916581	0.0121563	0.00796962	0.00583143	0.00834343	0.00610057	0.0156252	0.0106162	0.00530809	0.011289	0.00792476	0.00620524
miR159	MYB33	AT5G06100	T87	0.00743055	0.00515072	0.00515072	0.00692392	0.00692392	0.00610065	0.00610065	0.0134257	0.0134257	0.00394748	0.00394748	0.0248037	0.00565735	0.00565735	0.0168243	0.0168243	0.0109558	0.0109558	0.0231782	0.0231782	0.0130246	0.0130246	0.0104281	0.0248459	0.0248459	0.0116313	0.0116313	0.0148611	0.0148611	0.0258592	0.0258592	0.013679	0.013679	0.00755721	0.00755721	0.0497973	0.0268935	0.0268935	0.0248459	0.0248459	0.0117158	0.0117158	0.0564891	0.0564891	0.0195052	0.0195052
			Lp	0.0130417	0.00634697	0.00644182	0.0161875	0.0172704	0.00893161	0.00490053	0.00490053	0.0224476	0.0064023	0.0064023	0.0384138	0.0130417	0.00822024	0.00618889	0.017389	0.00895532	0.00656038	0.00784875	0.00628374	0.0170965	0.0424844	0.00816491	0.0108128	0.0151758	0.00980105	0.00798312	0.0168357	0.0121565	0.0105124	0.0163456	0.0114609	0.00679751	0.00679751	0.100421	0.0385324	0.0463179	0.0202581	0.015492	0.00984057	0.00569093	0.0113819	0.0169938	0.0062047	0.00742983	0.0118798
			FL	0.0123337	0.006126	0.00909098	0.0101692	0.016091	0.00853556	0.00849472	0.00849472	0.0176837	0.008168	0.008168	0.0243651	0.0118273	0.00955656	0.00906648	0.0302624	0.00856006	0.0103734	0.00992412	0.008168	0.0143757	0.0266522	0.0118273	0.019154	0.0174223	0.0147024	0.00963824	0.0104959	0.0135425	0.0104387	0.0189906	0.0244877	0.0107818	0.0107818	0.0692238	0.0224212	0.0382507	0.034959	0.0128238	0.0108063	0.00722868	0.0174632	0.0139101	0.00947488	0.00739204	0.00992412
			RT	0.00951915	0.00971088	0.00901108	0.00645155	0.0170444	0.00723762	0.0076019	0.0076019	0.0144273	0.00718969	0.00718969	0.015223	0.011168	0.00812915	0.0101423	0.0179263	0.00747728	0.00731431	0.0100176	0.00832087	0.0130181	0.0229878	0.00824418	0.0156256	0.014504	0.0122225	0.00834004	0.00843591	0.0107654	0.0115323	0.0108612	0.016728	0.00905901	0.00905901	0.0454389	0.0179263	0.253557	0.0231508	0.0119636	0.00766901	0.0110242	0.0112639	0.0102861	0.00712259	0.00776487	0.00661452
			SC	0.00832985	0.00433194	0.00668058	0.0108559	0.0204593	0.00608559	0.0045929	0.0045929	0.0213779	0.00702505	0.00702505	0.0298852	0.0116701	0.011096	0.00514614	0.0156576	0.0111691	0.00786013	0.00699374	0.00495825	0.0143006	0.0315762	0.0109603	0.0315031	0.0156054	0.0109603	0.00806889	0.0138309	0.00953027	0.00892484	0.0167015	0.0143528	0.0065762	0.0065762	0.0894572	0.0296242	0.0660543	0.0280793	0.0147495	0.00975992	0.00551148	0.016785	0.0208768	0.00772443	0.00782881	0.0107829
			average	0.010131	0.0063333	0.00727504	0.0101176	0.0155578	0.00737821	0.00633814	0.00780314	0.0178724	0.00654651	0.00654651	0.0265382	0.0106729	0.00853187	0.00947361	0.0196119	0.00942352	0.0086128	0.0115925	0.0101818	0.0143631	0.027345	0.00992496	0.0203883	0.0175107	0.0118635	0.00913233	0.0128919	0.0121711	0.0134535	0.0177516	0.0161417	0.00937869	0.00815434	0.0624197	0.0316603	0.0862146	0.0266682	0.015975	0.0125843	0.00823421	0.0137219	0.0237112	0.0174031	0.00998415	0.0117413
miR159	MYB65	AT3G11440	T87	0.00504936	0.00504936	0.0026449	0.0026449	0.00384713	0.00384713	0.00663348	0.00663348	0.00316823	0.00316823	0.00654861	0.00654861	0.00493621	0.00383299	0.00383299	0.00294193	0.00294193	0.0298436	0.0298436	0.00888235	0.00888235	0.111015	0.111015	0.010325	0.00432802	0.00432802	0.0127719	0.0127719	0.00410172	0.00410172	0.00646375	0.00646375	0.0204803	0.0204803	0.0484428	0.0484428	0.0134367	0.030381	0.030381	0.00418659	0.00418659	0.0176233	0.0176233	0.0048372	0.0048372	0.00363497
			Lp	0.0142834	0.0142834	0.00840243	0.00877	0.00926253	0.0051679	0.00707922	0.0188559	0.00720419	0.0150553	0.0150553	0.0364473	0.018084	0.005756	0.00981387	0.0142834	0.00553546	0.0113062	0.0438132	0.00476359	0.0435412	0.0130852	0.00752029	0.0235459	0.00657933	0.00841714	0.00865973	0.0207672	0.00676311	0.0245898	0.0121295	0.0145407	0.00551341	0.00551341	0.0152538	0.0195175	0.01235	0.00981387	0.0235974	0.00610151	0.00568249	0.0256557	0.0109901	0.00893172	0.00843919	0.00830687
			FL	0.00950151	0.00950151	0.0118529	0.0114018	0.0122176	0.00854176	0.0102981	0.0112099	0.00813866	0.0154807	0.0154807	0.0308559	0.0158838	0.0108739	0.0102021	0.0266618	0.00857055	0.00828263	0.0265658	0.0138204	0.034263	0.0184272	0.011613	0.0184272	0.0122176	0.0087625	0.0116417	0.0200587	0.0103173	0.0182352	0.0200587	0.0276216	0.00974144	0.00974144	0.0132445	0.0195117	0.0117377	0.0166996	0.0210473	0.00977024	0.0132253	0.0321036	0.0117569	0.0116417	0.011517	0.00885848
			RT	0.0164362	0.0164362	0.0142031	0.00731127	0.0184199	0.0100884	0.00830877	0.0133757	0.0105985	0.0171163	0.0171163	0.0213104	0.0108819	0.00725459	0.0104058	0.0236114	0.00799139	0.0113353	0.0224779	0.0148832	0.0379732	0.0136364	0.0103718	0.0169463	0.0128429	0.0136024	0.0166629	0.015586	0.00932895	0.0219905	0.0214237	0.0187372	0.0128089	0.0128089	0.0141465	0.0191567	0.017377	0.0164702	0.01562	0.00986171	0.0115053	0.0227046	0.00995239	0.0129789	0.0125595	0.0181365
			SC	0.0122453	0.0122453	0.0107208	0.00499806	0.00912147	0.00566031	0.00609764	0.0133448	0.0067224	0.0155565	0.0155565	0.0276143	0.0122203	0.00612263	0.00653497	0.0184304	0.00531044	0.00897152	0.0423336	0.00655996	0.0660994	0.0177806	0.0104335	0.0236158	0.00655996	0.00984618	0.00812185	0.0223039	0.00606015	0.0138071	0.00780947	0.0204296	0.0074721	0.0074721	0.0147193	0.0215916	0.017968	0.0164061	0.0304257	0.00699729	0.0041234	0.0366108	0.0112207	0.00772201	0.00930889	0.0056853
			average	0.0115031	0.0115031	0.00956484	0.00702521	0.0105737	0.0066611	0.00768344	0.0126839	0.0071664	0.0132754	0.0139515	0.0245553	0.0124012	0.00676803	0.00815795	0.0171858	0.00606995	0.0139478	0.0330068	0.0097819	0.0381518	0.0347889	0.0301907	0.018572	0.00850556	0.00899124	0.0115716	0.0182975	0.00731425	0.0165449	0.013577	0.0175586	0.0112032	0.0112032	0.0211614	0.025644	0.0145739	0.0179542	0.0242143	0.00738347	0.00774463	0.0269396	0.0123087	0.00922232	0.00933236	0.00892442
miR160	ARF17	AT1G77850	T87	0.0150197	0.0150197	0.0120675	0.0120675	0.0362803	0.0362803	0.00652579	0.00600787	0.00600787	0.0237207	0.0237207	0.00637042	0.00637042	0.00598198	0.00598198	0.0104102	0.0104102	0.0124819	0.00789828	0.00789828	0.0227367	0.0227367	0.00538637	0.00538637	0.00460949	0.00460949	0.0167029	0.0167029	0.00792418	0.00792418	0.0135177	0.00706961	0.00706961	0.00574891	0.00574891	0.100735	0.100735	0.00833851	0.00833851	0.0149679	0.0149679	0.082919	0.0090377	0.0090377	0.00784649	0.00784649
			Lp	0.0194302	0.0194302	0.027086	0.00998159	0.0438027	0.00891559	0.0137901	0.0125012	0.016552	0.0103208	0.0350809	0.00794651	0.0071034	0.0128888	0.00799496	0.0103692	0.0136447	0.0167943	0.0081694	0.00918694	0.00755887	0.0135672	0.0135672	0.00925477	0.012288	0.0146138	0.0213974	0.0129179	0.0124528	0.0106599	0.0219304	0.0155829	0.0184126	0.014294	0.0111251	0.0122589	0.0325613	0.0125497	0.0232581	0.0144685	0.0160868	0.0212521	0.0212521	0.0141777	0.0361954	0.0146817
			FL	0.019341	0.019341	0.0247182	0.0123032	0.0264131	0.00834552	0.0134475	0.0114428	0.0109954	0.00993719	0.0149101	0.00802719	0.0115719	0.0110815	0.0115289	0.0130775	0.00903381	0.0228857	0.00903381	0.0103244	0.0132496	0.00946399	0.00946399	0.014196	0.0119849	0.0219221	0.0137658	0.0147552	0.0152714	0.012415	0.0208036	0.0161146	0.0187817	0.0114858	0.0134217	0.0136626	0.0309128	0.0244171	0.0184806	0.0135077	0.017061	0.0140239	0.0140239	0.0203476	0.040222	0.0254065
			RT	0.0139772	0.0139772	0.0214325	0.0156135	0.0339348	0.0126175	0.0104858	0.0136892	0.0163625	0.0088726	0.0200498	0.00973682	0.00798534	0.0145188	0.00956397	0.013597	0.00933352	0.0135394	0.00916067	0.00990966	0.00856149	0.0134241	0.0134241	0.0102553	0.0146686	0.0124793	0.0111541	0.0151295	0.0174917	0.0131706	0.0294755	0.0131937	0.0248663	0.0133665	0.0104051	0.0128826	0.0309735	0.0133089	0.0286919	0.0159937	0.0170884	0.0221585	0.0221585	0.0161896	0.0326097	0.0170538
			SC	0.021261	0.021261	0.0112228	0.00309347	0.0120381	0.00290162	0.00321337	0.00393278	0.00555385	0.00294958	0.00798546	0.00289203	0.00175057	0.00290162	0.00220619	0.00278172	0.00328531	0.00720849	0.00258988	0.00230211	0.00383686	0.00412462	0.00412462	0.00534762	0.00685838	0.0314047	0.00508384	0.0100238	0.00581763	0.0189828	0.0330209	0.0253856	0.0117408	0.0251218	0.00332368	0.0156736	0.0729386	0.0184169	0.0587998	0.0365125	0.0299898	0.0808042	0.0808042	0.0241482	0.070061	0.0130693
miR160	ARF10	AT2G28350	T87	0.0346896	0.0346896	0.00965155	0.00965155	0.012216	0.012216	0.0080041	0.0080041	0.00612353	0.0084859	0.0084859	0.00359019	0.00359019	0.0102888	0.0102888	0.0097448	0.0097448	0.0109726	0.0109726	0.00927854	0.00307731	0.00307731	0.00495788	0.00495788	0.0105996	0.0105996	0.00735134	0.00735134	0.0301669	0.0301669	0.0107395	0.00657424	0.00657424	0.0538218	0.0538218	0.0101178	0.0101178	0.0257064	0.0257064	0.015371	0.015371	0.0104442	0.0158372	0.0158372	0.00383886	0.00383886
			Lp	0.0211516	0.0211516	0.0136672	0.013537	0.0225183	0.00574672	0.00584434	0.00839554	0.00792695	0.0258244	0.00958654	0.00893572	0.0035014	0.0100226	0.00643007	0.00488113	0.0958654	0.0134264	0.0389514	0.00402205	0.00415221	0.00405459	0.00660579	0.00444508	0.0296773	0.00893572	0.0176892	0.0116366	0.00722407	0.0400253	0.017559	0.00327361	0.0067685	0.0122354	0.0747463	0.0116692	0.0212166	0.0105953	0.0128081	0.00704835	0.0155741	0.00667088	0.0237548	0.0155415	0.00667088	0.0136672
			FL	0.0154105	0.0154105	0.0113934	0.014402	0.0208978	0.00754714	0.00769244	0.0135045	0.0112822	0.0216499	0.0108976	0.014872	0.0081027	0.0105985	0.0107523	0.00747876	0.0646592	0.0121199	0.0330775	0.00951298	0.00617959	0.0145558	0.010325	0.0103421	0.0235731	0.0130771	0.0131028	0.0167524	0.0135045	0.0284022	0.0145131	0.00799159	0.0166499	0.0169063	0.0353254	0.0104532	0.0207098	0.0113677	0.0151114	0.00636763	0.0211969	0.00658131	0.0174362	0.0123934	0.0126754	0.0199576
			RT	0.0194893	0.0194893	0.014255	0.0146225	0.0137873	0.0105242	0.0108026	0.0159812	0.0149232	0.0161483	0.00812981	0.0132861	0.0141436	0.017596	0.00996737	0.0116379	0.0451928	0.0156471	0.0200795	0.00877574	0.0091878	0.0108583	0.00927689	0.00963327	0.0211598	0.011081	0.0145112	0.017351	0.00996737	0.0210261	0.0178744	0.00907643	0.0208814	0.0150346	0.0267838	0.018487	0.0135088	0.0115599	0.0136982	0.009856	0.0167385	0.00899847	0.0239217	0.0177631	0.00716091	0.0197454
			SC	0.00647298	0.00647298	0.0193524	0.0149191	0.0161033	0.0011642	0.00166315	0.0046342	0.00294045	0.0481954	0.00735112	0.0297877	0.00124404	0.00650624	0.00229249	0.000835566	0.0792897	0.0300032	0.0260981	0.000745091	0.000612039	0.000722472	0.001574	0.000785007	0.0540258	0.0297078	0.0103355	0.0425633	0.0161365	0.0265013	0.0269803	0.000572123	0.00342343	0.0229488	0.0325152	0.00657676	0.0130457	0.00577845	0.0151014	0.000709167	0.0092511	0.00249872	0.0402722	0.0185341	0.00888122	0.00318393
miR160	ARF16	AT4G30080	T87	0.00252026	0.00252026	0.00274357	0.00274357	0.0106127	0.0106127	0.00613582	0.00613582	0.00413663	0.00413663	0.00477467	0.00348795	0.00348795	0.0117293	0.0117293	0.0122823	0.0122823	0.0153342	0.0153342	0.0026585	0.0026585	0.00343478	0.00343478	0.00535954	0.00860291	0.00860291	0.00454072	0.00454072	0.00866671	0.00866671	0.00736936	0.00736936	0.00604011	0.00604011	0.0106021	0.280855	0.280855	0.0026585	0.0026585	0.00466833	0.00466833	0.00585933	0.00585933	0.00840086	0.00840086	0.00241392
			Lp	0.00706363	0.00749153	0.0140118	0.00685988	0.0125312	0.00611276	0.00655424	0.0135024	0.00808243	0.0101743	0.01012	0.00679196	0.00606522	0.0337221	0.00699571	0.00699571	0.0169799	0.018902	0.0296808	0.00400725	0.00448269	0.00855786	0.0164365	0.00555582	0.0162328	0.0302446	0.00742361	0.0174553	0.00698213	0.012144	0.00842202	0.0348767	0.00794659	0.0103781	0.00983475	0.301176	0.0541658	0.00781075	0.00518226	0.00648632	0.00519585	0.00660857	0.00569166	0.00764095	0.00944082	0.00944082
			FL	0.00679636	0.0105951	0.0100352	0.00986291	0.0119862	0.00400546	0.00534061	0.0156988	0.00781711	0.00852776	0.00900152	0.00839855	0.00624507	0.0344254	0.00549136	0.00845454	0.022913	0.0145919	0.0251095	0.00587037	0.0035317	0.00602973	0.0110172	0.00764483	0.0208026	0.0445252	0.00701171	0.018662	0.00538368	0.0140105	0.00744241	0.0239165	0.010509	0.01796	0.00765775	0.283914	0.0397962	0.0145575	0.0060728	0.00646042	0.00444908	0.00964756	0.00386764	0.008433	0.0115857	0.0115857
			RT	0.0133335	0.0139335	0.0173621	0.0120001	0.0128858	0.0139335	0.0106668	0.026286	0.0101239	0.0132668	0.00914294	0.00814293	0.0143811	0.0255241	0.0103144	0.0119049	0.0202859	0.0129811	0.0163811	0.00685721	0.0102382	0.00936199	0.0126668	0.00880961	0.0183811	0.0305717	0.0147906	0.0170002	0.00964771	0.0158382	0.00993343	0.0222859	0.0126954	0.0119811	0.0101906	0.17343	0.0222383	0.0103811	0.00619054	0.0078096	0.0103144	0.00895247	0.0125239	0.00964771	0.0153621	0.0153621
			SC	0.00759582	0.0157622	0.00650221	0.00533253	0.0175928	0.00227043	0.00194948	0.00839225	0.00634768	0.0134038	0.0110074	0.0121557	0.00400593	0.0524575	0.00841127	0.0118395	0.0373253	0.0264915	0.026734	0.00131471	0.00145735	0.00225854	0.0135037	0.00377533	0.0304071	0.0499089	0.00734619	0.0333313	0.00873222	0.0154413	0.00832806	0.0401425	0.0149848	0.0346151	0.0117919	0.129956	0.0151798	0.0190621	0.0025676	0.00874886	0.00395363	0.00690162	0.00356611	0.00969983	0.010123	0.010123
miR163		AT1G66690	T87	0.00512561	0.00512561	0.00512561	0.00505962	0.00505962	0.00681948	0.00681948	0.00404769	0.00404769	0.0066435	0.00961327	0.00961327	0.00754543	0.00754543	0.0116591	0.0116591	0.00585156	0.00585156	0.00910731	0.00910731	0.00468564	0.00602754	0.00602754	0.00565357	0.00565357	0.066215	0.066215	0.066215	0.00492763	0.00492763	0.00492763	0.00747943	0.00723745	0.00723745	0.0214264	0.0214264	0.053104	0.053104	0.0465045	0.0465045	0.0623873	0.0623873	0.0158608	0.00723745	0.00723745	0.0113071
			Lp	0.00792467	0.00639599	0.00755778	0.00755778	0.00700746	0.00770454	0.0100281	0.00755778	0.0082304	0.00768008	0.0151033	0.00923322	0.00880519	0.0132078	0.00933105	0.00859729	0.00951449	0.0172802	0.0104317	0.014712	0.00837716	0.0107619	0.00880519	0.00957564	0.010982	0.0621255	0.0621255	0.0100648	0.0100648	0.0100648	0.00908646	0.00908646	0.0144307	0.029265	0.02079	0.100685	0.0284701	0.0208512	0.0487343	0.0134279	0.00953895	0.0384615	0.00902531	0.00574783	0.0193836	0.0294118
			FL	0.00722781	0.012101	0.00638256	0.00638256	0.00780569	0.00823695	0.00724506	0.00836632	0.0119457	0.00934096	0.012791	0.00702944	0.00796095	0.0150076	0.0056063	0.0104191	0.0103932	0.0157839	0.0117301	0.0142745	0.00789195	0.0137397	0.00991884	0.0088407	0.00957383	0.0605739	0.0605739	0.0122476	0.0122476	0.0122476	0.0121614	0.0121614	0.0177677	0.0276692	0.0264617	0.0741757	0.0260046	0.0161548	0.0364237	0.0132222	0.0106778	0.0310503	0.0104191	0.00961696	0.0130239	0.0218214
			RT	0.0144479	0.0091328	0.00984038	0.00984038	0.0174922	0.0104986	0.00962646	0.0130492	0.024568	0.0114366	0.015139	0.0125884	0.0136251	0.0149745	0.0132138	0.0106138	0.013872	0.0165049	0.0148593	0.0137897	0.0122264	0.0108606	0.0122264	0.0131644	0.0169162	0.030492	0.030492	0.0154682	0.0154682	0.0154682	0.0125062	0.0125062	0.0121442	0.0139543	0.0225111	0.0411387	0.0161757	0.0141517	0.0137403	0.0175745	0.0116505	0.0200428	0.0122593	0.0119796	0.021063	0.0233668
			SC	0.00921614	0.00598241	0.00716272	0.00716272	0.00894128	0.00708188	0.00829453	0.00743759	0.00816518	0.00873108	0.0142284	0.00824602	0.00910296	0.0122882	0.00792265	0.00586923	0.00679084	0.0142769	0.0111564	0.0105905	0.00630578	0.0119325	0.00776096	0.00958802	0.0126924	0.0700912	0.0700912	0.0130966	0.0130966	0.0130966	0.0115283	0.0115283	0.00953952	0.0235254	0.028182	0.0909164	0.0258699	0.0192084	0.048021	0.0179472	0.00897361	0.0284569	0.0129834	0.00848855	0.0172681	0.0306396
miR163		AT1G66700	T87	0.00286405	0.00286405	0.00286405	0.00403138	0.00403138	0.00320339	0.00320339	0.00762841	0.00601314	0.00601314	0.00439787	0.00439787	0.00316267	0.00316267	0.00487295	0.00487295	0.00366489	0.00366489	0.00403138	0.00434358	0.00434358	0.00441145	0.00441145	0.00373276	0.00373276	0.00885004	0.00885004	0.00885004	0.00343414	0.00343414	0.00442502	0.00442502	0.0193153	0.0193153	0.0101531	0.0101531	0.00640678	0.00640678	0.0155419	0.0155419	0.0595206	0.0102481	0.0102481	0.00392279	0.00392279	0.0167771
			Lp	0.00688444	0.00688444	0.00644526	0.00953138	0.00771532	0.00789336	0.0100893	0.0178995	0.00822571	0.015668	0.0108964	0.00919903	0.00834441	0.00858181	0.0119053	0.0133534	0.00510398	0.0116323	0.01695	0.0153475	0.0122852	0.0108964	0.00759662	0.00759662	0.0116917	0.0116323	0.0256149	0.0256149	0.0108608	0.0108608	0.00852246	0.0108964	0.0108964	0.0151932	0.0279532	0.00941269	0.0155493	0.0155493	0.0108014	0.0269799	0.0731175	0.0350157	0.0350157	0.0145998	0.00656395	0.03371
			FL	0.00699781	0.00699781	0.00922395	0.0110339	0.00806249	0.00980468	0.0107435	0.0174703	0.00661066	0.0153894	0.0102112	0.0117888	0.00740432	0.00728818	0.0154862	0.0140343	0.00769469	0.0147119	0.0125148	0.0209838	0.0154184	0.0110339	0.0149829	0.00922395	0.0118082	0.0141311	0.0299561	0.0299561	0.0115662	0.0115662	0.0102886	0.0144989	0.0144989	0.0179349	0.0267136	0.0144989	0.0101144	0.0101144	0.0144699	0.0226485	0.0394704	0.0297141	0.0297141	0.0141311	0.00904973	0.0334211
			RT	0.0108643	0.0108643	0.0151264	0.0131207	0.0108643	0.00941015	0.0167143	0.0177673	0.00802287	0.010998	0.0165472	0.015795	0.0114493	0.0177172	0.0145414	0.0132544	0.0128366	0.0140066	0.0178007	0.0218957	0.0130037	0.0095773	0.0145414	0.0102459	0.0125023	0.016263	0.0157114	0.0157114	0.0123686	0.0123686	0.0149593	0.0150429	0.0150429	0.0152602	0.0211436	0.0111652	0.0111986	0.0111986	0.0124187	0.0187702	0.0294172	0.0162129	0.0162129	0.0114994	0.0152936	0.0601381
			SC	0.00805083	0.00805083	0.00544192	0.00885112	0.0054099	0.00688242	0.011412	0.0167739	0.00592208	0.0184065	0.0110439	0.00928327	0.00872307	0.0076827	0.0139729	0.011284	0.0070905	0.0117321	0.0166138	0.0177663	0.0101636	0.00928327	0.0106117	0.0093633	0.014245	0.014085	0.0373411	0.0373411	0.00704248	0.00704248	0.00981145	0.0096514	0.0096514	0.0156535	0.0230481	0.00976344	0.0110919	0.0110919	0.0124524	0.0260892	0.0501457	0.0382535	0.0382535	0.0146452	0.00941131	0.048337
miR163		AT1G66720	T87	0.00864362	0.0105644	0.0105644	0.00627955	0.00627955	0.011414	0.011414	0.0114509	0.0114509	0.0107861	0.0107861	0.00749852	0.0075724	0.0075724	0.00823729	0.00823729	0.0115987	0.0115987	0.0133348	0.0133348	0.00945626	0.00945626	0.00927157	0.00927157	0.00938239	0.00938239	0.0249335	0.0249335	0.0103428	0.0103428	0.021646	0.021646	0.021646	0.0367169	0.0367169	0.0533023	0.0533023	0.00860668	0.00860668	0.0242317	0.0242317	0.00893913	0.0260786	0.0260786	0.00938239	0.00938239
			Lp	0.00733974	0.00779385	0.0081846	0.0083747	0.00589291	0.0084275	0.0162108	0.0152392	0.016686	0.00832189	0.00749815	0.0106453	0.00839582	0.0153659	0.00832189	0.00884993	0.00786778	0.0124089	0.012599	0.0148168	0.00633647	0.00913507	0.0180906	0.0130954	0.00832189	0.0118069	0.0110677	0.0356426	0.0100116	0.0100116	0.0103496	0.0103496	0.0163164	0.0227374	0.0379132	0.0740627	0.0219453	0.0147851	0.0250818	0.0126518	0.0190411	0.00855423	0.00881825	0.0128102	0.0117225	0.0108776
			FL	0.0114568	0.0107453	0.00871268	0.010191	0.00868497	0.0096551	0.015134	0.0168618	0.0191254	0.00951651	0.0113921	0.0098676	0.0124546	0.0208347	0.0118263	0.00859257	0.00905454	0.0112997	0.012778	0.0185526	0.00863877	0.0114106	0.0129166	0.0144411	0.00850018	0.0143672	0.0107453	0.0188482	0.0110872	0.0110872	0.0152264	0.0152264	0.0140715	0.0237913	0.0259902	0.0453928	0.0177395	0.0141639	0.0134894	0.0107638	0.0313675	0.0096551	0.0207238	0.0172591	0.0202618	0.0138128
			RT	0.00950375	0.00758545	0.00977958	0.00875147	0.00699616	0.0105319	0.0169011	0.0118233	0.0114095	0.0117606	0.00611851	0.0145816	0.00931568	0.0309687	0.0101933	0.00909	0.0115725	0.0135786	0.0168384	0.0142932	0.0116603	0.0106572	0.015547	0.0166504	0.00840041	0.0157351	0.0127636	0.0205371	0.0147948	0.0147948	0.0111588	0.0111588	0.0144186	0.0392437	0.0352065	0.0383661	0.024637	0.0107199	0.0152963	0.0161489	0.0142305	0.00934076	0.0104441	0.0148574	0.0273954	0.0123499
			SC	0.00752538	0.00512776	0.0112881	0.00915296	0.00705285	0.00757788	0.0136507	0.0169758	0.0158033	0.00941547	0.00967798	0.0113756	0.00612531	0.0112006	0.00731537	0.00927546	0.00708785	0.0135282	0.010728	0.0228036	0.0079629	0.00787539	0.0138782	0.0179034	0.00630032	0.010238	0.00962548	0.0437522	0.0110781	0.0110781	0.0115506	0.0115506	0.0321141	0.0159258	0.0650683	0.0644032	0.0283514	0.00560028	0.0122506	0.0159258	0.0157508	0.00862793	0.00880294	0.0133532	0.0129156	0.010413
miR163		AT3G44860	T87	0.00332331	0.00332331	0.00677732	0.00677732	0.00573178	0.00573178	0.00433151	0.00433151	0.201565	0.201565	0.00884972	0.00884972	0.00294991	0.00472359	0.00472359	0.00416348	0.00416348	0.00459289	0.00459289	0.00421949	0.00421949	0.00955919	0.00955919	0.00423816	0.00322996	0.00322996	0.00322996	0.0233379	0.0233379	0.0233379	0.00487295	0.00487295	0.0073561	0.0073561	0.0456862	0.0456862	0.0160565	0.0160565	0.0160565	0.0130692	0.0130692	0.00660929	0.00660929	0.00511566	0.00511566	0.0209107
			Lp	0.00437508	0.00496178	0.00466564	0.00435832	0.00508471	0.00307318	0.00729181	0.00392808	0.140193	0.00650954	0.00384426	0.00362076	0.00631398	0.00496178	0.00377162	0.00311788	0.00498972	0.0119295	0.0119295	0.00431921	0.00474945	0.0056714	0.0028385	0.00578316	0.00991797	0.0173215	0.0173215	0.00694538	0.0148798	0.00641455	0.00641455	0.00621899	0.0087334	0.0141087	0.0141087	0.0597481	0.0597481	0.0452595	0.0255241	0.00448684	0.00611841	0.00994591	0.0151033	0.0147792	0.00831434	0.0378839
			FL	0.00943235	0.00886414	0.00918234	0.0103415	0.018467	0.0120802	0.0148645	0.00829593	0.11512	0.0121598	0.00685266	0.00920507	0.0159441	0.00923916	0.0069663	0.0119325	0.0090687	0.0166487	0.0166487	0.00844366	0.00818228	0.012478	0.0106824	0.0142054	0.0115688	0.0219672	0.0219672	0.012103	0.014319	0.0107961	0.0107961	0.013103	0.00750043	0.0152622	0.0152622	0.0374794	0.0374794	0.0175351	0.0196375	0.0117961	0.00812546	0.0150009	0.0185238	0.0107961	0.0120802	0.0179328
			RT	0.00476633	0.00608623	0.0136024	0.00590291	0.0110603	0.00706394	0.00922712	0.00672174	0.0361752	0.00867716	0.00562182	0.00822497	0.0130768	0.00861605	0.00977708	0.0106692	0.00855495	0.0176965	0.0176965	0.00843273	0.00889715	0.00959376	0.0076139	0.00877493	0.00977708	0.0246871	0.0246871	0.0102659	0.0190653	0.00736948	0.00736948	0.00920268	0.00920268	0.0143968	0.0143968	0.0564382	0.0564382	0.0198597	0.0246627	0.00645287	0.00865272	0.0148245	0.0136268	0.014299	0.0137246	0.0235872
			SC	0.00708599	0.00788217	0.00896497	0.00888535	0.0107484	0.00593949	0.00987261	0.00748408	0.0735669	0.00812102	0.00549363	0.00748408	0.011035	0.00979299	0.00652866	0.0104299	0.00840764	0.0163694	0.0163694	0.00856688	0.00684713	0.0124204	0.00780255	0.00907643	0.0107962	0.0211783	0.0211783	0.00915605	0.0189968	0.0113535	0.0113535	0.00867834	0.00835987	0.0105096	0.0105096	0.0867038	0.0867038	0.0303822	0.0132166	0.0113057	0.0132166	0.0146497	0.0120223	0.00923567	0.0133439	0.026879
miR164	NAC1	AT1G56010	T87	0.00272668	0.00272668	0.00267642	0.00267642	0.00272668	0.00272668	0.00300312	0.00363138	0.00363138	0.00517692	0.00517692	0.00466174	0.00466174	0.00461148	0.00461148	0.00542823	0.00542823	0.00644602	0.103086	0.103086	0.00309107	0.00309107	0.00335495	0.00335495	0.00423452	0.00423452	0.00280207	0.00280207	0.0554006	0.0177423	0.0177423	0.0313128	0.0313128	0.00927322	0.00927322	0.0247035	0.0247035	0.0190114	0.0190114	0.00593084	0.00593084	0.00379473	0.155773	0.155773	0.00305338	0.00305338
			Lp	0.00449906	0.00449906	0.00730436	0.00582231	0.00582231	0.00633397	0.0160819	0.0145117	0.00948331	0.0047196	0.0169641	0.00990675	0.0164789	0.015041	0.00884815	0.00666037	0.00811595	0.0123504	0.0598375	0.037404	0.020581	0.00399622	0.00686327	0.00554002	0.0177581	0.0147763	0.00776308	0.00789541	0.0128797	0.0628104	0.00864525	0.0116887	0.0190372	0.0160378	0.0117152	0.0117152	0.0265533	0.0438261	0.0371834	0.0217014	0.0142029	0.0169641	0.00948331	0.043782	0.0103655	0.00756901
			FL	0.00983998	0.00983998	0.00593523	0.00745808	0.00745808	0.00802818	0.00892627	0.0111676	0.0124796	0.00741903	0.0211872	0.0104101	0.0190552	0.0167904	0.0114019	0.00964475	0.0100196	0.0167124	0.0637256	0.029559	0.024272	0.00810627	0.00929332	0.00777046	0.0151114	0.0191723	0.00835618	0.0116362	0.0168685	0.0474037	0.00886379	0.00991808	0.0160485	0.0133933	0.0137682	0.0137682	0.0287	0.0424291	0.0358457	0.0165015	0.0133933	0.0167904	0.00913713	0.0412342	0.0118314	0.00835618
			RT	0.00814545	0.00814545	0.00680857	0.00615922	0.00615922	0.00828869	0.00828869	0.00735287	0.00733377	0.00802131	0.0143238	0.0120606	0.0121752	0.028743	0.0165201	0.0111725	0.00800222	0.0181721	0.0652687	0.0221828	0.0207026	0.00890939	0.00778258	0.0064266	0.010485	0.0130155	0.00790672	0.0104373	0.0106282	0.0323049	0.0104373	0.00685631	0.0305574	0.0176469	0.0156607	0.0156607	0.0352174	0.0362869	0.0392758	0.0185732	0.0107237	0.0112203	0.0113922	0.0664623	0.00811681	0.00592049
			SC	0.00143119	0.00143119	0.00169611	0.00159919	0.00159919	0.00130843	0.00184149	0.00232609	0.00167996	0.00138919	0.00733365	0.0115982	0.00586369	0.0215648	0.0120828	0.00222917	0.00703643	0.0124381	0.0851447	0.0353114	0.021791	0.00148611	0.00222917	0.00180272	0.00267501	0.0121571	0.0018738	0.00395759	0.0101767	0.0323327	0.00723673	0.0040642	0.0472326	0.0168319	0.0198299	0.0198299	0.0312084	0.0434365	0.0611988	0.0257259	0.0146124	0.0181564	0.0151519	0.0930114	0.0115271	0.00204502
miR164	CUC1	AT3G15170	T87	0.00111375	0.00111375	0.00111375	0.00444942	0.00444942	0.0013712	0.00100742	0.00100742	0.0032797	0.0032797	0.00125927	0.00125927	0.00281517	0.00281517	0.00143837	0.00143837	0.00131524	0.00149993	0.00149993	0.00212677	0.00212677	0.0172212	0.0172212	0.00158948	0.00158948	0.00148874	0.00148874	0.00170141	0.00170141	0.0241836	0.00266405	0.00266405	0.011076	0.011076	0.166224	0.166224	0.0039737	0.0039737	0.00128166	0.00128166	0.42518	0.0137792	0.0137792	0.00415279	0.00415279	0.00134882
			Lp	0.00417178	0.00417178	0.00417178	0.00463634	0.00463634	0.00325194	0.00407886	0.0029732	0.00566767	0.0144247	0.0215232	0.00489185	0.00846899	0.00671294	0.004785	0.00559799	0.00520311	0.00461311	0.00506374	0.00619263	0.00779537	0.00933772	0.00867804	0.00248541	0.00619263	0.0037165	0.00434367	0.00386981	0.00414855	0.144934	0.0324033	0.00863158	0.00469209	0.0156697	0.00454343	0.152748	0.0146105	0.0213142	0.00753986	0.014657	0.0129845	0.194234	0.00768852	0.0266102	0.00909615	0.00318226
			FL	0.00716589	0.00716589	0.00716589	0.00679281	0.00679281	0.00797539	0.00496262	0.00681393	0.00829215	0.017598	0.0162605	0.00633526	0.0194985	0.00811617	0.00906646	0.00850333	0.010242	0.00720108	0.00554687	0.00762343	0.012037	0.0172812	0.0107559	0.00710957	0.00633526	0.0051386	0.00802467	0.00672242	0.00551168	0.0805282	0.0246019	0.0117202	0.0103828	0.0181963	0.00945362	0.120637	0.0199772	0.016528	0.0117765	0.0258338	0.0113542	0.145007	0.00964368	0.0281215	0.0178654	0.00570174
			RT	0.0124276	0.0124276	0.0124276	0.00893701	0.00893701	0.00767366	0.010949	0.00583011	0.0102939	0.0153941	0.0138968	0.0142056	0.0186227	0.0102752	0.0080012	0.00954529	0.0094985	0.00676593	0.00854397	0.00657876	0.00968566	0.0199609	0.00720576	0.00926454	0.0145051	0.00664427	0.0157684	0.00945171	0.00739292	0.0659748	0.0199796	0.0163299	0.0112298	0.0151882	0.0116789	0.109209	0.0167043	0.0131014	0.00832873	0.0133634	0.00901188	0.132258	0.0108367	0.0157965	0.0101068	0.00531542
			SC	0.00233968	0.00233968	0.00233968	0.0029246	0.0029246	0.0022097	0.00253466	0.00227469	0.00531628	0.0096057	0.0179701	0.00490684	0.0124328	0.00822139	0.00565423	0.00512131	0.00492633	0.00289211	0.00435441	0.00422443	0.00815639	0.0137326	0.00822139	0.00266464	0.00469886	0.00274913	0.00408145	0.00320407	0.00320407	0.113767	0.0179376	0.00942372	0.00731151	0.0139926	0.0101061	0.20313	0.0241637	0.0302079	0.0155199	0.0168652	0.0122183	0.150195	0.00617416	0.0389297	0.0189319	0.00268414
miR164		AT5G07680	T87	0.00730834	0.00730834	0.0143018	0.00507109	0.00507109	0.0661231	0.0661231	0.0039939	0.0039939	0.00379503	0.00379503	0.00641344	0.00641344	0.00522024	0.0069769	0.0069769	0.00515396	0.00515396	0.00831925	0.00831925	0.00546883	0.00546883	0.0683935	0.0683935	0.0162739	0.00745749	0.00745749	0.0099599	0.0099599	0.0185609	0.0185609	0.0169699	0.0169699	0.00333101	0.00333101	0.0224885	0.0167711	0.0167711	0.00606543	0.00606543	0.00526996	0.00526996	0.00639687	0.00639687	0.132727	0.132727
			Lp	0.0155035	0.0155035	0.019547	0.010054	0.00681194	0.0423506	0.0423506	0.00666623	0.00701593	0.00764977	0.00764977	0.0136822	0.00939829	0.00775905	0.0126258	0.0087426	0.00440773	0.0066298	0.00815976	0.00684837	0.0101487	0.00504885	0.140647	0.140647	0.0368646	0.0368646	0.0279035	0.00708879	0.009493	0.00611982	0.00611982	0.00705236	0.0360486	0.00611982	0.00757692	0.0168149	0.0151028	0.0110958	0.0163049	0.00548598	0.00905587	0.00648409	0.00673908	0.00741664	0.00509985	0.0473557
			FL	0.0230463	0.0230463	0.0217369	0.0122477	0.0098907	0.0295761	0.0295761	0.00611076	0.0101962	0.0112002	0.0112002	0.0185069	0.0149976	0.0101526	0.0153467	0.0158705	0.00859871	0.0105891	0.0109121	0.0104145	0.0159142	0.00798764	0.0628972	0.0628972	0.0265207	0.0265207	0.0218678	0.0137056	0.0147531	0.0111303	0.0111303	0.0102137	0.0439538	0.0128588	0.00901774	0.025735	0.0244867	0.0137056	0.0194671	0.00746386	0.0102137	0.0121604	0.013531	0.0115232	0.00993435	0.0369527
			RT	0.0225687	0.0225687	0.0150867	0.0137742	0.0113457	0.0315225	0.0315225	0.0116891	0.010671	0.00997191	0.00997191	0.0142649	0.0139828	0.0116891	0.0137374	0.0132836	0.00837739	0.0110758	0.0127562	0.0104012	0.0174171	0.00852457	0.0732868	0.0732868	0.0188277	0.0188277	0.0180672	0.00966527	0.0148413	0.0130628	0.0130628	0.00913785	0.0424389	0.0090152	0.0132223	0.0199316	0.0215016	0.0130383	0.0198089	0.00876989	0.00856137	0.0176011	0.0105484	0.0132836	0.00966527	0.0380846
			SC	0.0236742	0.0236742	0.0186249	0.0103083	0.00652278	0.0200051	0.0200051	0.00241692	0.0035817	0.00281295	0.00281295	0.0281761	0.0229171	0.00547447	0.005358	0.0177629	0.00269647	0.00439705	0.00899794	0.0167903	0.0235169	0.0023878	0.123875	0.123875	0.0202672	0.0202672	0.0278965	0.00342446	0.0197023	0.0197896	0.0197896	0.00471737	0.0554145	0.00363994	0.0118691	0.0262367	0.0298766	0.0155091	0.0379719	0.0038729	0.00320315	0.0167729	0.0122302	0.00421069	0.00624905	0.034099
miR164	CUC2	AT5G53950	T87	0.00804376	0.00182913	0.00182913	0.000934398	0.000934398	0.00131345	0.00131345	0.000991696	0.000991696	0.000846247	0.000846247	0.000947621	0.00164401	0.00164401	0.00755893	0.00755893	0.00142363	0.00142363	0.00153823	0.00153823	0.00867844	0.00867844	0.0105693	0.0105693	0.00514801	0.00514801	0.0564562	0.0564562	0.02336	0.02336	0.0111246	0.0111246	0.0300726	0.020019	0.020019	0.0215132	0.0215132	0.0173877	0.0173877	0.0342466	0.0342466	0.0160963	0.0160963	0.0175508	0.034965	0.034965
			Lp	0.0188907	0.00458506	0.0128932	0.00756934	0.00719268	0.00581644	0.00441846	0.00528767	0.00597579	0.00441846	0.00625104	0.00307844	0.00415046	0.00617861	0.0213318	0.00661321	0.0128425	0.00698987	0.00430981	0.00463577	0.0103943	0.0055267	0.0146172	0.020267	0.0176232	0.00724338	0.00485307	0.253721	0.0270903	0.0118067	0.010358	0.00767799	0.0569547	0.014197	0.0109013	0.017768	0.017768	0.00675808	0.0048748	0.0113214	0.0884635	0.0189777	0.0204263	0.0089818	0.0281406	0.00579471
			FL	0.0101551	0.00513333	0.00994861	0.00482644	0.00669564	0.00446376	0.00358775	0.00334782	0.00329202	0.00485434	0.00515007	0.00435217	0.00343152	0.00495478	0.0192109	0.0045363	0.0110199	0.00588659	0.00329202	0.00481528	0.00930695	0.00736521	0.0120801	0.0246065	0.0214819	0.00939064	0.00365471	0.288962	0.0253598	0.0135308	0.0128333	0.010434	0.0609304	0.00998767	0.00842535	0.0164769	0.0164769	0.00993187	0.00401739	0.00852579	0.0812963	0.0207174	0.0176877	0.00966963	0.0318489	0.00626601
			RT	0.0120075	0.0105147	0.0134355	0.0117869	0.0100604	0.0147985	0.0101253	0.00802233	0.00973583	0.0107094	0.0120724	0.00642565	0.0093464	0.0134744	0.0136691	0.0131109	0.0101902	0.00882716	0.0104498	0.0110729	0.017174	0.0105536	0.0200558	0.0276238	0.0184332	0.0148374	0.0108133	0.113585	0.0210294	0.0187317	0.0144739	0.0117219	0.0345038	0.0118518	0.012371	0.0175245	0.0175245	0.0112027	0.00902187	0.0132797	0.0353086	0.0202246	0.021328	0.0160057	0.0191861	0.0132407
			SC	0.00699936	0.00766353	0.0124887	0.0047968	0.00632951	0.00632951	0.00323571	0.00357631	0.00516579	0.00577887	0.00783383	0.00263966	0.00478545	0.00536447	0.0173139	0.00698233	0.00956522	0.00442782	0.00278158	0.00711289	0.0122787	0.00580725	0.0156393	0.0182108	0.0180973	0.009253	0.00447323	0.227085	0.0400207	0.0139647	0.0163659	0.0116542	0.0484222	0.0152022	0.0128861	0.0202658	0.0202658	0.0160537	0.00350819	0.015117	0.0711743	0.0250796	0.0200103	0.00765218	0.0463502	0.00986609
miR164		AT5G61430	T87	0.00775145	0.00775145	0.00775145	0.00511177	0.00511177	0.00519557	0.00519557	0.00750005	0.0107054	0.0107054	0.00379193	0.00379193	0.00911319	0.00911319	0.00599166	0.00599166	0.00444137	0.0078981	0.0078981	0.00567741	0.00567741	0.0113548	0.0113548	0.085664	0.085664	0.00812855	0.00812855	0.00546792	0.00546792	0.16322	0.0418788	0.0418788	0.0230449	0.0230449	0.0172208	0.0172208	0.0414598	0.0414598	0.0214736	0.0214736	0.00381288	0.00381288	0.00429472	0.00481847	0.00481847	0.0334569
			Lp	0.00935563	0.00935563	0.0140334	0.0242662	0.0079289	0.0129225	0.00801076	0.00693486	0.00693486	0.0157642	0.00859549	0.0107356	0.00982341	0.0133318	0.00769501	0.0129575	0.00787042	0.0216349	0.0074845	0.00845515	0.0122793	0.021518	0.0111683	0.0111683	0.0283943	0.0283943	0.0399719	0.0204654	0.00806923	0.066425	0.066425	0.0140919	0.0305227	0.00865396	0.0145012	0.0308502	0.0113788	0.0549994	0.0123962	0.00892293	0.0113788	0.0059993	0.00705181	0.0121623	0.00787042	0.0350018
			FL	0.0050724	0.0050724	0.0202959	0.0340032	0.0102945	0.00948346	0.00455456	0.00594588	0.00594588	0.0092339	0.00583358	0.00502249	0.0056776	0.0107001	0.00452336	0.0119042	0.00714379	0.00714379	0.00524086	0.00638262	0.0160969	0.0544238	0.00767412	0.00767412	0.0190917	0.0190917	0.0773838	0.0101074	0.00638262	0.0411782	0.0411782	0.0119479	0.0421952	0.00836042	0.0201711	0.0429875	0.0331609	0.0369356	0.0206702	0.0124346	0.00667586	0.00539684	0.00529077	0.0384954	0.00488523	0.0179063
			RT	0.0118674	0.0118674	0.0115643	0.0191728	0.010761	0.0183392	0.0133073	0.0117916	0.0117916	0.0162173	0.0140196	0.0199306	0.012504	0.0182331	0.0126252	0.0219464	0.0111399	0.0157626	0.0140954	0.0111096	0.0130041	0.0257658	0.0123221	0.0123221	0.0248564	0.0248564	0.0213401	0.0187939	0.0180815	0.0265691	0.0265691	0.0180815	0.0255081	0.0127313	0.0180815	0.0188696	0.0194001	0.0244017	0.0198245	0.0159899	0.0145956	0.0103063	0.0139438	0.0189454	0.0158081	0.0144743
			SC	0.00958977	0.00958977	0.0125442	0.0233739	0.00862111	0.013077	0.00678065	0.00700344	0.00700344	0.0159636	0.00845643	0.0126411	0.0113334	0.0242457	0.0106844	0.026522	0.0124958	0.00862111	0.0103647	0.00997724	0.0144815	0.0317044	0.00995786	0.00995786	0.0235192	0.0235192	0.0255049	0.0178234	0.0128832	0.0660919	0.0660919	0.00862111	0.0422628	0.0114302	0.0139778	0.0284303	0.0137066	0.0574418	0.0165932	0.00944447	0.0079721	0.0100063	0.00976413	0.0136097	0.00968664	0.0220855
miR166	PHV	AT1G30490	T87	0.000385307	0.00819022	0.00819022	0.0346294	0.0346294	0.0517013	0.0517013	0.000283266	0.000283266	0.00057143	0.00057143	0.0223576	0.0416262	0.0416262	0.047827	0.047827	0.0010351	0.0010351	0.000924083	0.000924083	0.0657021	0.0657021	0.0443209	0.106996	0.106996	0.0123535	0.0123535	0.0420327	0.0420327	0.0377462	0.0377462	0.00913553	0.00913553	0.000967349	0.000967349	0.000591838	0.000591838	0.000166531	0.000166531	0.000429388	0.00027347	0.00027347	0.000182041	0.000182041	0.000159184	0.000159184
			Lp	0.00970536	0.00970536	0.0133801	0.029058	0.0140188	0.0315631	0.0673983	0.0102445	0.0164493	0.00837813	0.0431349	0.01377	0.0229362	0.0196181	0.0270008	0.0431764	0.0123847	0.0221896	0.00866846	0.0179591	0.0245786	0.0252422	0.0165738	0.0197425	0.0143921	0.0143921	0.0159931	0.0168226	0.00970536	0.0155369	0.00890072	0.00680204	0.0157608	0.0157608	0.0157608	0.0119451	0.0119451	0.011016	0.0112814	0.0114473	0.00987126	0.0128575	0.00914958	0.00829518	0.00919105	0.0139608
			FL	0.00834351	0.00834351	0.0110704	0.0200244	0.0135531	0.0389744	0.0754172	0.00885633	0.0153683	0.0123972	0.0349206	0.0122507	0.026455	0.0132275	0.0234025	0.056044	0.0118274	0.0153276	0.0101994	0.0169719	0.0357591	0.0491249	0.0273911	0.0301425	0.0115832	0.0115832	0.023549	0.0143508	0.00944241	0.0103215	0.00927961	0.010582	0.0112332	0.0112332	0.0112332	0.00667481	0.00667481	0.00822141	0.00630851	0.0104436	0.0124542	0.00826211	0.0136752	0.00914123	0.00842491	0.00643061
			RT	0.00914482	0.00914482	0.0151088	0.0135184	0.0129277	0.024424	0.0379425	0.010792	0.0191416	0.0123824	0.0257077	0.015336	0.0231744	0.0178352	0.0169264	0.02556	0.0103717	0.0157336	0.0130072	0.014768	0.0218112	0.0239696	0.0312173	0.0194029	0.0109056	0.0109056	0.0315809	0.0152792	0.0111328	0.0103376	0.0329441	0.0222997	0.0112464	0.0112464	0.0112464	0.00789522	0.00789522	0.011644	0.0144045	0.0131776	0.0173808	0.0123256	0.0178125	0.00914482	0.0174717	0.0099173
			SC	0.00724515	0.00724515	0.00840324	0.0296303	0.022597	0.0572409	0.0839336	0.00773946	0.0125696	0.00766884	0.0342203	0.00727339	0.0229924	0.0142643	0.0283168	0.0681439	0.00946247	0.0193204	0.00889755	0.0191086	0.0446007	0.0655312	0.031212	0.0316357	0.00995678	0.00995678	0.0307601	0.0134169	0.00893992	0.00689207	0.00508431	0.00879869	0.00932124	0.00932124	0.00932124	0.00710392	0.00710392	0.00875632	0.00437816	0.00720278	0.00508431	0.0107759	0.00727339	0.00823377	0.00788069	0.0061153
miR166	AtHB15	AT1G52150	T87	0.00500305	0.00500305	0.0077595	0.0077595	0.0434966	0.0434966	0.000368916	0.000368916	0.001358	0.001358	0.0338545	0.0338545	0.05345	0.0307279	0.0307279	0.00136168	0.00136168	0.00241573	0.00241573	0.0551941	0.0551941	0.0433777	0.0433777	0.123022	0.0509485	0.0509485	0.0767751	0.0767751	0.0255594	0.0255594	0.0227821	0.0227821	0.00216202	0.00216202	0.000614044	0.000614044	0.00119622	0.00120725	0.00120725	0.000303958	0.000303958	0.000214486	0.000214486	0.000386075	0.000386075	0.000399557
			Lp	0.0123607	0.0347729	0.0101345	0.00836119	0.0301697	0.00958368	0.00988552	0.0112287	0.0110778	0.0726171	0.0164507	0.0215067	0.010776	0.012172	0.0329769	0.00888943	0.0137718	0.0106401	0.0279813	0.0670857	0.015681	0.0188504	0.0100591	0.0449376	0.0184882	0.0178845	0.0231668	0.0231668	0.0155829	0.00830082	0.0106024	0.00694251	0.00528234	0.00528234	0.0151528	0.0151528	0.0104138	0.0202238	0.00928183	0.00928183	0.00943275	0.00658783	0.00722926	0.0146623	0.0118853	0.0100214
			FL	0.00945305	0.0525209	0.0110874	0.00773955	0.0142768	0.00966904	0.010101	0.0136288	0.0109434	0.0916866	0.0183805	0.0225707	0.00549328	0.0110154	0.0354075	0.00646522	0.00950344	0.00723558	0.0355299	0.0656458	0.0199428	0.0106554	0.00604765	0.0558687	0.017387	0.0111593	0.0301662	0.0301662	0.00840911	0.00723558	0.0121169	0.0121169	0.00820752	0.00820752	0.00797713	0.00797713	0.00993542	0.017639	0.0120953	0.0120953	0.00899947	0.00668121	0.00714918	0.0101874	0.0114473	0.0118289
			RT	0.0123898	0.0343996	0.00926257	0.0109503	0.0211957	0.0109006	0.00828965	0.0142959	0.0211461	0.0659995	0.0158149	0.0198852	0.00972917	0.0100071	0.0305774	0.00694941	0.0102553	0.00903423	0.025415	0.0484969	0.0267354	0.0137995	0.0104241	0.0516242	0.0173239	0.0113474	0.0208284	0.0208284	0.00977881	0.00843857	0.0151894	0.012638	0.0111488	0.0111488	0.0166786	0.0166786	0.0101064	0.0110198	0.0113176	0.0113176	0.0138988	0.0089151	0.00903423	0.00851799	0.0127571	0.0123402
			SC	0.0120998	0.0368531	0.0126698	0.0153894	0.0111553	0.0108296	0.00830538	0.0150311	0.0115624	0.145963	0.020682	0.0169039	0.00786568	0.00672573	0.0377813	0.0067583	0.00846823	0.00998274	0.0229619	0.050158	0.0199166	0.0100153	0.00716542	0.0409569	0.00835423	0.0112855	0.0157965	0.0157965	0.00835423	0.0080611	0.00928248	0.0116112	0.0106667	0.0106667	0.0103084	0.0103084	0.00933134	0.0365599	0.00822395	0.00822395	0.00879393	0.00716542	0.00705143	0.00867993	0.0083868	0.0113181
miR166	PHB	AT2G34710	T87	0.0100474	0.0100474	0.0168793	0.0168793	0.0287331	0.0287331	0.000870385	0.000870385	0.0162403	0.0162403	0.0258111	0.0115153	0.0115153	0.0623949	0.0623949	0.000939463	0.000939463	0.0154217	0.0154217	0.0162852	0.0162852	0.00790254	0.0822721	0.0822721	0.0541642	0.0541642	0.029189	0.029189	0.0108004	0.0108004	0.0581017	0.0581017	0.00766422	0.00766422	0.00130558	0.0038891	0.0038891	0.00109489	0.00109489	0.000991272	0.000991272	0.00108453	0.00108453	0.00107417	0.00107417	0.00127104
			Lp	0.0270852	0.00705343	0.0294833	0.0132816	0.0298924	0.0138106	0.00430259	0.00636925	0.0369106	0.00654558	0.0178804	0.013331	0.0116241	0.036431	0.036431	0.0047258	0.00557221	0.00895786	0.0254276	0.0212661	0.0201728	0.0124846	0.0496561	0.00335038	0.027191	0.027191	0.017422	0.00821725	0.00866161	0.0858402	0.0607865	0.00679245	0.0427649	0.00581908	0.00648916	0.0103333	0.0103333	0.00564274	0.00536061	0.00675719	0.00675719	0.00430259	0.00359725	0.00490213	0.00453536	0.00834421
			FL	0.023519	0.0109903	0.0252845	0.0114316	0.0238217	0.014742	0.00727009	0.00545414	0.0509663	0.0107191	0.0417605	0.0138403	0.0123585	0.041048	0.041048	0.00769255	0.00808979	0.0115073	0.0248936	0.0216779	0.020133	0.0145528	0.0286138	0.00967874	0.0181595	0.0181595	0.0133674	0.00885904	0.00993096	0.0333869	0.0290551	0.00561178	0.0573978	0.00693591	0.0076295	0.0168984	0.0168984	0.00756644	0.00819698	0.0100445	0.0100445	0.00887796	0.00884643	0.00638734	0.00790063	0.00771147
			RT	0.0186944	0.0133708	0.0204895	0.0139032	0.025875	0.0141755	0.00876531	0.00953289	0.026593	0.0121947	0.0359031	0.0160697	0.0139651	0.047912	0.047912	0.00687111	0.00820819	0.0115509	0.0184468	0.0172459	0.020341	0.0215171	0.0216657	0.00727966	0.0139898	0.0139898	0.0110185	0.0098424	0.00994144	0.0234608	0.0205514	0.00971859	0.0289701	0.0085177	0.00944623	0.0387258	0.0387258	0.00944623	0.00746537	0.00888911	0.00888911	0.00581878	0.00895101	0.00926052	0.010251	0.0111795
			SC	0.018299	0.00785087	0.0295145	0.0125142	0.0305771	0.0196921	0.00711891	0.00543068	0.0337646	0.00735502	0.0373064	0.015383	0.0127503	0.0352404	0.0352404	0.00613903	0.00534804	0.00826407	0.0257721	0.0229033	0.0253825	0.0184761	0.0314389	0.00484039	0.0236471	0.0236471	0.0137302	0.0081224	0.00897242	0.045842	0.0349216	0.00511192	0.0512727	0.00613903	0.00708349	0.0252999	0.0252999	0.00635153	0.00625708	0.0108023	0.0108023	0.00617444	0.00613903	0.00737864	0.00570221	0.00796893
miR166	REV/IFL1	AT5G60690	T87	0.00294887	0.00294887	0.00294887	0.00371295	0.00371295	0.00510978	0.00510978	0.00383233	0.00230417	0.00230417	0.00334284	0.00334284	0.00388009	0.00388009	0.0058261	0.0058261	0.00170724	0.00170724	0.00253101	0.00618426	0.00618426	0.004286	0.004286	0.00322346	0.00322346	0.00321152	0.00321152	0.00225642	0.00229224	0.00229224	0.00710354	0.00710354	0.049486	0.049486	0.00595743	0.00595743	0.115495	0.115495	0.0561956	0.00876303	0.00876303	0.0570194	0.0570194	0.00571865	0.00571865	0.0805745
			Lp	0.00766071	0.00631916	0.0112228	0.0105751	0.00525517	0.0102513	0.0102698	0.0120092	0.00638392	0.00624514	0.00841938	0.00647644	0.00976093	0.0100385	0.0091873	0.00830835	0.00830835	0.00877096	0.0058288	0.00678176	0.00678176	0.00888198	0.00888198	0.00925206	0.00909478	0.00715184	0.00841938	0.00698531	0.00791051	0.00791051	0.017838	0.017838	0.0130732	0.145887	0.014461	0.0182728	0.122173	0.00934458	0.0175789	0.00841938	0.0116576	0.0174864	0.00989971	0.0248695	0.00803079	0.0199197
			FL	0.00741001	0.00828995	0.00975343	0.0084752	0.00615957	0.00694689	0.0104944	0.0108371	0.00836405	0.00776199	0.0113466	0.00796577	0.00989237	0.0084752	0.010374	0.00771568	0.00771568	0.00717845	0.00864193	0.00759527	0.00759527	0.0108371	0.0108371	0.0135048	0.00813249	0.00870677	0.0111891	0.0062522	0.00766937	0.00766937	0.0119486	0.0119486	0.0113929	0.0932272	0.0126248	0.0238047	0.107769	0.0138938	0.0146626	0.0126711	0.0154962	0.0225357	0.0144032	0.0263519	0.0105871	0.0320483
			RT	0.010194	0.0127805	0.0155649	0.0130848	0.00874857	0.00760746	0.0156714	0.0106504	0.00810955	0.0108482	0.0124762	0.00902244	0.014652	0.00882465	0.014652	0.01062	0.01062	0.0161734	0.0127501	0.00978319	0.00978319	0.0120198	0.0120198	0.0153671	0.00973754	0.00894637	0.013237	0.0111069	0.01062	0.01062	0.0134348	0.0134348	0.00887029	0.0526436	0.0191708	0.0265196	0.0615443	0.017771	0.014652	0.0117611	0.0127045	0.0205401	0.0154127	0.0234005	0.0122176	0.0303537
			SC	0.00968222	0.0058714	0.00930983	0.007572	0.00583416	0.00701341	0.00614449	0.00891261	0.00571003	0.00608242	0.00856504	0.00680238	0.00571003	0.00508937	0.0074851	0.00431976	0.00431976	0.00508937	0.0053997	0.00506455	0.00506455	0.00794439	0.00794439	0.0107125	0.00419563	0.00620655	0.00769613	0.00934707	0.00589623	0.00589623	0.0162612	0.0162612	0.0140641	0.136457	0.0196748	0.0179369	0.15355	0.00986842	0.0150819	0.0107373	0.0145606	0.0146475	0.0133813	0.0243297	0.00521351	0.0315914
miR166	AtHB8	AT4G32880	T87	0.065311	0.065311	0.0609219	0.0609219	0.0288509	0.036973	0.036973	0.00380464	0.00380464	0.00201562	0.00201562	0.0710955	0.0710955	0.0249627	0.0249627	0.00837259	0.00837259	0.0452502	0.00239728	0.00239728	0.00180094	0.00180094	0.00180094	0.0131552	0.0328225	0.0328225	0.0633192	0.0633192	0.0131791	0.0131791	0.0100304	0.0100304	0.0131433	0.0131433	0.00728726	0.00425786	0.00425786	0.00139543	0.00139543	0.00233765	0.00233765	0.00220645	0.00220645	0.00202755	0.00202755	0.00195599
			Lp	0.0886348	0.151393	0.0488308	0.0160162	0.0375946	0.0170048	0.033958	0.0107032	0.0107032	0.00789202	0.00711829	0.0239856	0.00958563	0.0177957	0.0147008	0.0101444	0.0403198	0.00776307	0.00827889	0.00827889	0.00601788	0.00526994	0.0205726	0.0126805	0.0118466	0.0102304	0.0563961	0.0131104	0.0131104	0.0234697	0.00600069	0.00458219	0.00670564	0.0106431	0.0154316	0.00803817	0.00802098	0.00515818	0.00588893	0.0059577	0.00674862	0.00729023	0.00640475	0.00733322	0.00569979	0.00722146
			FL	0.0913971	0.150203	0.0622494	0.0156271	0.0274331	0.012058	0.0265093	0.0104974	0.00860784	0.0139265	0.00783803	0.0269432	0.0106373	0.0167958	0.0134366	0.0107283	0.0193501	0.00738315	0.00846787	0.00846787	0.00605348	0.00545863	0.0161519	0.00892276	0.0115331	0.0102034	0.055706	0.0146473	0.0146473	0.0149972	0.00463984	0.00694926	0.0055636	0.00979754	0.0130167	0.00778904	0.0108333	0.00909772	0.00699824	0.00848887	0.00776805	0.0102384	0.00587852	0.0075791	0.00666933	0.00666933
			RT	0.0331702	0.0671863	0.0534711	0.0204217	0.0267416	0.0146215	0.0343182	0.0139569	0.0104888	0.0154069	0.0138723	0.0190925	0.011238	0.0165911	0.0125672	0.018585	0.022476	0.0155882	0.0123255	0.0123255	0.0117576	0.00900248	0.0230802	0.014259	0.0134131	0.0184883	0.0392121	0.0108755	0.0108755	0.0186091	0.0132077	0.0103921	0.00960667	0.00837412	0.0120839	0.00882122	0.0115159	0.0109117	0.0132077	0.00970334	0.0133889	0.012386	0.0108151	0.0161078	0.00861579	0.00825328
			SC	0.0698245	0.20261	0.0435673	0.0132948	0.0201488	0.0110311	0.0239845	0.0121719	0.00844397	0.00803974	0.0104202	0.0217208	0.0120372	0.0269309	0.00972854	0.0123066	0.0325632	0.00839906	0.00676416	0.00676416	0.00806669	0.0070067	0.0213345	0.00963871	0.0133397	0.0103753	0.0218286	0.00889312	0.00889312	0.0109861	0.00664738	0.00793195	0.00642281	0.00898295	0.015298	0.00848889	0.0169149	0.0050574	0.00817448	0.00871346	0.0101777	0.0107795	0.00866855	0.00999802	0.00664738	0.0108694
miR167	ARF6	AT1G30330	T87	0.00917021	0.00917021	0.00917021	0.0164702	0.0164702	0.00611019	0.00611019	0.0127693	0.0127693	0.0110108	0.0641652	0.0641652	0.00664265	0.00664265	0.0079278	0.0079278	0.00687273	0.00687273	0.0172985	0.0172985	0.00758597	0.00697133	0.00697133	0.00181103	0.00181103	0.00263274	0.00263274	0.0245065	0.0245065	0.00258344	0.00258344	0.00374368	0.0326578	0.0326578	0.00997219	0.00997219	0.00355305	0.00355305	0.012079	0.012079	0.00435503	0.00435503	0.0346726	0.0177882	0.0177882	0.035823
			Lp	0.0120394	0.0120394	0.0120503	0.0182948	0.0214468	0.0122398	0.0201741	0.0193238	0.0062174	0.0109021	0.0186739	0.106654	0.0172766	0.0129601	0.0246313	0.0100085	0.0176449	0.0151265	0.0206236	0.00701353	0.0124835	0.0159768	0.0071381	0.0168975	0.00855705	0.00855705	0.0132309	0.00686731	0.010913	0.0114166	0.0193617	0.00805879	0.019822	0.00839458	0.0450058	0.00839458	0.0110104	0.00633655	0.00878994	0.01947	0.00816711	0.0132688	0.0423141	0.0112379	0.0128897	0.00781508
			FL	0.0179358	0.0179358	0.0195004	0.0266442	0.0290447	0.00439163	0.0215714	0.0352029	0.00515268	0.00611335	0.0340102	0.0990563	0.0166183	0.00474097	0.0367126	0.00571411	0.0232557	0.0138436	0.0386139	0.00393001	0.0123265	0.00941457	0.0114906	0.033586	0.00467859	0.00467859	0.00259506	0.00239045	0.0141231	0.00917003	0.00326877	0.00181654	0.0260504	0.00734351	0.0465363	0.00297683	0.00437417	0.00314401	0.00449144	0.0203937	0.0047235	0.00612583	0.0909393	0.0122517	0.0173669	0.00384268
			RT	0.0166317	0.0166317	0.0113337	0.0149761	0.016556	0.0117311	0.0138597	0.020151	0.00813608	0.0272464	0.0179561	0.0451269	0.0200848	0.0135097	0.0174358	0.00775766	0.00972545	0.0122041	0.0224026	0.0124217	0.0112581	0.0109742	0.0124406	0.0197726	0.0140962	0.0140962	0.0135286	0.00870371	0.0102174	0.0115419	0.0131786	0.00931865	0.020624	0.0133678	0.02578	0.00662239	0.0161586	0.0111918	0.0120433	0.0164141	0.0101228	0.0265369	0.0563187	0.0195834	0.0167452	0.00917674
			SC	0.0119866	0.0119866	0.0160544	0.019569	0.025546	0.00542379	0.0198131	0.033736	0.00542379	0.00587396	0.0198673	0.11135	0.0183216	0.00769093	0.0361767	0.00734923	0.0231758	0.0163256	0.046471	0.0024407	0.0128435	0.0139554	0.0082984	0.0256437	0.00294512	0.00294512	0.00408411	0.00340614	0.0114442	0.0132774	0.00507124	0.00310783	0.027081	0.00732211	0.0552684	0.00316207	0.00400276	0.00327054	0.00466446	0.0287352	0.00721364	0.0047187	0.0730313	0.011352	0.0169656	0.00470785
miR167	ARF8	AT5G37020	T87	0.00427602	0.00427602	0.00427602	0.00278216	0.00278216	0.0203522	0.0203522	0.00820256	0.00820256	0.0105804	0.00544096	0.00544096	0.0161721	0.0161721	0.0226753	0.0226753	0.0667854	0.0667854	0.0109916	0.0109916	0.00999794	0.00989516	0.00989516	0.00296032	0.00296032	0.00289865	0.00289865	0.0193929	0.0193929	0.00397451	0.00397451	0.0309532	0.00979922	0.00979922	0.00193929	0.00193929	0.00296032	0.00296032	0.0754814	0.0754814	0.00903173	0.00903173	0.0243541	0.0210032	0.0210032	0.0644898
			Lp	0.00597379	0.0103291	0.00415861	0.00368093	0.0104246	0.0446208	0.00490604	0.00813739	0.00670436	0.012015	0.00674369	0.00878366	0.0171683	0.0109754	0.0119026	0.0248112	0.145428	0.0515499	0.0310491	0.00623792	0.00724947	0.00617048	0.00868251	0.00760352	0.0141337	0.0245021	0.00410241	0.00618172	0.0267107	0.0066875	0.00786764	0.00786764	0.0135604	0.00418671	0.00881176	0.00590073	0.00418671	0.00493414	0.00549611	0.00712584	0.00822169	0.0282673	0.0104527	0.040479	0.0534438	0.0333251
			FL	0.0047551	0.010115	0.00531821	0.00343424	0.00931555	0.0387325	0.00337167	0.0105252	0.0046682	0.0139907	0.00628452	0.0170947	0.0335082	0.0156592	0.00922865	0.0178838	0.0641139	0.039897	0.0201188	0.00373665	0.00600644	0.00565885	0.0058396	0.00505056	0.00865512	0.00845699	0.00304146	0.00411205	0.0566233	0.00440751	0.00533559	0.00533559	0.0178316	0.004119	0.00839442	0.00392783	0.0030936	0.00441446	0.00439013	0.00573532	0.00364975	0.0337793	0.0254892	0.0604642	0.069241	0.0621431
			RT	0.00913307	0.018014	0.00734593	0.0117864	0.0208098	0.0295262	0.00979092	0.010668	0.00811341	0.0121153	0.0115671	0.0146919	0.0248117	0.0134091	0.011293	0.0164461	0.0690736	0.0377712	0.01922	0.00896861	0.0138476	0.0158979	0.0097032	0.00957163	0.0159856	0.0142533	0.00729111	0.00770774	0.0180359	0.0153497	0.0132665	0.0132665	0.014034	0.00990056	0.0115452	0.00992248	0.0113478	0.00910018	0.00902343	0.0116219	0.0152401	0.0165886	0.0222351	0.0244499	0.0333308	0.0301293
			SC	0.00533039	0.0121063	0.00331267	0.00308982	0.0105283	0.0466364	0.00411374	0.0093839	0.0041559	0.00890206	0.00581224	0.0121665	0.0268206	0.0130098	0.0113836	0.0205386	0.106638	0.0598691	0.0267423	0.0049389	0.00566166	0.00563155	0.00613146	0.00406555	0.0123051	0.0183101	0.00239717	0.00411374	0.0333074	0.00680604	0.00545085	0.00545085	0.0195448	0.00280072	0.00861295	0.00307175	0.00321028	0.00351143	0.00417397	0.00590258	0.00527016	0.0305368	0.0170151	0.0493167	0.059598	0.0551289
miR169		AT1G17590	T87	0.00253624	0.00253624	0.0150234	0.0150234	0.00343709	0.00343709	0.0192644	0.0192644	0.00882834	0.00882834	0.0131801	0.0131801	0.0051002	0.0051002	0.00386673	0.0202068	0.0202068	0.00417163	0.00417163	0.00623666	0.00623666	0.00934113	0.00934113	0.0155778	0.0155778	0.0172409	0.0185575	0.0185575	0.00476758	0.00476758	0.0188624	0.0188624	0.0279264	0.0279264	0.016146	0.016146	0.0399978	0.0114477	0.0114477	0.0222857	0.0222857	0.0144275	0.0144275	0.00515564	0.00515564	0.104485
			Lp	0.0114136	0.0136366	0.0113986	0.00805664	0.00805664	0.0118239	0.0101454	0.0216336	0.0248264	0.0152927	0.00960828	0.00857882	0.010966	0.0101827	0.00928751	0.0158	0.0132412	0.0132412	0.0103543	0.0113613	0.0144721	0.0121446	0.0139499	0.036874	0.0233717	0.0144945	0.0198432	0.011697	0.0129279	0.0274895	0.0181125	0.0181125	0.0495558	0.0264452	0.0125549	0.0148302	0.0195672	0.0118462	0.0135769	0.0128682	0.0131293	0.0105408	0.0129428	0.0134277	0.029914	0.0491604
			FL	0.0107669	0.00918538	0.0109665	0.00870614	0.00718856	0.00746811	0.0151359	0.0131391	0.0141774	0.0129793	0.0132988	0.01258	0.0111263	0.0111423	0.0122605	0.0141774	0.0210465	0.0210465	0.0117812	0.00849048	0.0145369	0.0154953	0.0101439	0.0402559	0.0108627	0.0178915	0.0236424	0.0140177	0.014457	0.0356632	0.0226839	0.0226839	0.0460068	0.0254395	0.00845055	0.0192334	0.0272207	0.0195289	0.0096087	0.0137222	0.0123004	0.00834671	0.0111263	0.0086662	0.0281392	0.0544972
			RT	0.0150792	0.0105855	0.0104091	0.00980718	0.00817784	0.0118101	0.0135432	0.0105129	0.0188671	0.0124536	0.0140621	0.0157226	0.0121215	0.0126611	0.0175388	0.0138027	0.0143735	0.0143735	0.0140103	0.0118101	0.0200087	0.0173312	0.0167085	0.0291102	0.0110318	0.0152037	0.0163453	0.0155151	0.0222919	0.0344548	0.0186077	0.0186077	0.0310613	0.0251458	0.00931941	0.0200295	0.037672	0.0216381	0.0116233	0.012246	0.00905996	0.01373	0.0107412	0.0173312	0.0157019	0.0283318
			SC	0.00556461	0.00325927	0.0049525	0.00445169	0.00373624	0.00381573	0.00711475	0.00550896	0.012425	0.00667753	0.00882388	0.00556461	0.00604158	0.00499225	0.00317978	0.0206924	0.0227195	0.0227195	0.00476966	0.00624031	0.00972217	0.00755197	0.00630391	0.0470607	0.0100401	0.0137128	0.0230136	0.00898287	0.00802894	0.191327	0.0266147	0.0266147	0.0918796	0.0401685	0.0151039	0.0163758	0.071386	0.0298104	0.00701936	0.0120832	0.00527048	0.00755197	0.00596208	0.00393497	0.0168926	0.0422513
miR169		AT1G54160	T87	0.00709088	0.00709088	0.00546477	0.00546477	0.00887692	0.00898355	0.00898355	0.0382001	0.0382001	0.0109562	0.0109562	0.0127156	0.0127156	0.0177805	0.0177805	0.00658438	0.0460907	0.0460907	0.00823714	0.00823714	0.00655773	0.00655773	0.00551809	0.00551809	0.0122091	0.0122091	0.0122624	0.0122624	0.0324154	0.0112761	0.0112761	0.0084504	0.0084504	0.00996988	0.00996988	0.0113294	0.0113294	0.0224456	0.0224456	0.0117559	0.0244982	0.0244982	0.0185003	0.0185003	0.00495828	0.00495828
			Lp	0.00713431	0.0805345	0.00877062	0.00676029	0.0172327	0.0112017	0.0124827	0.0206175	0.00734002	0.0143341	0.0132588	0.00713431	0.00750832	0.0121554	0.0107342	0.00640498	0.00640498	0.0189812	0.00991136	0.0443487	0.00624603	0.0260687	0.00906983	0.0290328	0.020178	0.00713431	0.00878932	0.0125762	0.0132775	0.018682	0.00881737	0.0102854	0.0163631	0.0163631	0.0275367	0.00776078	0.00573176	0.0167652	0.00981786	0.0100049	0.0082096	0.0117627	0.00790104	0.0179526	0.00944384	0.0402532
			FL	0.00965636	0.0292756	0.0119018	0.00699703	0.0150593	0.0144692	0.0139864	0.0232442	0.00655253	0.0101162	0.0165001	0.00885166	0.00735722	0.0165384	0.00758714	0.00766377	0.00766377	0.018508	0.0121471	0.0229147	0.00611569	0.0285092	0.00768677	0.0242022	0.0352764	0.00705067	0.015136	0.0263634	0.0146225	0.0241409	0.0117102	0.0126299	0.0222249	0.0222249	0.0374759	0.0106526	0.00738022	0.0128368	0.0110358	0.0111125	0.00758714	0.0138178	0.00973299	0.0139711	0.010576	0.0359278
			RT	0.0151404	0.0188865	0.0148282	0.01077	0.0190426	0.0141727	0.0188553	0.0141258	0.0110041	0.0137356	0.0146409	0.0130332	0.0131581	0.0139385	0.0167013	0.0114411	0.0114411	0.0214619	0.0145629	0.019823	0.00967737	0.0144848	0.0103017	0.0543962	0.0214307	0.0112851	0.0127211	0.0185431	0.0188865	0.0140166	0.018309	0.012565	0.0150624	0.0150624	0.018106	0.0137356	0.0118314	0.0106607	0.0132674	0.0159208	0.0141727	0.0173724	0.00972419	0.0142819	0.00952128	0.0211497
			SC	0.00813869	0.0673655	0.00897375	0.00729117	0.0117531	0.011778	0.0126505	0.0219982	0.00517237	0.0103821	0.0171748	0.00716654	0.00741581	0.010594	0.0106937	0.00751552	0.00751552	0.0207269	0.00689234	0.033153	0.00552135	0.0190692	0.00685495	0.029389	0.0231573	0.0063938	0.00988359	0.013685	0.0135853	0.0173243	0.0110053	0.0122517	0.0127502	0.0127502	0.0226837	0.0081013	0.00498542	0.0154299	0.012314	0.00648104	0.00697958	0.0122143	0.0101578	0.0267966	0.0109679	0.0321933
miR169	HAP2c	AT1G72830	T87	0.0147468	0.0147468	0.0147468	0.0140744	0.0140744	0.0152846	0.00719408	0.00719408	0.00974899	0.00974899	0.00905424	0.00905424	0.0060511	0.0060511	0.0215374	0.0215374	0.00927835	0.00802331	0.00802331	0.00705961	0.00705961	0.0123263	0.0123263	0.0337517	0.0337517	0.0143882	0.0143882	0.0169655	0.0132676	0.0132676	0.104146	0.104146	0.0343344	0.0343344	0.00714926	0.00714926	0.0281712	0.0281712	0.0153743	0.0153743	0.0290453	0.0290453	0.00963693	0.0125056	0.0125056	0.00454953
			Lp	0.016518	0.016518	0.00737804	0.0124986	0.0170466	0.0132695	0.0740888	0.0109019	0.00873252	0.020152	0.00675036	0.00919502	0.00721286	0.00721286	0.0290717	0.0451822	0.0111552	0.0066953	0.0066953	0.0296773	0.011012	0.00680542	0.0145909	0.020152	0.0366479	0.0255478	0.0107147	0.0170466	0.0170466	0.0243365	0.00873252	0.0951437	0.0158573	0.0233785	0.0058694	0.0103843	0.0121132	0.0241163	0.0156701	0.0117278	0.0197665	0.00851228	0.00983372	0.0122233	0.00666226	0.00686048
			FL	0.0177902	0.0177902	0.0104438	0.0133427	0.0176314	0.010285	0.0666974	0.0105232	0.00876009	0.0239294	0.00709225	0.00897452	0.00792617	0.00792617	0.0201966	0.0327213	0.0129455	0.00748936	0.00748936	0.0204111	0.0146531	0.00881568	0.0136047	0.0353819	0.0338729	0.0318318	0.011381	0.0148516	0.01289	0.0176552	0.00971313	0.0830342	0.0208082	0.032348	0.0103088	0.00893481	0.0103088	0.0291712	0.0271857	0.00988786	0.0165989	0.00933191	0.00748936	0.0110792	0.0104835	0.00814061
			RT	0.013456	0.013456	0.0117449	0.0119502	0.0116354	0.0131411	0.04494	0.011608	0.00773411	0.0170424	0.0148249	0.0158789	0.0105814	0.0105814	0.0110878	0.0337837	0.0120871	0.0090756	0.0090756	0.0253241	0.0165633	0.00976004	0.017015	0.0331266	0.0334004	0.0197528	0.0127989	0.0197528	0.013278	0.0185892	0.0159199	0.0591078	0.0262549	0.0272405	0.00896609	0.0094452	0.0123609	0.0154682	0.0227232	0.0112247	0.0085965	0.0133465	0.0123198	0.0116765	0.0104034	0.0106498
			SC	0.00211427	0.00211427	0.000947194	0.00138696	0.00228341	0.0137343	0.0895014	0.0241281	0.00410169	0.0049474	0.00332871	0.00145462	0.000896451	0.000896451	0.00244072	0.0692855	0.0142976	0.000828795	0.000828795	0.0356889	0.0355925	0.00215317	0.0243564	0.0702192	0.07016	0.0763252	0.0122256	0.0279845	0.00801732	0.0194344	0.0062667	0.12777	0.0173083	0.0580376	0.00199249	0.00294307	0.0261662	0.0521515	0.0422685	0.0112564	0.00363655	0.00169649	0.00138358	0.00125672	0.00173032	0.000969182
miR169	HAP2b	AT3G05690	T87	0.0076254	0.0076254	0.0076254	0.0165453	0.00802994	0.00802994	0.0432646	0.0432646	0.00730178	0.00730178	0.00606796	0.00606796	0.0175364	0.0175364	0.0815332	0.0086165	0.0086165	0.00985032	0.00985032	0.0209345	0.0209345	0.013572	0.013572	0.014017	0.014017	0.00962783	0.00962783	0.0138754	0.00809061	0.00809061	0.0262945	0.0262945	0.0465008	0.0465008	0.0122573	0.0122573	0.014907	0.014907	0.0118932	0.0752225	0.0752225	0.0110437	0.0110437	0.00659385	0.00659385	0.00802994
			Lp	0.00663809	0.00922582	0.0263836	0.0150763	0.00956335	0.0119261	0.00579426	0.0404248	0.00762818	0.0103847	0.00813447	0.00678435	0.0163139	0.0225583	0.0300402	0.0389847	0.00579426	0.0078757	0.0162014	0.011026	0.0135912	0.0104972	0.0100696	0.0119036	0.0792408	0.0119036	0.0359469	0.0123761	0.0101822	0.0215457	0.0138725	0.0102384	0.0311653	0.0113073	0.00843825	0.00855076	0.0224457	0.0201168	0.00717814	0.148007	0.00821323	0.00892204	0.0104634	0.00585052	0.00680685	0.00655933
			FL	0.00874578	0.0170176	0.0148463	0.0124337	0.0104519	0.0112015	0.0127955	0.0274264	0.0118046	0.0118305	0.0106414	0.0106242	0.0171469	0.0164576	0.024514	0.0213948	0.00878886	0.0102968	0.0157079	0.0133556	0.0172331	0.0171038	0.0118736	0.0135969	0.0496743	0.0102537	0.0288654	0.0151048	0.0133556	0.0269267	0.0178621	0.00930585	0.0254877	0.0160698	0.00990901	0.0110981	0.020335	0.0172761	0.0120201	0.0907321	0.00883194	0.0103829	0.011977	0.00861653	0.0115031	0.011055
			RT	0.00746047	0.00936843	0.0216274	0.0162577	0.00968833	0.0179371	0.0099968	0.0292821	0.0110022	0.00940271	0.00834019	0.00940271	0.0097683	0.0354744	0.0327895	0.017423	0.00894571	0.00959693	0.041621	0.0218216	0.0173659	0.0236496	0.0148867	0.0193081	0.0592382	0.0144868	0.0177657	0.0229984	0.0119733	0.0179371	0.014144	0.0115392	0.0308473	0.0166804	0.00940271	0.00902568	0.0194795	0.0195937	0.00885431	0.0679211	0.00894571	0.00879718	0.0127388	0.00896856	0.00888858	0.0105109
			SC	0.00964273	0.0136946	0.0334087	0.0146102	0.0106167	0.0155453	0.0130518	0.0284412	0.0102271	0.0112986	0.0114934	0.00983753	0.0138894	0.0176881	0.0253828	0.0247399	0.00896092	0.00935053	0.0204543	0.01237	0.0193439	0.0120778	0.013831	0.013831	0.0640901	0.0109089	0.05285	0.0139868	0.0155453	0.0215841	0.0173959	0.00983753	0.0301555	0.0116882	0.0103245	0.00798691	0.0214283	0.0141816	0.00950637	0.0797327	0.00798691	0.0103245	0.00892196	0.00921417	0.0124284	0.012331
miR169		AT5G06510	T87	0.00631066	0.00631066	0.00480507	0.00480507	0.00586219	0.00586219	0.00534965	0.00534965	0.0118045	0.0118045	0.00466092	0.00466092	0.00494923	0.0819906	0.0819906	0.00374796	0.00374796	0.00506134	0.00506134	0.00329948	0.00329948	0.0041644	0.0041644	0.00315533	0.00581414	0.00581414	0.0271487	0.0271487	0.00470897	0.00470897	0.010411	0.010411	0.0157126	0.0157126	0.0260595	0.0260595	0.00818464	0.0174584	0.0174584	0.00371592	0.00371592	0.00986642	0.00986642	0.00434058	0.00434058	0.00552584
			Lp	0.0146528	0.00766425	0.00879353	0.00925635	0.019281	0.0112927	0.0101635	0.0135605	0.00983949	0.0114131	0.00544273	0.0070811	0.013144	0.0400337	0.0258993	0.0161801	0.0123572	0.00833071	0.00897865	0.00842327	0.0195309	0.00624803	0.0554455	0.0145325	0.0274913	0.00883981	0.0175871	0.0765315	0.00823815	0.00562786	0.00916378	0.0146065	0.0196049	0.0228632	0.0129126	0.00752541	0.0140974	0.0143011	0.0127738	0.0048133	0.00854361	0.00544273	0.0100246	0.00749764	0.00555381	0.00726623
			FL	0.0126321	0.0119181	0.0143896	0.0153013	0.0179046	0.012665	0.0146642	0.0104132	0.0156528	0.0140601	0.0090951	0.00851293	0.011314	0.0271096	0.019772	0.0174652	0.014829	0.00977614	0.0108746	0.0142578	0.0198598	0.0108197	0.0384455	0.0124124	0.021123	0.0100837	0.0198818	0.0410817	0.0118961	0.0118412	0.0135987	0.0115336	0.0157407	0.0179046	0.00999583	0.0106878	0.0147521	0.0161471	0.0149168	0.00873262	0.0123904	0.00838112	0.0130495	0.0149388	0.00878754	0.00799666
			RT	0.00932947	0.00859262	0.0127166	0.0219629	0.0140833	0.0150103	0.0165197	0.0136079	0.0198236	0.0148558	0.00802215	0.00843812	0.0118609	0.0424639	0.0230325	0.0141428	0.0153312	0.0121224	0.0115281	0.00871146	0.0215469	0.00859262	0.042048	0.0185995	0.01917	0.00867581	0.0241021	0.036581	0.00793896	0.0091512	0.0111716	0.0182192	0.0500701	0.0262414	0.0141428	0.010613	0.0168525	0.0167574	0.0211547	0.00954339	0.00954339	0.00570464	0.0135248	0.00995935	0.0093057	0.00885408
			SC	0.00889682	0.00646304	0.00926189	0.0184291	0.0252843	0.00784218	0.0118985	0.00896443	0.00964048	0.00713909	0.00716613	0.0045701	0.00973512	0.0377236	0.0269068	0.0149137	0.0117362	0.0103841	0.00838302	0.00734191	0.0263389	0.00484052	0.0502305	0.0143999	0.0111278	0.00608445	0.019335	0.0998526	0.0124393	0.00659825	0.011601	0.0206195	0.0328966	0.0308685	0.010925	0.00703092	0.0147379	0.0184291	0.0208223	0.00662529	0.00849119	0.00707149	0.01129	0.00740951	0.00531375	0.00500277
miR171	SCL6(II)	AT2G45160	T87	0.00202136	0.00202136	0.0055599	0.0055599	0.0368332	0.0296913	0.0296913	0.0296913	0.00117489	0.00117489	0.0637769	0.0637769	0.00718346	0.0200378	0.0200378	0.00489382	0.00489382	0.0023174	0.0023174	0.0107544	0.0107544	0.0645402	0.0645402	0.00591144	0.0164808	0.0164808	0.020505	0.020505	0.00273369	0.00273369	0.00441739	0.00441739	0.00654514	0.00654514	0.00883941	0.0134649	0.0134649	0.0177898	0.0177898	0.0595353	0.0595353	0.00290021	0.00290021	0.00272907	0.00345528	0.00345528
			Lp	0.00263176	0.00263176	0.0214434	0.009103	0.0107974	0.0150335	0.0360263	0.0113202	0.00516618	0.00317253	0.0164395	0.0179284	0.00585116	0.0461279	0.0401974	0.0401974	0.00275073	0.00302833	0.00469751	0.00943828	0.00952841	0.0085442	0.00744463	0.0157185	0.0102747	0.00284807	0.0550146	0.077042	0.00452446	0.00603142	0.00409184	0.00493905	0.00560601	0.00560601	0.0167279	0.0142043	0.0166306	0.0121494	0.0225791	0.0229828	0.0191361	0.00598455	0.00909579	0.0115004	0.0230838	0.00972669
			FL	0.00415567	0.00415567	0.0201193	0.0116615	0.0130711	0.0159014	0.0345085	0.0182154	0.0098125	0.00545546	0.0181421	0.0148762	0.00854932	0.044559	0.0414651	0.0414651	0.00474149	0.00547376	0.00490625	0.00999557	0.00970266	0.0129796	0.00909121	0.020284	0.0128881	0.00546644	0.0677831	0.0664541	0.00813925	0.00767059	0.00645501	0.00750583	0.00593144	0.00593144	0.0168899	0.012229	0.0193065	0.0147663	0.0214374	0.0278814	0.013657	0.00571175	0.0072056	0.0082674	0.0139059	0.00914613
			RT	0.00863096	0.00863096	0.0239407	0.0135629	0.0138712	0.0151556	0.0237352	0.0229954	0.0137684	0.0103263	0.0214541	0.0117648	0.00904196	0.0271773	0.0293145	0.0293145	0.0103777	0.00816859	0.00789117	0.011847	0.0189059	0.0150836	0.00955571	0.0170564	0.0107168	0.00943241	0.0426411	0.0414595	0.0108195	0.0145699	0.00912416	0.0151556	0.0146932	0.0146932	0.0156179	0.0142822	0.0148781	0.0134602	0.0198615	0.0234783	0.0137684	0.0102236	0.0107887	0.0105113	0.0145699	0.0116621
			SC	0.00313197	0.00313197	0.0254286	0.0135942	0.0137434	0.0204174	0.0421324	0.0245337	0.0093959	0.00447424	0.0188664	0.012938	0.0101416	0.0561517	0.038814	0.038814	0.00357939	0.00486946	0.00391496	0.00797906	0.0104026	0.0122147	0.00820277	0.0193884	0.0113347	0.0093959	0.0969419	0.116837	0.00604022	0.00596565	0.00607751	0.0108724	0.0068605	0.0068605	0.0122669	0.0068605	0.0116927	0.0129753	0.018419	0.0224458	0.00941827	0.0045861	0.00671136	0.00827734	0.0111707	0.00745707
miR171	SCL6(III)	AT3G60630	T87	0.0184802	0.0184802	0.0184802	0.00240666	0.00240666	0.00567394	0.00567394	0.0244531	0.0244531	0.017599	0.00350434	0.00350434	0.0258857	0.0258857	0.0034425	0.0034425	0.0110541	0.0110541	0.00545234	0.00545234	0.00338581	0.092628	0.092628	0.0102038	0.0102038	0.00777139	0.00777139	0.00338581	0.00338581	0.00999253	0.00999253	0.00689015	0.00388054	0.00388054	0.0157747	0.0157747	0.0324667	0.0324667	0.00776109	0.00776109	0.0175784	0.0175784	0.00593161	0.0132804	0.0132804	0.00794661
			Lp	0.0234424	0.0222078	0.0222078	0.00468937	0.00476723	0.00579053	0.00844221	0.00906063	0.0176919	0.0124242	0.0246993	0.0117234	0.00755906	0.0282074	0.00270284	0.00829761	0.0119125	0.0119125	0.00550579	0.0241365	0.0034325	0.120678	0.120678	0.00704073	0.011085	0.0110294	0.0176853	0.00839327	0.00694063	0.010322	0.00646235	0.0154941	0.0117902	0.00603968	0.0101218	0.00543905	0.0388809	0.0300983	0.00763024	0.00636892	0.00625101	0.00839327	0.00488958	0.00799729	0.0115455	0.00743003
			FL	0.0174409	0.0223272	0.0223272	0.00314908	0.00395501	0.00596983	0.00689515	0.00786525	0.0137605	0.0110979	0.0225212	0.00582058	0.00796972	0.0288134	0.00494899	0.00623847	0.0115516	0.0115516	0.0062534	0.0221182	0.00388934	0.147449	0.147449	0.00892489	0.00944128	0.0130441	0.0186497	0.00416396	0.00779063	0.00954576	0.00716379	0.0103875	0.00883535	0.0054415	0.00925323	0.00400874	0.0446543	0.0215003	0.00599968	0.00530718	0.00825329	0.0118203	0.00557582	0.00786525	0.01365	0.00517286
			RT	0.0156458	0.0224148	0.0224148	0.00910373	0.00768507	0.00867408	0.0151026	0.0103765	0.0159295	0.0136191	0.019845	0.00926586	0.0111061	0.0245631	0.00553682	0.0138623	0.0114952	0.0114952	0.00703654	0.0132949	0.0063637	0.108207	0.108207	0.0101981	0.00983333	0.0120221	0.0150783	0.00976847	0.0101738	0.0131327	0.00980901	0.0157268	0.0138866	0.00895781	0.0112925	0.0108629	0.025925	0.0239388	0.00693116	0.00849574	0.00911995	0.0112277	0.00859302	0.00841467	0.0124274	0.0126301
			SC	0.0132347	0.0200102	0.0200102	0.0026916	0.0026823	0.00390096	0.00688404	0.0080872	0.013582	0.0130332	0.0226615	0.00924074	0.00821744	0.0282277	0.00241252	0.00948881	0.0128223	0.0128223	0.0087756	0.0159387	0.00208692	0.119944	0.119944	0.0109866	0.0109245	0.0113742	0.017452	0.0053956	0.00719413	0.0143262	0.00720964	0.015762	0.0121029	0.00542661	0.00894615	0.00275982	0.0421105	0.0187916	0.00449013	0.00554444	0.00679101	0.0115199	0.00587624	0.00917872	0.0181094	0.00676
miR171	SCL6(IV)	AT4G00150	T87	0.00574333	0.00574333	0.00574333	0.00139816	0.00139816	0.00460052	0.00460052	0.0873094	0.00243631	0.00243631	0.00645496	0.00645496	0.0590658	0.0590658	0.00380516	0.00380516	0.00389307	0.00389307	0.00174979	0.00676892	0.00676892	0.00642985	0.00642985	0.0227263	0.0227263	0.00348702	0.00348702	0.0255268	0.0255268	0.00353725	0.00353725	0.00211817	0.0133453	0.0133453	0.00166188	0.00166188	0.0289594	0.0289594	0.0101848	0.0101848	0.0744874	0.0744874	0.00447912	0.00740939	0.00740939	0.0123281
			Lp	0.00361234	0.0138168	0.00327608	0.00342091	0.00496572	0.00370057	0.0117576	0.0686512	0.0205304	0.00691339	0.00565656	0.0246089	0.0365862	0.00713313	0.00469438	0.00573147	0.00608106	0.00600948	0.00623088	0.0108703	0.0160641	0.0128513	0.00770744	0.0108171	0.0147207	0.00565989	0.0102377	0.026177	0.0106839	0.0061593	0.00613433	0.00743277	0.0095802	0.00624253	0.00333434	0.00684181	0.00684181	0.00615097	0.0182498	0.014233	0.0150453	0.057656	0.00992146	0.0218072	0.0283544	0.0144044
			FL	0.00429613	0.0141051	0.0050895	0.00482922	0.00573862	0.00872709	0.0185894	0.0803501	0.022274	0.00643792	0.00719679	0.0188465	0.0459968	0.00647555	0.00671074	0.00382575	0.00899991	0.00360624	0.00467243	0.0139389	0.0163159	0.00991872	0.00963649	0.0129668	0.0156479	0.00725324	0.00959573	0.026059	0.0110225	0.0069616	0.00829434	0.0151399	0.00824731	0.00742571	0.00370031	0.00631248	0.00631248	0.00647555	0.0150992	0.0201636	0.0137978	0.0905322	0.00581702	0.0212078	0.0234876	0.0110476
			RT	0.00768118	0.0167857	0.00961501	0.00783589	0.00895751	0.00665238	0.016074	0.0550369	0.0230745	0.0117964	0.00976972	0.0172885	0.0338034	0.00835415	0.00808342	0.0112549	0.01093	0.00717838	0.00837736	0.012013	0.0153933	0.0137534	0.0116803	0.0180078	0.0184333	0.00974651	0.00804474	0.0311579	0.0136142	0.0144109	0.00843151	0.022649	0.0128793	0.00665238	0.00754194	0.00791324	0.00791324	0.00845471	0.0140783	0.0249464	0.0154165	0.0486939	0.0100405	0.018704	0.0182554	0.0116417
			SC	0.00453339	0.0132864	0.00358866	0.00257048	0.00771144	0.00399927	0.0170353	0.0640884	0.0324815	0.00562501	0.0075946	0.0224433	0.0364207	0.0111499	0.00619252	0.00550149	0.00882976	0.00557494	0.00650966	0.0119511	0.0143646	0.0144381	0.00734423	0.0144314	0.019539	0.0066098	0.0109496	0.0415283	0.014181	0.00720402	0.00660313	0.0129292	0.00989134	0.00611908	0.00208643	0.00615914	0.00615914	0.00549148	0.0156232	0.0235115	0.0145048	0.0523443	0.00990803	0.019529	0.0270401	0.0102586
miR172	TOE1/RAP2.7	AT2G28550	T87	0.00531119	0.00531119	0.00389577	0.00308696	0.00308696	0.00864079	0.00864079	0.00926088	0.00926088	0.00617392	0.00617392	0.00874864	0.00874864	0.00725234	0.00725234	0.0142216	0.00521683	0.00521683	0.0048259	0.0048259	0.0250596	0.0250596	0.00934176	0.00934176	0.00401709	0.00401709	0.00393621	0.0638286	0.0638286	0.0168907	0.0168907	0.0133319	0.0133319	0.125945	0.125945	0.0115525	0.0115525	0.149859	0.0194115	0.0194115	0.00331612	0.00331612	0.00485286	0.00485286	0.00559427	0.00559427
			Lp	0.005339	0.005339	0.0131642	0.00682043	0.00524367	0.00548568	0.00478897	0.00590371	0.0276851	0.0122694	0.00982729	0.00674709	0.0230648	0.0536101	0.0126875	0.00755381	0.0131275	0.00698911	0.00619706	0.00583037	0.0101426	0.0501852	0.0454915	0.0666642	0.00462029	0.0042536	0.00403359	0.00883723	0.0195666	0.0179678	0.0387225	0.0296872	0.0361556	0.10304	0.0196179	0.0271204	0.0184445	0.0422793	0.0109494	0.020388	0.00449562	0.00451029	0.00451029	0.00493565	0.00506032	0.00506032
			FL	0.0114317	0.0114317	0.0119895	0.0135298	0.0148204	0.0107822	0.00935015	0.0123642	0.0161942	0.0116565	0.00865909	0.0126972	0.0160693	0.0195662	0.0189001	0.0103243	0.0195079	0.0104742	0.0135964	0.00855918	0.013738	0.0298905	0.012972	0.0171766	0.00882561	0.0101828	0.0123226	0.012156	0.0172349	0.0250448	0.0211898	0.0296407	0.0170684	0.0709379	0.00807627	0.0158028	0.0106407	0.0440281	0.0211065	0.00770159	0.00865909	0.0117814	0.0117814	0.00968319	0.0114067	0.0114067
			RT	0.0117168	0.0117168	0.0151839	0.0137039	0.010689	0.00938716	0.010415	0.0125116	0.0170613	0.0150058	0.0117168	0.010319	0.0147317	0.0201447	0.0148002	0.010319	0.0147043	0.0111687	0.0144987	0.0116483	0.0112372	0.0314915	0.0152524	0.0363153	0.0106205	0.0123335	0.00863345	0.0124705	0.017445	0.0301211	0.0327934	0.0373157	0.0298745	0.0802363	0.0123335	0.0183358	0.0108946	0.0215151	0.0145946	0.0125116	0.0105246	0.00716713	0.00716713	0.0116894	0.00963383	0.00963383
			SC	0.0137489	0.0137489	0.00972485	0.0172365	0.00801462	0.00893681	0.00980869	0.00871883	0.0125417	0.0102279	0.010647	0.00667326	0.0141681	0.0171023	0.0184102	0.00771282	0.0117369	0.0105297	0.0104794	0.00784695	0.0113177	0.0330813	0.0226354	0.0321591	0.00838349	0.00960748	0.00922184	0.012374	0.0133298	0.0293422	0.0337519	0.0392348	0.0241948	0.0870207	0.00910448	0.0119549	0.00910448	0.0590198	0.0129106	0.00734394	0.00637146	0.00754515	0.00754515	0.0115692	0.00658943	0.00658943
miR172	AP2	AT4G36920	T87	0.00350203	0.00350203	0.00588639	0.00588639	0.00338281	0.00338281	0.0143509	0.0143509	0.00421733	0.00993979	0.00993979	0.0039938	0.0039938	0.0101335	0.0101335	0.00306986	0.00306986	0.00323379	0.00323379	0.00952253	0.010372	0.010372	0.053663	0.053663	0.00327849	0.00327849	0.00306986	0.00306986	0.00581187	0.00581187	0.0105508	0.0105508	0.0268687	0.0220702	0.0220702	0.152211	0.152211	0.00256319	0.00256319	0.0156325	0.0156325	0.0273009	0.0273009	0.0252593	0.00323379	0.00323379
			Lp	0.00937958	0.00969398	0.00804863	0.00890799	0.00836303	0.00759799	0.0281912	0.0103542	0.0111402	0.00684343	0.0207818	0.0207818	0.00831063	0.0309684	0.0147034	0.00864599	0.0128694	0.010197	0.00715783	0.00586879	0.0105114	0.0345106	0.0115594	0.0385663	0.0100608	0.00794383	0.00733599	0.00733599	0.0153322	0.0347202	0.0140222	0.0123454	0.0591909	0.0127122	0.0483966	0.0265982	0.0228464	0.0228464	0.00537623	0.0440159	0.0271746	0.0350031	0.0350031	0.021201	0.00590023	0.00796479
			FL	0.00907432	0.0121464	0.010823	0.0112011	0.00744851	0.0108703	0.0185267	0.00973599	0.0115792	0.0085828	0.0135926	0.0135926	0.00948078	0.0328944	0.0146513	0.00992504	0.0181297	0.00869623	0.00702315	0.00900816	0.0101614	0.0246708	0.00831813	0.0482357	0.00845992	0.00825196	0.00831813	0.00831813	0.0211073	0.0400594	0.0146796	0.0146796	0.0371291	0.00811018	0.0669704	0.0245763	0.0200202	0.0200202	0.00727836	0.0655053	0.0147458	0.0294443	0.0294443	0.0148876	0.00759029	0.0107569
			RT	0.0141259	0.0101733	0.0124153	0.0114044	0.00686858	0.00725736	0.0379068	0.0115729	0.0111193	0.0111841	0.0151368	0.0151368	0.0158107	0.0369737	0.0140611	0.00835893	0.0202169	0.0102769	0.00885139	0.00949937	0.00878659	0.0286795	0.013452	0.0458769	0.0119617	0.00829413	0.0107305	0.0107305	0.0180786	0.0357425	0.0142555	0.0138408	0.0440626	0.00988816	0.0507368	0.0230421	0.0187655	0.0187655	0.00635019	0.0477301	0.013478	0.027578	0.027578	0.0122857	0.0101474	0.00881251
			SC	0.00868748	0.00702563	0.00404575	0.00595975	0.00349562	0.00607436	0.123183	0.0121487	0.00920323	0.00496264	0.0121258	0.0121258	0.00779352	0.051804	0.0137303	0.00616605	0.0146702	0.00412598	0.00370192	0.00438958	0.00584514	0.0358158	0.00876771	0.0527209	0.00519186	0.00412598	0.00383945	0.00383945	0.0115757	0.0443887	0.0125499	0.0105442	0.0293403	0.00788521	0.079173	0.0391395	0.0214322	0.0214322	0.00395406	0.0582795	0.0242172	0.0280223	0.0280223	0.0153922	0.00433228	0.00570761
miR172	TOE2	AT5G60120	T87	0.00289618	0.00289618	0.0022055	0.0022055	0.00518017	0.00518017	0.00518017	0.00259008	0.00259008	0.00605138	0.00605138	0.027604	0.027604	0.00237032	0.103643	0.103643	0.00266072	0.00266072	0.00203282	0.00203282	0.0027863	0.0027863	0.00190724	0.00190724	0.00190724	0.00521941	0.00521941	0.00612202	0.00612202	0.00346914	0.00346914	0.00346914	0.116648	0.116648	0.116648	0.0354371	0.00350839	0.00350839	0.00350839	0.00350839	0.0156347	0.0156347	0.0156347	0.0156347	0.0022055	0.0022055
			Lp	0.00554541	0.00517282	0.00909746	0.00909746	0.0167666	0.0167666	0.00515419	0.00712893	0.0095011	0.0095011	0.0142082	0.0558267	0.00667561	0.00701715	0.0419973	0.00877454	0.00605462	0.00605462	0.00589938	0.00657004	0.00501757	0.00501757	0.00670666	0.00670666	0.00511072	0.00511072	0.00614777	0.00804178	0.0180086	0.0180086	0.0201697	0.0201697	0.0806848	0.0806848	0.0378367	0.027696	0.027696	0.0104512	0.0104512	0.0104512	0.0145932	0.0145932	0.0303352	0.0303352	0.00515419	0.00515419
			FL	0.0108442	0.00604071	0.0131003	0.0131003	0.0164482	0.0164482	0.00595338	0.00962875	0.01008	0.01008	0.0171251	0.0514771	0.00578598	0.0110625	0.0435222	0.0105531	0.00720519	0.00720519	0.00770009	0.00784565	0.00927941	0.00927941	0.00789659	0.00789659	0.00647739	0.00647739	0.00545848	0.00875539	0.0167029	0.0167029	0.0219285	0.0219285	0.0782018	0.0782018	0.0363025	0.0256912	0.0256912	0.0128311	0.0128311	0.0128311	0.0169795	0.0169795	0.0254001	0.0254001	0.00904651	0.00904651
			RT	0.00682246	0.00751043	0.0129913	0.0129913	0.0170619	0.0170619	0.00722378	0.0137596	0.0176352	0.0176352	0.0134156	0.0400518	0.0107783	0.0113516	0.0266018	0.00894372	0.012418	0.012418	0.0102394	0.00880613	0.0112714	0.0112714	0.01173	0.01173	0.0087144	0.0087144	0.0102623	0.0138513	0.0175779	0.0175779	0.0171765	0.0171765	0.0582489	0.0582489	0.0335734	0.0219007	0.0219007	0.0156859	0.0156859	0.0156859	0.0154566	0.0154566	0.0215337	0.0215337	0.00911572	0.00911572
			SC	0.00515035	0.00289143	0.0140957	0.0140957	0.0124874	0.0124874	0.00390343	0.0106019	0.00932485	0.00932485	0.0177281	0.0440521	0.00366247	0.0093369	0.0341851	0.00799961	0.00322274	0.00322274	0.00352393	0.00429497	0.00462628	0.00462628	0.00499976	0.00499976	0.00499976	0.00499976	0.00351188	0.00589128	0.0436605	0.0436605	0.0200472	0.0200472	0.0930076	0.0930076	0.0393234	0.0282517	0.0282517	0.0123066	0.0123066	0.0123066	0.0290046	0.0290046	0.0238242	0.0238242	0.00283119	0.00283119
miR172	TOE3	AT5G67180	T87	0.00912122	0.00912122	0.00912122	0.00241628	0.00241628	0.00261243	0.00261243	0.0118852	0.00895182	0.00895182	0.00542994	0.00542994	0.00151575	0.00151575	0.00733799	0.00733799	0.0016584	0.0016584	0.00675844	0.00196155	0.00196155	0.0110471	0.0110471	0.0112789	0.0112789	0.00184564	0.00184564	0.00434217	0.00434217	0.0101555	0.00666037	0.00666037	0.102464	0.102464	0.107654	0.107654	0.0230215	0.0230215	0.0129463	0.0129463	0.0256964	0.0256964	0.00343272	0.00343272	0.00316523	0.00316523
			Lp	0.00730954	0.00960013	0.011922	0.00515968	0.00742681	0.00750498	0.0196068	0.00854474	0.0248055	0.0090138	0.0146034	0.0146034	0.00447954	0.00444045	0.00641051	0.00684048	0.00565219	0.00565219	0.00408865	0.00465153	0.00737208	0.00854474	0.00580854	0.0102412	0.00598053	0.00588672	0.00476879	0.00627761	0.00791932	0.00883399	0.00741117	0.0117109	0.0526365	0.0983856	0.145745	0.0527147	0.0110073	0.00502678	0.0115702	0.00737208	0.00737208	0.00445608	0.00469061	0.00475316	0.00840402	0.00445608
			FL	0.00659443	0.0159811	0.0130879	0.00465174	0.00591122	0.00659443	0.0189515	0.0076222	0.013575	0.00934507	0.0130997	0.0130997	0.00510919	0.00445569	0.0057627	0.00493097	0.00509731	0.00509731	0.00692118	0.0037606	0.00682018	0.00712911	0.00481215	0.00680236	0.00605974	0.00465174	0.00427746	0.00506761	0.0043844	0.00881039	0.00605974	0.00885198	0.0503196	0.0709822	0.179434	0.118046	0.012672	0.00456263	0.00928566	0.00797866	0.00797866	0.00457451	0.00643402	0.00466362	0.00721822	0.00430717
			RT	0.0135659	0.00986738	0.0155256	0.0126965	0.0118685	0.00935676	0.014808	0.00986738	0.0130139	0.0153186	0.0206042	0.0206042	0.0117718	0.00952236	0.014601	0.0110818	0.0135245	0.0135245	0.0141179	0.00735568	0.00979837	0.0103228	0.0125585	0.015498	0.0111508	0.0100744	0.00804571	0.0149046	0.0135245	0.0109714	0.0166296	0.027394	0.0411256	0.0342667	0.0764963	0.0200108	0.0195967	0.0100054	0.0117304	0.0104608	0.0104608	0.00938436	0.00979837	0.00834932	0.0186721	0.0153876
			SC	0.0109129	0.00940623	0.0188369	0.00610794	0.00956911	0.00879543	0.0174931	0.0117272	0.0151314	0.00948767	0.0139505	0.0139505	0.00521211	0.007696	0.0102043	0.0118901	0.00662101	0.00662101	0.00659657	0.00407196	0.00857555	0.00824979	0.00629525	0.0121182	0.00684089	0.00539942	0.00594506	0.0121589	0.00724809	0.0140075	0.0123788	0.0191219	0.0431465	0.0888502	0.143659	0.020767	0.0112223	0.00549715	0.00936551	0.00635226	0.00635226	0.00586362	0.0114829	0.00488635	0.00989486	0.00871399
miR319	TCP24	AT1G30210	T87	0.00862023	0.00862023	0.00370095	0.00370095	0.00197691	0.004812	0.004812	0.019953	0.019953	0.00517214	0.00517214	0.0234777	0.0234777	0.00690384	0.00690384	0.00905699	0.00905699	0.00314926	0.00977725	0.00977725	0.00509551	0.00509551	0.00464343	0.00464343	0.0192633	0.0192633	0.0322358	0.0322358	0.0267572	0.022811	0.022811	0.0288414	0.0288414	0.0132407	0.0132407	0.0459516	0.0459516	0.0693143	0.0693143	0.0261595	0.0261595	0.00876581	0.00876581	0.0531542	0.00205353	0.00205353
			Lp	0.00887521	0.00731981	0.00640071	0.00948794	0.00767331	0.00624517	0.00853114	0.0209885	0.0189146	0.00758847	0.00972361	0.02828	0.0115382	0.0104636	0.0082012	0.0106521	0.00538734	0.0106521	0.00734338	0.0391678	0.00633001	0.0119954	0.00772044	0.0198667	0.0203616	0.0121604	0.0245093	0.00833318	0.0116184	0.0165674	0.0703701	0.0108407	0.0220113	0.00612734	0.0167323	0.124116	0.00937954	0.0355385	0.0124903	0.0179578	0.00626874	0.0100865	0.00709357	0.0128438	0.00972361	0.00972361
			FL	0.0144781	0.00394535	0.00623751	0.00825583	0.00503565	0.00835725	0.0104212	0.0373237	0.0306804	0.00831668	0.00598395	0.0318468	0.00765743	0.00684605	0.00603467	0.00912807	0.00390478	0.0112985	0.00831668	0.0452346	0.00631358	0.00803777	0.00661785	0.0165827	0.0274755	0.0281195	0.0208931	0.0108015	0.00958447	0.0160147	0.0541092	0.0118665	0.0225666	0.0048683	0.0127438	0.127656	0.00866152	0.0440835	0.0176222	0.0153656	0.00679534	0.00682069	0.00668377	0.00812905	0.00938162	0.00938162
			RT	0.0183172	0.00675289	0.00862869	0.00917268	0.0134589	0.0140216	0.0180077	0.0134401	0.0191801	0.00889131	0.0135996	0.0118645	0.0122396	0.00771893	0.00980107	0.0109078	0.0111892	0.0299472	0.0105983	0.0258204	0.0125679	0.0133182	0.00907889	0.0126617	0.0181015	0.0352463	0.0127086	0.0085818	0.0150064	0.0152878	0.0297596	0.0166759	0.0174731	0.0152221	0.0189456	0.0541451	0.0056743	0.0217406	0.01752	0.0120333	0.0128493	0.00966039	0.0103169	0.00994176	0.0143968	0.0143968
			SC	0.00762286	0.00618738	0.0053756	0.00742486	0.00493011	0.00448462	0.00765256	0.0189086	0.0176217	0.00712787	0.00465291	0.0217301	0.00799905	0.00762286	0.00791985	0.00814755	0.00415792	0.00616758	0.00871184	0.0211361	0.00787035	0.00930583	0.0054449	0.00920683	0.0230468	0.00925633	0.0171267	0.00692987	0.00831584	0.00999881	0.0590029	0.00722686	0.0188096	0.0052469	0.00686057	0.161961	0.00777135	0.0592801	0.0202946	0.012751	0.00705857	0.00587059	0.00470241	0.00801885	0.00415792	0.00415792
miR319	TCP3	AT1G53230	T87	0.00321768	0.00321768	0.00267704	0.00267704	0.00682775	0.00238928	0.00238928	0.0044908	0.0044908	0.0580839	0.0580839	0.00881591	0.00881591	0.0637431	0.0637431	0.00259856	0.00279912	0.00279912	0.00972279	0.00972279	0.0536454	0.0536454	0.0160361	0.0160361	0.0036188	0.0036188	0.00375832	0.0051884	0.0051884	0.0914378	0.0914378	0.00965303	0.00965303	0.0147106	0.0147106	0.00985359	0.00985359	0.0497476	0.0497476	0.00596447	0.00272936	0.00272936	0.024041	0.024041	0.00367112	0.00367112
			Lp	0.00785861	0.00785861	0.0065598	0.00593506	0.00907522	0.00768763	0.00535964	0.00523798	0.00454747	0.0145664	0.0192191	0.123518	0.0668738	0.0668738	0.0047612	0.00458035	0.0126264	0.0106371	0.0159474	0.0133432	0.00736539	0.048023	0.00573777	0.00613235	0.00720099	0.0115018	0.00838471	0.00457049	0.00778627	0.00718455	0.0880395	0.0085261	0.015783	0.00848335	0.017427	0.017427	0.0178709	0.0369026	0.016845	0.0103905	0.0114098	0.00651048	0.0268311	0.0145499	0.00318948	0.00601726
			FL	0.0107988	0.0107988	0.00534119	0.00231285	0.00906171	0.0102997	0.00562405	0.00435947	0.00187358	0.0110651	0.0218306	0.125669	0.0746535	0.0746535	0.00357077	0.00493519	0.0170219	0.0055342	0.0194512	0.0108587	0.0092514	0.0451422	0.00715486	0.00634952	0.00851928	0.0123796	0.00973394	0.00484201	0.00844606	0.00619977	0.0968569	0.00983377	0.0198606	0.0100168	0.0113579	0.0113579	0.0211984	0.0296012	0.013105	0.00836287	0.0176708	0.00652257	0.0349091	0.0164329	0.00368725	0.00425298
			RT	0.0163	0.0163	0.0127213	0.00698693	0.00948348	0.0114432	0.0157206	0.00634788	0.00766858	0.0131474	0.0182342	0.0500162	0.0694007	0.0694007	0.0092875	0.00996916	0.0138034	0.00901484	0.00952608	0.0175355	0.00773675	0.0213272	0.0128662	0.0113154	0.0178508	0.0101225	0.00948348	0.0105656	0.00728515	0.0124827	0.066248	0.00905745	0.0203047	0.00897224	0.021029	0.021029	0.0130366	0.0268826	0.00996916	0.00935567	0.0145277	0.010736	0.0164278	0.0136586	0.00579404	0.00905745
			SC	0.00683383	0.00683383	0.00327235	0.00348263	0.00808232	0.0099222	0.00397545	0.00636072	0.0029898	0.0109933	0.0225057	0.201815	0.0818746	0.0818746	0.00488225	0.00479682	0.0102376	0.00630815	0.00739237	0.0068864	0.00606503	0.0463255	0.00613074	0.00435657	0.00755664	0.00954765	0.00892341	0.00488225	0.00837802	0.0068864	0.0920136	0.0072938	0.0145416	0.00642643	0.0103822	0.0103822	0.0176103	0.0286364	0.015179	0.00706382	0.00929796	0.00778663	0.0224268	0.0145219	0.00325264	0.00479682
miR319	TCP10	AT2G31070	T87	0.00503984	0.00503984	0.00503984	0.005111	0.005111	0.00615454	0.00615454	0.00384214	0.00782658	0.00782658	0.0869106	0.0869106	0.00552604	0.00552604	0.00742339	0.00742339	0.00940376	0.00940376	0.0111825	0.0111825	0.0686842	0.0686842	0.015167	0.003854	0.003854	0.00705578	0.00705578	0.0135186	0.0135186	0.0135186	0.00469595	0.00469595	0.0375676	0.0375676	0.00881083	0.00881083	0.00646286	0.00646286	0.0168153	0.0168153	0.0974765	0.0974765	0.0176098	0.0176098	0.00313063	0.00313063
			Lp	0.0170216	0.0170216	0.0140599	0.00937932	0.0122004	0.0155022	0.0103182	0.0115654	0.00682586	0.0121097	0.00705263	0.00290269	0.00290269	0.016568	0.00317482	0.00807311	0.0205365	0.019321	0.00820918	0.0101594	0.108003	0.00684854	0.0113749	0.0172574	0.00829988	0.0119056	0.00380978	0.0196839	0.0366828	0.00600041	0.00348323	0.00518403	0.0416718	0.0304329	0.0161372	0.00587342	0.0304012	0.0312493	0.0445064	0.0134839	0.0173844	0.0164864	0.0171576	0.00346962	0.0034923	0.00305236
			FL	0.0189099	0.0189099	0.0125272	0.0134228	0.0159852	0.0115437	0.0125169	0.012812	0.00614974	0.0193085	0.00832389	0.00696245	0.00696245	0.015892	0.00709187	0.0138731	0.0212653	0.0195673	0.007858	0.0148981	0.132468	0.00757329	0.0126049	0.0165391	0.0103013	0.0141837	0.00590126	0.0200488	0.0279533	0.00678128	0.00477795	0.00828247	0.0399526	0.0276324	0.0155555	0.00592715	0.0179264	0.0171758	0.0405841	0.0110157	0.0154261	0.0276169	0.0262347	0.00528008	0.00755776	0.00574597
			RT	0.0124862	0.0124862	0.0109129	0.0131299	0.0174922	0.0117711	0.0158474	0.0111275	0.0118712	0.0182788	0.0129868	0.0148748	0.0148748	0.0197377	0.0090822	0.0154898	0.0379736	0.01087	0.00933965	0.0169201	0.0660068	0.0164481	0.00886766	0.0122288	0.0154469	0.0170202	0.0164481	0.0147747	0.0243575	0.0124433	0.0140166	0.0110131	0.0220261	0.0136304	0.0109845	0.0134445	0.0181644	0.0175923	0.0209534	0.0124433	0.0116281	0.0207818	0.0193086	0.010727	0.0127294	0.00865312
			SC	0.0150265	0.0150265	0.00728206	0.0125991	0.0136394	0.00878471	0.0131771	0.0129459	0.00814897	0.017685	0.00662321	0.00772129	0.00772129	0.0156391	0.00780221	0.0101486	0.0226553	0.0148531	0.00635735	0.0246781	0.223201	0.00768662	0.0108653	0.0129806	0.00812585	0.0121136	0.00826456	0.0151189	0.0253485	0.00809118	0.00581409	0.00728206	0.0282613	0.025545	0.00878471	0.0105763	0.0153501	0.0248515	0.0259264	0.0136163	0.0121136	0.0239268	0.028007	0.00558291	0.00502809	0.00436924
miR319	TCP4	AT3G15030	T87	0.00279846	0.00259137	0.00259137	0.00149438	0.00149438	0.0122069	0.0122069	0.0298035	0.0298035	0.00402418	0.00402418	0.00128729	0.00128729	0.00147199	0.00147199	0.00555214	0.00555214	0.00413612	0.00413612	0.0471708	0.0252701	0.0252701	0.255605	0.255605	0.0027201	0.0027201	0.0014552	0.0014552	0.00136005	0.00136005	0.00495327	0.00477976	0.00477976	0.00831141	0.00831141	0.0312028	0.0312028	0.00539542	0.00539542	0.00345889	0.00345889	0.0434712	0.00160072	0.00160072	0.00283204	0.00283204
			Lp	0.0129901	0.00460938	0.00701359	0.00184637	0.00440772	0.0384726	0.0126051	0.00735406	0.088927	0.00507556	0.0328942	0.0130372	0.00821832	0.00402011	0.00402011	0.00694026	0.00463033	0.0105544	0.0105544	0.0500223	0.0200089	0.0119556	0.0764476	0.00408559	0.00940995	0.0101878	0.00650289	0.00975041	0.00349632	0.0869497	0.0162769	0.00315062	0.026923	0.0201399	0.0138884	0.0118718	0.048608	0.00666003	0.0115496	0.00872902	0.0083545	0.0365686	0.0173637	0.00286777	0.00584815	0.0024304
			FL	0.0156178	0.00611539	0.00805841	0.00396785	0.00486777	0.0365492	0.0151678	0.0107296	0.0878244	0.00776389	0.0199824	0.0161905	0.00781298	0.00443826	0.00443826	0.00672898	0.00800933	0.0129057	0.0129057	0.0476878	0.0261796	0.0124271	0.0566461	0.00353016	0.00828339	0.0112	0.00695396	0.0162804	0.00850838	0.0721985	0.0139488	0.00486777	0.0429837	0.0243798	0.0185916	0.0141124	0.038484	0.0155646	0.0116172	0.00926513	0.0111263	0.0348516	0.0153396	0.00462234	0.00619721	0.00372241
			RT	0.011484	0.0067052	0.00742948	0.00905724	0.0112375	0.0361767	0.0109389	0.0101773	0.102519	0.00806415	0.014284	0.017099	0.0120813	0.00683213	0.00683213	0.00881084	0.00719054	0.014732	0.014732	0.0428968	0.0211684	0.0187417	0.068396	0.00784015	0.00716814	0.00873617	0.0112002	0.0163	0.00985619	0.0634306	0.00920658	0.00513717	0.0190628	0.014859	0.0190404	0.016987	0.0461822	0.00892284	0.0100802	0.00748921	0.0133283	0.0275749	0.0125293	0.00761615	0.0108119	0.00552544
			SC	0.0126194	0.00332229	0.00576392	0.00268948	0.00418187	0.0335024	0.0142806	0.0109688	0.143059	0.00796296	0.0218322	0.0178138	0.00702955	0.00291624	0.00291624	0.00977176	0.00511528	0.00951864	0.00951864	0.0603445	0.0199232	0.0146866	0.103729	0.00320628	0.00481469	0.0108106	0.00511528	0.0140802	0.00557934	0.09545	0.00515747	0.00302171	0.0252864	0.0148976	0.0129886	0.0124454	0.0519702	0.00812116	0.00758327	0.00643365	0.0105892	0.0338979	0.0128673	0.00323264	0.00738288	0.00201974
miR319	TCP2	AT4G18390	T87	0.00705978	0.00705978	0.00705978	0.0544867	0.0544867	0.00312775	0.00312775	0.00506824	0.00506824	0.012511	0.0152685	0.0152685	0.00883431	0.00883431	0.0037533	0.0037533	0.00335755	0.00335755	0.00476184	0.00476184	0.0179878	0.038465	0.038465	0.0234518	0.0234518	0.0127919	0.0127919	0.0160345	0.0160345	0.0170558	0.0170558	0.0749895	0.0749895	0.0387586	0.0387586	0.00735341	0.0156388	0.0156388	0.00951092	0.00951092	0.0217155	0.0217155	0.00393203	0.00393203	0.0449758	0.0449758
			Lp	0.0181594	0.0181594	0.00707255	0.0165878	0.0823821	0.00618848	0.00573008	0.00582831	0.0170789	0.0126913	0.00681061	0.00753096	0.00735414	0.00712494	0.00648317	0.00805485	0.00643733	0.0053699	0.00607716	0.00607716	0.0335291	0.00556636	0.0385716	0.0136409	0.0277336	0.0528477	0.00628671	0.0122984	0.00785839	0.00552052	0.0631618	0.0483946	0.0199079	0.0117745	0.00812034	0.00748512	0.027046	0.0126913	0.00532406	0.0071053	0.00591344	0.034315	0.0173081	0.00360176	0.0860494	0.011984
			FL	0.0186572	0.0186572	0.00876959	0.0200675	0.119184	0.00643616	0.00419504	0.00633359	0.0178982	0.0210778	0.00622077	0.00673361	0.0066413	0.00682079	0.00710286	0.00606692	0.00653873	0.00905165	0.00547715	0.00547715	0.0402222	0.00546176	0.0277447	0.0193854	0.0342476	0.0335142	0.00723107	0.0184008	0.00817982	0.00534894	0.0541304	0.0448121	0.0293858	0.0130262	0.00820546	0.0121031	0.0237856	0.0166674	0.00764134	0.0059746	0.00441044	0.0237599	0.0129134	0.00869266	0.0692336	0.0117441
			RT	0.0181086	0.0181086	0.00928018	0.0168875	0.0693571	0.012516	0.0162769	0.00827889	0.0122108	0.0120887	0.0155687	0.0118444	0.0121863	0.012455	0.00866964	0.0148971	0.0131632	0.0152634	0.0126992	0.0126992	0.0244215	0.0126381	0.0197814	0.0131266	0.0175224	0.0299164	0.0104158	0.0145674	0.0108676	0.0109653	0.0420661	0.0287563	0.0285488	0.0150559	0.0100739	0.0168875	0.0199402	0.0203675	0.0133464	0.012455	0.00976861	0.0110263	0.0127969	0.00907259	0.0178277	0.0144453
			SC	0.0190994	0.0190994	0.0079266	0.0223328	0.119475	0.0069982	0.00729913	0.00709424	0.0154946	0.016391	0.00758725	0.00754243	0.00649879	0.0067549	0.00808667	0.00742718	0.00541032	0.00646677	0.00921995	0.00921995	0.0286395	0.00569844	0.04674	0.0166471	0.0226529	0.0232612	0.00598657	0.0214364	0.0117811	0.00715827	0.0919626	0.0351383	0.0288956	0.00697899	0.0121972	0.0149504	0.0277751	0.013894	0.00802264	0.00729913	0.00482127	0.0220895	0.00943124	0.00354072	0.0563954	0.0128375
miR394		AT1G27340	T87	0.0149145	0.0149145	0.0149145	0.00886616	0.00886616	0.0170144	0.0170144	0.00434334	0.0314713	0.0314713	0.00548302	0.00548302	0.00892	0.00892	0.0197245	0.0197245	0.00695473	0.00695473	0.00904563	0.0106519	0.0106519	0.0349082	0.0349082	0.00930587	0.00930587	0.00951227	0.00951227	0.00999686	0.00999686	0.0358146	0.00517791	0.00517791	0.0101225	0.0101225	0.0173644	0.0173644	0.0114058	0.0114058	0.0271728	0.0271728	0.0121775	0.0121775	0.0434154	0.0366222	0.0366222	0.0508368
			Lp	0.0121491	0.0190728	0.0279343	0.00966705	0.0130636	0.0183892	0.0118792	0.00570443	0.0055738	0.0270765	0.00801233	0.0246031	0.00801233	0.0191164	0.0257266	0.0648172	0.00507303	0.0182019	0.00775106	0.0214243	0.012258	0.0273464	0.00887453	0.0180931	0.00265626	0.019922	0.0157198	0.0105292	0.011496	0.0285004	0.0107121	0.00931869	0.0047595	0.00836069	0.023558	0.021163	0.00722852	0.0300375	0.0198566	0.010747	0.0135861	0.0517536	0.0314397	0.0165908	0.0466152	0.0466152
			FL	0.0122151	0.0153589	0.0226185	0.0105612	0.0142542	0.0237043	0.0171391	0.0143488	0.00624961	0.024304	0.00964586	0.0228837	0.0124992	0.0205984	0.0268607	0.0640111	0.0111609	0.0175052	0.0150874	0.0142226	0.0146329	0.0247964	0.0106875	0.0223471	0.00902721	0.0164762	0.0139196	0.0153084	0.0214633	0.0213875	0.0137933	0.0169813	0.00828862	0.00924815	0.0152326	0.0100057	0.010214	0.0171896	0.0233129	0.012657	0.0115523	0.0376239	0.0253961	0.0152768	0.024607	0.024607
			RT	0.00982111	0.0257607	0.0342422	0.00886534	0.012553	0.0151268	0.0189649	0.00514009	0.00669792	0.0235782	0.00604318	0.020884	0.0089406	0.0312695	0.033023	0.0611091	0.00717205	0.0157514	0.00733761	0.0229385	0.0138323	0.0326618	0.00726236	0.017535	0.00483906	0.0148257	0.0157138	0.0142237	0.015917	0.0257607	0.0116499	0.0142613	0.00617112	0.00654741	0.0163685	0.0120412	0.00833854	0.0231417	0.0298246	0.00775153	0.00827833	0.0426334	0.0392845	0.0231643	0.0439128	0.0439128
			SC	0.00914957	0.0279019	0.0408275	0.0124072	0.0135487	0.00912124	0.01439	0.0042207	0.00541893	0.0220383	0.00570786	0.0238795	0.00727433	0.0361819	0.0382271	0.0694659	0.00361167	0.0160415	0.00934786	0.0216842	0.0176845	0.0222507	0.00839324	0.0218117	0.00276187	0.0212735	0.0215567	0.0137952	0.00997105	0.0354171	0.0104186	0.00823745	0.00678428	0.00684093	0.0150557	0.012393	0.00632538	0.0249078	0.0326892	0.00768507	0.00978126	0.0447989	0.0343406	0.0262958	0.0545292	0.0545292
miR395	APS4	AT5G43780	T87	0.00191899	0.00191899	0.00155594	0.00155594	0.00116695	0.00116695	0.00196221	0.00196221	0.00133119	0.00133119	0.00136577	0.00280068	0.00280068	0.00155594	0.00155594	0.00136577	0.00136577	0.00688069	0.00688069	0.0687637	0.0687637	0.0240738	0.0240738	0.0983697	0.00990613	0.00990613	0.00287848	0.00287848	0.0121882	0.0121882	0.01836	0.01836	0.0208841	0.0208841	0.0700344	0.0222067	0.0222067	0.0335477	0.0335477	0.00279204	0.00279204	0.00210916	0.00210916	0.00153	0.00153	0.00873053
			Lp	0.00465175	0.00412908	0.00369602	0.00530136	0.00584642	0.00577176	0.00392002	0.00644376	0.00511469	0.00522669	0.00592109	0.00521176	0.00868377	0.00618243	0.00629443	0.00427842	0.00521176	0.00528642	0.0252598	0.0826041	0.0143211	0.0362732	0.0537826	0.0160385	0.0160385	0.0100054	0.00784003	0.00828804	0.0106251	0.0317335	0.0185921	0.00828804	0.0194358	0.0159787	0.0330775	0.0173825	0.0233334	0.0182934	0.0224972	0.0500493	0.00569709	0.00439042	0.00674243	0.00711576	0.00761603	0.0116854
			FL	0.00348576	0.00348576	0.00243193	0.0030318	0.00303991	0.00287778	0.00308044	0.00463282	0.00275618	0.00455176	0.00394377	0.00307233	0.00552453	0.00343712	0.00453149	0.0030926	0.00516784	0.00285751	0.0174612	0.0900421	0.0266093	0.0506043	0.0548805	0.0177936	0.0177936	0.00911972	0.00714581	0.00503814	0.0166587	0.0364789	0.0150901	0.00700395	0.0255879	0.0158602	0.0643852	0.0215752	0.0223656	0.0240558	0.0414765	0.0305612	0.00281698	0.00202661	0.00458013	0.00308044	0.00510705	0.0108342
			RT	0.00333452	0.00393213	0.00409236	0.00300107	0.0032609	0.00411401	0.00339948	0.00472029	0.00363765	0.003616	0.00387583	0.00388883	0.0039841	0.00464667	0.00478525	0.0044951	0.00256801	0.00417897	0.00659541	0.0669285	0.032622	0.0597398	0.0465966	0.0125716	0.0125716	0.00824968	0.0100036	0.00638755	0.0204965	0.0484934	0.0191107	0.00761309	0.0434483	0.0141522	0.0680458	0.0173222	0.0258447	0.0282914	0.0559506	0.00697217	0.00328255	0.00345577	0.00322625	0.00372427	0.00651747	0.0121255
			SC	0.00208808	0.00234356	0.00284429	0.00218005	0.00181557	0.00378103	0.00234356	0.00328711	0.00309976	0.00327008	0.00384915	0.00374696	0.00668663	0.00256497	0.00359368	0.00161119	0.00273528	0.00223115	0.0120584	0.0529616	0.0297713	0.041421	0.0357154	0.0140273	0.0140273	0.00858395	0.0132677	0.00616546	0.0192219	0.0483972	0.0236059	0.00797081	0.0263582	0.0222876	0.0757738	0.0207377	0.0259324	0.0272336	0.0490512	0.013966	0.002691	0.00177129	0.00285451	0.00309295	0.00558638	0.0178083
miR395	APS1	AT3G22890	T87	0.000650091	0.000650091	0.000650091	0.00171779	0.000878269	0.000878269	0.00108923	0.00108923	0.00138629	0.00138629	0.00129157	0.00129157	0.00100743	0.00100743	0.00277688	0.00277688	0.00176945	0.00975568	0.00975568	0.0211172	0.0211172	0.124112	0.124112	0.0123345	0.0123345	0.00551501	0.00551501	0.00306103	0.00306103	0.00490798	0.00490798	0.0104058	0.0280659	0.0280659	0.0411452	0.0411452	0.0203337	0.0203337	0.025035	0.025035	0.000869659	0.000869659	0.00113228	0.000589818	0.000589818	0.000766333
			Lp	0.00191692	0.00123756	0.0014362	0.00258834	0.00161896	0.00159512	0.00162491	0.00139051	0.00196658	0.0017878	0.00201227	0.00125742	0.0023301	0.00156929	0.0029459	0.0021255	0.00146997	0.00268171	0.00638643	0.0340676	0.0251882	0.0384835	0.0268766	0.0644066	0.00411195	0.0174807	0.00470788	0.00302536	0.0280884	0.0209332	0.00966407	0.00593551	0.0160803	0.0189507	0.07916	0.00717108	0.03752	0.0790507	0.038259	0.00515086	0.00201625	0.00171828	0.00228044	0.00133092	0.00158916	0.00200631
			FL	0.00451648	0.00395774	0.00474929	0.00654191	0.00359922	0.00360853	0.00376218	0.00405086	0.00493554	0.00534528	0.00456304	0.00495882	0.00408811	0.00390187	0.00623926	0.00335244	0.00411139	0.0060763	0.0063091	0.0299159	0.0399639	0.00948927	0.042278	0.0874568	0.00582021	0.0215022	0.00500538	0.00665832	0.0234205	0.0173209	0.00788289	0.00731018	0.0167994	0.0123156	0.0765939	0.00826469	0.0320251	0.0684224	0.0455839	0.00678869	0.00446061	0.00462357	0.00464685	0.00412071	0.00574105	0.00335244
			RT	0.00414128	0.00357836	0.00258158	0.00299392	0.00284332	0.0032198	0.00308355	0.00268197	0.00401579	0.00214415	0.00244892	0.00351382	0.00399069	0.00233059	0.00374688	0.00506635	0.00299392	0.00659737	0.0122625	0.0326642	0.0317319	0.0196128	0.0211116	0.0797708	0.0073073	0.0286484	0.00619579	0.00400862	0.0270098	0.0167086	0.00993191	0.00749375	0.0162066	0.013582	0.0799214	0.00641809	0.0404555	0.0845826	0.0443099	0.00509145	0.00527073	0.00384727	0.00229474	0.00369309	0.00209753	0.00298674
			SC	0.00124829	0.00110519	0.00115695	0.00211601	0.00148577	0.00109606	0.00159233	0.00113564	0.00182068	0.00161364	0.00174456	0.00109606	0.0014401	0.00137008	0.00357133	0.00205511	0.00154666	0.00307506	0.0110519	0.0372052	0.0241072	0.00861016	0.0248532	0.0755764	0.00419548	0.0247923	0.00357133	0.00191811	0.0319989	0.022859	0.0103517	0.0065855	0.0154301	0.0151622	0.092611	0.00577867	0.0361396	0.0945444	0.0415437	0.0030233	0.00171412	0.00168976	0.00169889	0.0015832	0.00107475	0.001638
miR396	GRF1	AT2G22840	T87	0.00377638	0.00624258	0.00624258	0.0023429	0.0023429	0.00322148	0.00322148	0.00465496	0.00465496	0.00695162	0.00695162	0.00348351	0.0339257	0.0339257	0.181991	0.181991	0.0124543	0.0124543	0.00685913	0.00685913	0.00385345	0.00385345	0.0137645	0.00451624	0.00451624	0.00937158	0.00937158	0.00508655	0.00508655	0.0102039	0.0102039	0.0107742	0.0107742	0.036207	0.036207	0.0887988	0.00450082	0.00450082	0.00453165	0.00453165	0.00277448	0.00277448	0.00405382	0.00405382	0.00426962	0.00426962
			Lp	0.00658564	0.00488934	0.00488934	0.010996	0.00528847	0.00494256	0.0142689	0.00971216	0.00560778	0.00720429	0.011475	0.011475	0.0204754	0.0562973	0.0562973	0.0195773	0.0067719	0.00452347	0.0123398	0.00365869	0.00598695	0.0159319	0.00570756	0.0110759	0.0102111	0.0170295	0.0357886	0.00924651	0.00745042	0.0219189	0.00319304	0.022318	0.00588717	0.0945605	0.0965429	0.00811564	0.0234821	0.0089139	0.00844825	0.00588717	0.00458999	0.0105437	0.00498912	0.00498912	0.0103774	0.00520865
			FL	0.0090432	0.00704885	0.00704885	0.00979411	0.00835688	0.009891	0.0109003	0.0145337	0.0106177	0.00823577	0.0146952	0.0146952	0.0225676	0.0286879	0.0286879	0.0111829	0.00648365	0.0062172	0.00834073	0.00690351	0.0106823	0.0135648	0.00850222	0.0159871	0.00742834	0.0217037	0.0280824	0.0161486	0.00997174	0.0221074	0.00648365	0.0291078	0.0108841	0.0654824	0.0530884	0.00910779	0.0281631	0.00902705	0.0101171	0.00765442	0.0111021	0.00742834	0.00641906	0.00641906	0.00874445	0.00749294
			RT	0.00714778	0.00647799	0.00647799	0.0155952	0.0100269	0.0101469	0.0134758	0.012876	0.012876	0.0104468	0.0168448	0.0168448	0.0275914	0.0220232	0.0220232	0.0166948	0.00732773	0.00564825	0.0137757	0.00607812	0.00789755	0.0148454	0.00847737	0.0146455	0.0103268	0.016075	0.0261419	0.0120763	0.0101968	0.0241225	0.0141956	0.0281713	0.00679789	0.0424668	0.0382182	0.0120263	0.0250922	0.0158951	0.0113965	0.0103768	0.0111765	0.0114964	0.00812748	0.00812748	0.0107967	0.0101469
			SC	0.00561348	0.00441912	0.00441912	0.0105103	0.00672423	0.0056732	0.00911295	0.00943543	0.00644953	0.00588818	0.012481	0.012481	0.0208177	0.0415637	0.0415637	0.015025	0.00603151	0.00728558	0.00875464	0.00382195	0.00732141	0.00991317	0.00606734	0.0152042	0.00618677	0.0181542	0.0219762	0.0114658	0.00815746	0.0175571	0.00782304	0.0263117	0.00648536	0.146428	0.0968624	0.00815746	0.0210207	0.00925627	0.00704671	0.00523129	0.00505213	0.00899351	0.00692728	0.00692728	0.0118241	0.00728558
miR396	GRF3	AT2G36400	T87	0.00276762	0.00276762	0.00276762	0.115785	0.115785	0.113641	0.0457942	0.0457942	0.00213628	0.00213628	0.00750268	0.00750268	0.00417713	0.00417713	0.00626936	0.00626936	0.0621577	0.0621577	0.00363388	0.00654833	0.00654833	0.00370729	0.00370729	0.00320075	0.00320075	0.00179859	0.00179859	0.00270889	0.00270889	0.00419915	0.00573346	0.00573346	0.00770823	0.00770823	0.0169801	0.0169801	0.0518874	0.0518874	0.0261126	0.0261126	0.0097344	0.00875802	0.00875802	0.00251068	0.00251068	0.00242993
			Lp	0.00593648	0.0053968	0.0161796	0.0513128	0.0145714	0.0369141	0.0262986	0.00385871	0.00355109	0.00531585	0.0103888	0.00463045	0.00767965	0.0844221	0.00380474	0.0384522	0.0246904	0.00805742	0.00593648	0.00593648	0.0158828	0.00309237	0.0121428	0.00512696	0.00344316	0.00566664	0.00599045	0.0105939	0.0057368	0.00885075	0.00706981	0.0274319	0.0115653	0.0146955	0.015451	0.0080952	0.057368	0.00971424	0.0699857	0.00963329	0.00372379	0.00777139	0.0045603	0.00275237	0.00396665	0.0058987
			FL	0.00904412	0.00766885	0.0174962	0.0396263	0.0183913	0.0435097	0.0207362	0.00554768	0.00491832	0.00648007	0.0122375	0.00647074	0.0106758	0.0665162	0.00530526	0.0364003	0.0284377	0.00996718	0.00469921	0.00469921	0.0130767	0.00468523	0.0102562	0.00521202	0.00679708	0.0046759	0.012424	0.0113658	0.00773878	0.00943106	0.010466	0.03337	0.0149881	0.0143727	0.0161908	0.00983665	0.0406519	0.0108763	0.0708845	0.0126711	0.0132771	0.0108763	0.00738914	0.00511879	0.00648007	0.00571085
			RT	0.00970382	0.0069087	0.0107058	0.0172981	0.0157476	0.0227829	0.0137647	0.0108957	0.00683487	0.00831153	0.0111805	0.00873344	0.0105265	0.0297971	0.00551641	0.0175935	0.0153995	0.0105793	0.00836427	0.00836427	0.012847	0.00970382	0.0101257	0.00907096	0.0118977	0.0130791	0.0166653	0.0169606	0.00959835	0.0134799	0.0113914	0.0175091	0.0110012	0.013849	0.0170344	0.0124778	0.188592	0.0139545	0.029776	0.010073	0.0110012	0.00778415	0.0108641	0.00843811	0.00799511	0.00896549
			SC	0.00666305	0.00723417	0.0101849	0.049021	0.0113748	0.0414537	0.0145635	0.00497825	0.00466413	0.00621567	0.0152774	0.00566359	0.00609193	0.0839544	0.00494969	0.0300313	0.0115176	0.00821459	0.00488306	0.00488306	0.0173525	0.00680583	0.00935683	0.00578733	0.00590156	0.00550178	0.0125932	0.00732935	0.00785288	0.00735791	0.00866196	0.0260144	0.0111368	0.0108513	0.0199225	0.0148491	0.0626803	0.011213	0.0654407	0.00750069	0.00340767	0.00837641	0.00590156	0.00474028	0.00542563	0.00528285
miR396	GRF9	AT2G45480	T87	0.0848856	0.0848856	0.00880964	0.00880964	0.0173274	0.0173274	0.00713793	0.00713793	0.0534947	0.0534947	0.0616675	0.0616675	0.0234305	0.0234305	0.00684604	0.00594385	0.00594385	0.00660723	0.00660723	0.0100568	0.0100568	0.00732367	0.00732367	0.00565197	0.00565197	0.00912806	0.00681951	0.00681951	0.00528048	0.00528048	0.00586425	0.00586425	0.0118081	0.0118081	0.00594385	0.00594385	0.0112509	0.0112509	0.0281802	0.0152311	0.0152311	0.00525394	0.00525394	0.0167171	0.0167171	0.00756249
			Lp	0.0227005	0.0227005	0.0135114	0.00579986	0.00959083	0.0274635	0.0133494	0.00861879	0.00549529	0.145645	0.0103037	0.111448	0.0239123	0.00479542	0.00622108	0.00758194	0.00643493	0.00959083	0.00635069	0.00931866	0.00994725	0.00709592	0.0470664	0.00375857	0.00526848	0.0139197	0.00701816	0.00685615	0.00725793	0.00800316	0.00916962	0.00883264	0.00492502	0.0328421	0.00544345	0.00530088	0.01136	0.00926682	0.0230893	0.0109193	0.00822997	0.00546289	0.00929922	0.00356416	0.033393	0.00719313
			FL	0.0178251	0.0178251	0.0101132	0.00852467	0.0171325	0.0378484	0.0185455	0.0115263	0.00894028	0.101807	0.0112677	0.0565694	0.0146665	0.012884	0.0106489	0.00766574	0.00833995	0.0122837	0.00771192	0.0274581	0.0111107	0.00891257	0.0188226	0.010575	0.00810906	0.026396	0.0108798	0.00935589	0.0105104	0.0182869	0.0130502	0.0132996	0.00480263	0.0175296	0.00845078	0.00692687	0.0107136	0.0161904	0.0206883	0.0108521	0.0104642	0.00861703	0.00905111	0.0106212	0.0244749	0.00978998
			RT	0.0122021	0.0122021	0.0129433	0.0104687	0.0173338	0.023469	0.014939	0.0139126	0.00923709	0.0640894	0.0107196	0.0556848	0.01446	0.00843882	0.0155434	0.0125214	0.0133767	0.0165355	0.00935112	0.0253165	0.014289	0.00935112	0.0186224	0.00955639	0.0104345	0.0223515	0.0109477	0.0137758	0.0134565	0.0183943	0.00935112	0.0134565	0.0122363	0.0195575	0.0170259	0.0102976	0.0186224	0.0108336	0.0157943	0.0154522	0.0169347	0.00904322	0.0158513	0.0104117	0.0153951	0.0209602
			SC	0.0205738	0.0205738	0.00860934	0.0067482	0.0178264	0.0278284	0.0165223	0.0083308	0.00873595	0.140598	0.0103185	0.138737	0.0201686	0.00560873	0.00709004	0.00677352	0.00468449	0.0095589	0.00614048	0.022954	0.010673	0.00860934	0.0397296	0.00455789	0.00573534	0.0224476	0.00788767	0.00658361	0.00744455	0.0102932	0.0121544	0.00940697	0.00341841	0.025866	0.00658361	0.00655829	0.00987542	0.00810291	0.0218145	0.00712803	0.0109263	0.00765978	0.00746987	0.00911577	0.02146	0.00544414
miR396	GRF8	AT4G24150	T87	0.0106603	0.0106603	0.0106603	0.00675537	0.00675537	0.00466549	0.00628243	0.00628243	0.00226883	0.00226883	0.00200041	0.00200041	0.059501	0.059501	0.00349592	0.00349592	0.113288	0.113288	0.00288238	0.00288238	0.000990618	0.0016489	0.0016489	0.00255643	0.00255643	0.00384743	0.00384743	0.00260117	0.00260117	0.00247335	0.00247335	0.00988701	0.00388578	0.00388578	0.00209628	0.00209628	0.00733057	0.00733057	0.197823	0.197823	0.022356	0.022356	0.00200041	0.00286321	0.00286321	0.00148273
			Lp	0.0074209	0.00720988	0.172285	0.0159532	0.0094467	0.00663309	0.00524035	0.0100235	0.0117468	0.00881364	0.00745607	0.0106917	0.0509967	0.0275382	0.00614071	0.0104315	0.0097773	0.0155452	0.00935526	0.0056835	0.00519111	0.00763192	0.00649241	0.00751234	0.00953111	0.0117468	0.0100587	0.0111138	0.00875737	0.0110997	0.00664716	0.030584	0.00488865	0.016129	0.00642207	0.0076882	0.00756158	0.0627436	0.123799	0.00895432	0.0194843	0.00576791	0.00696369	0.00621105	0.00865186	0.00698479
			FL	0.0119814	0.0124682	0.110164	0.016294	0.0128098	0.010931	0.00967566	0.0121949	0.0341167	0.00912057	0.0101026	0.0124255	0.0363371	0.0235956	0.00818118	0.012639	0.00988915	0.0119985	0.00721618	0.0101026	0.00772857	0.00907787	0.011358	0.0137321	0.00971836	0.0159268	0.013177	0.0162513	0.0107004	0.0130916	0.010931	0.0300859	0.00826658	0.0137321	0.00860817	0.0120241	0.00999163	0.0332627	0.0550394	0.00883875	0.0147142	0.00789937	0.00841176	0.0104869	0.00959026	0.00984645
			RT	0.0114127	0.0101532	0.0825494	0.014947	0.0125694	0.0103203	0.0126594	0.015911	0.0212446	0.0126337	0.0134948	0.0184428	0.0333256	0.0221443	0.00948489	0.0119911	0.0100247	0.0115027	0.0112842	0.0109243	0.00764703	0.00967767	0.013559	0.0118882	0.0174532	0.0167078	0.0176717	0.0188927	0.0155511	0.0136618	0.0109886	0.0226198	0.0108344	0.0213346	0.0116955	0.0151013	0.0104488	0.0336726	0.0492237	0.0116055	0.0164893	0.0107058	0.0109243	0.00967767	0.0117983	0.0143944
			SC	0.00685587	0.0109239	0.203798	0.0155304	0.01364	0.00693963	0.00646103	0.00867453	0.0222307	0.00900955	0.00565938	0.00855488	0.0464237	0.026921	0.0100864	0.0111273	0.00993084	0.0134366	0.00924885	0.00476202	0.00640121	0.0110077	0.00646103	0.0102898	0.00837541	0.00984709	0.0113068	0.0123597	0.00823183	0.0100505	0.00574314	0.0285123	0.0046663	0.00915313	0.00745411	0.00496542	0.00613798	0.051425	0.112948	0.0105889	0.0156142	0.00470219	0.00670033	0.00681998	0.00873436	0.00877025
miR396	GRF2	AT4G37740	T87	0.0133205	0.0133205	0.0133205	0.00308989	0.00308989	0.00350384	0.00240982	0.00240982	0.00240982	0.00240982	0.0410112	0.0410112	0.0779568	0.0779568	0.00378474	0.00378474	0.00412478	0.00619456	0.00619456	0.00376996	0.00376996	0.00356298	0.00356298	0.00217327	0.00217327	0.00833826	0.00833826	0.00337079	0.00337079	0.00322295	0.00251331	0.00251331	0.00554406	0.00554406	0.00257244	0.00257244	0.0340479	0.0340479	0.00518924	0.00518924	0.00295683	0.00295683	0.00393258	0.00393258	0.00499704	0.00499704
			Lp	0.0380974	0.0166837	0.00656698	0.00656698	0.00859032	0.0257798	0.00903403	0.00488086	0.0118028	0.00827972	0.0495186	0.0142699	0.00665572	0.0165062	0.00465901	0.0140214	0.0140214	0.0488086	0.00665572	0.00878555	0.00763189	0.0125838	0.00739229	0.00514709	0.00623863	0.0225851	0.0211031	0.0125394	0.0117584	0.0110929	0.00643386	0.0117584	0.00953987	0.110467	0.00656698	0.0174824	0.0128056	0.0466788	0.00807561	0.00838621	0.00687758	0.00860807	0.00734792	0.0359409	0.00985047	0.00807561
			FL	0.0400318	0.0194233	0.00810577	0.00810577	0.00871753	0.0194615	0.00672932	0.0100175	0.0116616	0.00736402	0.0575051	0.0168233	0.00753225	0.0160586	0.00772342	0.0122581	0.0122581	0.0331496	0.0051464	0.011111	0.00963516	0.0124263	0.0106293	0.00887047	0.00749402	0.0243938	0.0297849	0.0189874	0.0111646	0.012541	0.0052764	0.0175345	0.0108969	0.0568781	0.0135581	0.0194233	0.0150263	0.0287373	0.00961987	0.00841165	0.00711167	0.0122581	0.00724931	0.0427847	0.0152174	0.0078993
			RT	0.0169856	0.0121441	0.0128395	0.0128395	0.0177881	0.0176945	0.0135083	0.0132809	0.0213992	0.0140165	0.0269898	0.00949591	0.013107	0.0133478	0.0120772	0.0117696	0.0117696	0.0220011	0.0159157	0.0110741	0.0151533	0.0123714	0.0110072	0.0100309	0.0117027	0.0174939	0.0167583	0.0187912	0.0182562	0.0114753	0.0105659	0.0137089	0.0134414	0.027819	0.0148457	0.0138828	0.0123447	0.0270567	0.0119435	0.00953604	0.00833233	0.0131472	0.016785	0.0161163	0.013107	0.0199682
			SC	0.0382172	0.0110911	0.00881273	0.00881273	0.0142121	0.0171956	0.0077638	0.0081679	0.0141863	0.00631937	0.0359387	0.0107472	0.00928561	0.0152439	0.00754886	0.00967251	0.00967251	0.0300063	0.00535642	0.00928561	0.0103431	0.0146592	0.00954354	0.00812491	0.00630218	0.0302642	0.0276849	0.0214085	0.0114608	0.0123808	0.00593247	0.0125528	0.00939738	0.102744	0.0130085	0.0158199	0.0182273	0.0403924	0.0110739	0.00651712	0.00711897	0.00913945	0.00812491	0.0350188	0.0131546	0.00780679
miR396	GRF7	AT5G53660	T87	0.0107501	0.0107501	0.0107501	0.00419737	0.00419737	0.00602428	0.00602428	0.00528445	0.00324616	0.00324616	0.00433325	0.00433325	0.00273282	0.00273282	0.00468052	0.00468052	0.029291	0.029291	0.0111125	0.0111125	0.00375951	0.00421247	0.00421247	0.0039105	0.0039105	0.224423	0.224423	0.00751902	0.00751902	0.00440875	0.00440875	0.00566192	0.0216361	0.0216361	0.00519386	0.00519386	0.00458993	0.00458993	0.00425776	0.00425776	0.00611487	0.00611487	0.00504288	0.0028687	0.0028687	0.00440875
			Lp	0.00583771	0.0197481	0.032858	0.00921524	0.00532066	0.00900676	0.00886498	0.00886498	0.0353432	0.00996581	0.00642148	0.00650488	0.00934034	0.00567092	0.00917355	0.0102577	0.0242098	0.0532733	0.0145943	0.00788091	0.00924026	0.00924026	0.00704695	0.00821449	0.0132599	0.0131182	0.149279	0.00917355	0.0119089	0.00842298	0.00996581	0.00871487	0.00932366	0.0316487	0.00703027	0.00661329	0.0106163	0.0115337	0.00875657	0.00765574	0.0133684	0.0202068	0.0202068	0.0115086	0.00450338	0.0085314
			FL	0.00958505	0.0156885	0.0226517	0.00930996	0.00975698	0.0108573	0.0117342	0.0117342	0.0320906	0.00961084	0.00823541	0.00819242	0.00627541	0.00782278	0.00698892	0.0107026	0.0357613	0.0451572	0.0103157	0.00647313	0.0113301	0.0113301	0.0087254	0.0110894	0.0159034	0.0109605	0.0929105	0.00988593	0.0132815	0.00747892	0.0143389	0.0160754	0.00765085	0.0228494	0.00853628	0.00868242	0.0105564	0.0135824	0.00986873	0.009714	0.0104877	0.0157573	0.0157573	0.0106596	0.0104877	0.00754769
			RT	0.0168353	0.0177853	0.0220744	0.0104784	0.0139432	0.0167654	0.0134123	0.0134123	0.0252599	0.0128954	0.0120571	0.0100592	0.0119453	0.0136917	0.0101291	0.0127836	0.0248687	0.0272857	0.0110093	0.0082849	0.0136917	0.0136917	0.0139013	0.0184419	0.0170867	0.01453	0.0621018	0.0114564	0.0175338	0.0124064	0.0145719	0.0136219	0.0137616	0.0170448	0.00915111	0.00831284	0.0141528	0.0129652	0.0121968	0.0102688	0.0105901	0.0165558	0.0165558	0.0126858	0.0110372	0.00908126
			SC	0.00735095	0.0198194	0.0245899	0.00715579	0.00542105	0.0110373	0.00921579	0.00921579	0.03502	0.0056379	0.0070799	0.00683053	0.00742684	0.00650526	0.00525842	0.00970369	0.0348899	0.0517494	0.0126094	0.00642937	0.00632095	0.00632095	0.00536684	0.00699316	0.00954105	0.0100832	0.195483	0.00639684	0.0106253	0.00590895	0.00807737	0.00802316	0.00615832	0.0266716	0.00585474	0.00675463	0.00607158	0.00943263	0.00927	0.00693895	0.0091399	0.0173474	0.0173474	0.00642937	0.00607158	0.00599568
miR397		AT2G29130	T87	0.00605867	0.00605867	0.00319387	0.00319387	0.00377457	0.0193858	0.0193858	0.0120302	0.0120302	0.0128916	0.0128916	0.00490694	0.00490694	0.00473273	0.00473273	0.00261316	0.00215828	0.00215828	0.0027777	0.0027777	0.00324226	0.00324226	0.00541022	0.00541022	0.011527	0.011527	0.0028648	0.00360036	0.00360036	0.00270027	0.00270027	0.00449077	0.00449077	0.00448109	0.00448109	0.00238088	0.00238088	0.0116237	0.0116237	0.00920415	0.00695876	0.00695876	0.00361972	0.00361972	0.054741	0.054741
			Lp	0.0199487	0.0119049	0.00750759	0.00922361	0.0148007	0.0195197	0.0215039	0.0215039	0.0117976	0.028797	0.00979204	0.00861228	0.00777572	0.0114544	0.00997437	0.00997437	0.00914853	0.00909491	0.00909491	0.00638145	0.00748614	0.0166025	0.0136209	0.0236811	0.0118513	0.0319609	0.00681045	0.00689626	0.00750759	0.00786152	0.00793659	0.00911636	0.0149937	0.0132777	0.00831197	0.00737889	0.0600929	0.0128165	0.00668175	0.0129774	0.0081511	0.0193374	0.00829052	0.00673538	0.184955	0.00900911
			FL	0.0189244	0.0145803	0.0117412	0.0146059	0.0130837	0.0171029	0.0228752	0.0228752	0.013537	0.0258511	0.0146487	0.01163	0.00855147	0.0110143	0.00964605	0.00964605	0.0116728	0.00964605	0.00964605	0.00966316	0.0128529	0.016359	0.0125536	0.0244829	0.0108433	0.032239	0.00797852	0.00874815	0.0132548	0.011057	0.00656753	0.00883367	0.0130837	0.0145204	0.00889353	0.0110741	0.058492	0.0252268	0.0102874	0.0128272	0.00861988	0.0187705	0.00940661	0.0141954	0.0538315	0.0134515
			RT	0.01986	0.0129457	0.011813	0.0126221	0.0211839	0.0142697	0.0169913	0.0169913	0.0157408	0.0169913	0.0142697	0.0122543	0.0127692	0.0125485	0.0120631	0.0120631	0.0113275	0.0128722	0.0128722	0.013902	0.013137	0.0154466	0.0169619	0.0210368	0.0143139	0.0211104	0.0129457	0.00985642	0.0114011	0.0107391	0.0144169	0.0149317	0.0132841	0.0147552	0.0177268	0.0113717	0.0310109	0.0197128	0.0114452	0.0167706	0.0111804	0.0220666	0.0131664	0.0152995	0.0275097	0.00798811
			SC	0.0223302	0.0154777	0.00818205	0.0136027	0.00920481	0.0164152	0.0205063	0.0205063	0.0132106	0.0305634	0.0118128	0.00831842	0.00801159	0.0107048	0.0109946	0.0109946	0.010398	0.00903435	0.00903435	0.00673315	0.00738089	0.0182903	0.0124947	0.0237791	0.00843774	0.0393761	0.00993778	0.00911958	0.00954573	0.00908549	0.00877866	0.00814796	0.0145743	0.0158527	0.0120174	0.00925594	0.0492287	0.0288076	0.0102276	0.0124435	0.0108242	0.0194835	0.010023	0.0086082	0.088298	0.00976732
miR397		AT2G38080	T87	0.000707969	0.000707969	0.00151427	0.00177648	0.00177648	0.00417571	0.00417571	0.0137398	0.0137398	0.00103246	0.00103246	0.00048509	0.00048509	0.000773522	0.000521144	0.000521144	0.000580141	0.000580141	0.000793188	0.000793188	0.000632584	0.000632584	0.00055392	0.00055392	0.00532616	0.00532616	0.00148477	0.000724357	0.000724357	0.00647989	0.00647989	0.00142249	0.00142249	0.00183548	0.00183548	0.00170109	0.00170109	0.181047	0.088778	0.088778	0.0207015	0.0207015	0.199313	0.199313	0.00215013	0.00215013
			Lp	0.00910554	0.00910554	0.0291252	0.0215664	0.00661087	0.00931135	0.0596849	0.0167455	0.0163588	0.027273	0.0097292	0.00541343	0.00369834	0.00648614	0.00475858	0.00478976	0.00399147	0.00432201	0.00498934	0.00564419	0.00463385	0.00556935	0.00840703	0.00520762	0.0154046	0.0080952	0.00931135	0.00502052	0.00349253	0.00349253	0.00507041	0.00629904	0.00868768	0.00394781	0.0121303	0.0044904	0.0181051	0.0313704	0.0918537	0.0151239	0.0186975	0.0578638	0.00941737	0.0361415	0.026774	0.00700378
			FL	0.00736641	0.00736641	0.0283666	0.0348518	0.0109556	0.0130694	0.0514609	0.0118813	0.0257577	0.0141091	0.00667333	0.00603966	0.00433173	0.0040842	0.00466836	0.00351489	0.00610402	0.00836642	0.00648521	0.00613867	0.00527233	0.00470302	0.00818325	0.00542085	0.0194556	0.0122031	0.00618818	0.00388618	0.00422281	0.00422281	0.00516342	0.00693076	0.0198022	0.00491589	0.015718	0.0036634	0.0265498	0.0623273	0.0470203	0.0124407	0.0225646	0.0246785	0.00948029	0.0209804	0.0251983	0.0103219
			RT	0.00735289	0.00735289	0.0172043	0.0289614	0.00979134	0.0129276	0.0458655	0.0101515	0.0149309	0.0199428	0.00742792	0.0058523	0.00660259	0.00647504	0.00802815	0.0073904	0.00555218	0.0115545	0.00870342	0.00720283	0.00624995	0.00613741	0.00829075	0.00795312	0.0168816	0.0179696	0.0104291	0.00742792	0.0073904	0.0073904	0.00596484	0.00870342	0.0169041	0.00733788	0.0181571	0.00720283	0.0221562	0.0545839	0.0461656	0.014053	0.0195452	0.035714	0.0124774	0.0223588	0.0199953	0.0117271
			SC	0.00539468	0.00539468	0.0150405	0.0183678	0.0036826	0.00815986	0.0439521	0.00678373	0.0149436	0.0160742	0.0057048	0.00344355	0.00331434	0.00407024	0.00305591	0.00234523	0.00323035	0.00328204	0.00329496	0.00266827	0.00428344	0.00297192	0.00644778	0.00455479	0.00977504	0.00509103	0.00522025	0.00419945	0.00222894	0.00222894	0.00290731	0.00449019	0.00626688	0.00290731	0.00670621	0.00231293	0.0102725	0.395395	0.0604592	0.00710677	0.0124368	0.0386027	0.00518794	0.0236009	0.0121978	0.00426406
miR397		AT5G60020	T87	0.00239686	0.00239686	0.00197672	0.00197672	0.00809284	0.00136373	0.00136373	0.0021007	0.0021007	0.00360906	0.00360906	0.00154281	0.00154281	0.00238308	0.00238308	0.0145396	0.00382946	0.00382946	0.00143261	0.00143261	0.0028721	0.0028721	0.00496591	0.00496591	0.00368483	0.00368483	0.00203182	0.00120532	0.00120532	0.00109512	0.00109512	0.0033129	0.0033129	0.00256216	0.00256216	0.00140506	0.00140506	0.00218335	0.172953	0.172953	0.00162546	0.00162546	0.00155658	0.00155658	0.184482	0.184482
			Lp	0.0108771	0.0178938	0.0111836	0.00698356	0.0451736	0.00795281	0.00550898	0.0101316	0.00994102	0.0289781	0.00996587	0.00720724	0.00786997	0.016734	0.00822619	0.0346113	0.0346113	0.00683445	0.00886407	0.00778713	0.00650308	0.0102972	0.0159305	0.0106866	0.0163447	0.114015	0.00847472	0.00704155	0.00745576	0.00679303	0.0103966	0.0155743	0.00994102	0.00571608	0.0105872	0.0091126	0.0360362	0.0136109	0.0648486	0.00797767	0.0106452	0.0104215	0.0083256	0.0173388	0.00965107	0.00919544
			FL	0.0104691	0.0330836	0.0101456	0.0107632	0.0231438	0.00722251	0.00548746	0.00717546	0.00826354	0.0268492	0.0116042	0.00569331	0.00905754	0.0233496	0.00970451	0.0304663	0.0304663	0.00594034	0.00976333	0.00538159	0.00545805	0.0127511	0.0237614	0.0122336	0.0136334	0.0721545	0.0096457	0.00536983	0.00846939	0.00532278	0.00763422	0.00960453	0.00819296	0.0127629	0.0165153	0.00925164	0.0178975	0.0163212	0.0460523	0.0134687	0.00823413	0.00626382	0.0128217	0.028643	0.0163506	0.00825178
			RT	0.00800967	0.0230221	0.0134379	0.00929121	0.023553	0.00860467	0.0105728	0.00890675	0.0114882	0.0165228	0.0143076	0.0103714	0.00897083	0.0178776	0.0108291	0.023553	0.023553	0.00773505	0.00945598	0.0113783	0.00732312	0.013502	0.0233699	0.0115156	0.0182163	0.0650202	0.0116072	0.0079639	0.00869621	0.00883352	0.00828428	0.0106002	0.0120374	0.0110121	0.0180332	0.00886098	0.0137766	0.0147652	0.0301896	0.0129528	0.00869621	0.00970314	0.017191	0.029796	0.019452	0.0114424
			SC	0.00895582	0.0326306	0.0106578	0.00680783	0.0270905	0.00604488	0.00839241	0.00833372	0.0103643	0.0277595	0.0131227	0.00680783	0.00786422	0.029931	0.00757078	0.0358585	0.0358585	0.00903798	0.00815766	0.00539931	0.00696042	0.0153528	0.0145312	0.0124419	0.0138269	0.141767	0.0100944	0.00522325	0.0107399	0.00613879	0.00827504	0.00880323	0.00625616	0.00719517	0.0100944	0.00836894	0.0259402	0.017313	0.0458707	0.00856848	0.00801681	0.0080755	0.00704258	0.0153763	0.0104465	0.00751209
miR398	Cytochrome C oxidase	AT3G15640	T87	0.00419572	0.00419572	0.00852375	0.00852375	0.00412013	0.00412013	0.00377993	0.030712	0.030712	0.0138913	0.0138913	0.00994122	0.00994122	0.00858045	0.00858045	0.00447922	0.0925138	0.0925138	0.0176334	0.0176334	0.00897734	0.00897734	0.00901514	0.00901514	0.00961993	0.00961993	0.039746	0.00432802	0.00432802	0.00621799	0.00621799	0.00442252	0.00442252	0.00790006	0.00790006	0.0054998	0.0054998	0.00427132	0.0456427	0.0456427	0.0145716	0.0145716	0.00672828	0.00672828	0.00438472	0.00438472
			Lp	0.0152728	0.0152728	0.013598	0.0180881	0.00673919	0.0202973	0.00526375	0.0119232	0.013598	0.00795942	0.0102085	0.00496866	0.0074171	0.00622079	0.00963425	0.00885266	0.00885266	0.0264384	0.00752078	0.0247635	0.00773611	0.00773611	0.00811893	0.0176096	0.0119471	0.00931523	0.0319812	0.0305058	0.0133428	0.00773611	0.00713796	0.00660361	0.00729747	0.0125054	0.00909192	0.00590178	0.0111097	0.0053435	0.00606128	0.0317659	0.0186464	0.0186464	0.0483706	0.00657968	0.00652385	0.00773611
			FL	0.017022	0.017022	0.00889147	0.0190045	0.00730943	0.0183236	0.00796027	0.0138979	0.00911175	0.0104134	0.0132471	0.0113146	0.00951227	0.00826066	0.012416	0.0101631	0.0101631	0.0252626	0.0134974	0.0235604	0.0106137	0.0106137	0.00909173	0.0197254	0.0119154	0.0141483	0.0251324	0.0252826	0.0124461	0.00979263	0.0113146	0.0102632	0.0098427	0.0227093	0.0135475	0.0185239	0.0104935	0.0114147	0.0121657	0.019375	0.0156502	0.0156502	0.0303692	0.010063	0.0159005	0.0118152
			RT	0.0137824	0.0137824	0.0105827	0.0152874	0.0100731	0.0171006	0.00999016	0.0119692	0.0104286	0.00716969	0.0140787	0.00900655	0.0159392	0.0114123	0.00880509	0.010879	0.010879	0.020004	0.0183686	0.0243295	0.0113767	0.0113767	0.00912506	0.015797	0.00865103	0.0117678	0.0286551	0.023026	0.0186649	0.0130121	0.0101087	0.0122063	0.00959909	0.015643	0.0123248	0.0124433	0.012384	0.00904211	0.00868658	0.0194352	0.0139602	0.0139602	0.0442032	0.0129173	0.011436	0.0143986
			SC	0.0100326	0.0100326	0.00409225	0.0209629	0.00303618	0.0140985	0.0050163	0.0117487	0.00941217	0.00798648	0.0082241	0.00554433	0.006574	0.00571595	0.00620437	0.0137684	0.0137684	0.0374903	0.0111283	0.0416485	0.0119203	0.0119203	0.00818449	0.0104022	0.0178607	0.0115243	0.0448167	0.0335696	0.00980819	0.00508231	0.00673241	0.00699642	0.00578195	0.0141909	0.0131084	0.00686441	0.0123163	0.00607237	0.00690402	0.022613	0.0193128	0.0193128	0.0438927	0.00752445	0.00947817	0.00646839
miR398	CSD2	AT2G28190	T87	0.0389677	0.0389677	0.00322289	0.00322289	0.00185145	0.00185145	0.00219431	0.00219431	0.00203846	0.00203846	0.00421407	0.00421407	0.00105352	0.00105352	0.000991179	0.000991179	0.00135898	0.00135898	0.0106411	0.0385126	0.0385126	0.00400835	0.00400835	0.00566655	0.00566655	0.0117944	0.0117944	0.0012156	0.0012156	0.00110339	0.0252158	0.0252158	0.0159835	0.0159835	0.00449459	0.00449459	0.00127794	0.00127794	0.00132157	0.00132157	0.00217561	0.00217561	0.0173612	0.0686095	0.0686095	0.00224418
			Lp	0.0371291	0.0371291	0.0493759	0.00383572	0.00318453	0.00569788	0.0054494	0.00267044	0.002679	0.00217062	0.00217062	0.0218576	0.00348442	0.00226487	0.00464113	0.00142804	0.00285608	0.00272756	0.00656899	0.0355097	0.0631137	0.00469825	0.00245052	0.00248479	0.0106675	0.00904807	0.00307886	0.00656899	0.00378431	0.00306458	0.0556222	0.0111958	0.0438351	0.017602	0.00597778	0.00664896	0.00174221	0.00254191	0.00958216	0.00837689	0.0026076	0.00245623	0.00192214	0.0805558	0.0743724	0.0162083
			FL	0.0296984	0.0296984	0.0213601	0.00393112	0.0039864	0.00387891	0.00304048	0.00329538	0.00382363	0.00285006	0.00285006	0.00879281	0.00216519	0.00298826	0.00379292	0.00324932	0.00279478	0.00222047	0.00328617	0.0174843	0.161176	0.00371614	0.00290227	0.00313261	0.00657234	0.00528244	0.00247231	0.00393112	0.00354108	0.00276407	0.097848	0.0316025	0.0761286	0.0140138	0.00481562	0.00300362	0.00214983	0.00375606	0.00403247	0.00499989	0.00300976	0.0025583	0.00306504	0.0907843	0.0710458	0.00937633
			RT	0.0309789	0.0309789	0.0264454	0.00789164	0.00775172	0.0104942	0.00925589	0.00572284	0.00682123	0.00622656	0.00622656	0.0187706	0.00647143	0.00841635	0.0100045	0.00442856	0.0057928	0.00680724	0.00776571	0.0174903	0.0873118	0.0076118	0.00785666	0.00593273	0.0114737	0.00818548	0.00547798	0.00629652	0.0112988	0.00622656	0.0753134	0.023612	0.0574593	0.0294537	0.00628253	0.0112848	0.00677226	0.00587676	0.00699614	0.00731096	0.00486232	0.00664633	0.00734595	0.0574383	0.0557102	0.010795
			SC	0.0310143	0.0310143	0.0611946	0.00452225	0.00386796	0.0061772	0.00479807	0.00284164	0.00348309	0.00295069	0.00295069	0.0232848	0.00232848	0.00230923	0.00378457	0.00171909	0.00522784	0.00237338	0.00713937	0.0216362	0.0730808	0.00423359	0.00338687	0.00343178	0.0101991	0.00525992	0.00208472	0.00704316	0.00525992	0.00314312	0.0566596	0.0216041	0.0888413	0.01535	0.00721635	0.00721635	0.00237338	0.00348309	0.00583722	0.00976933	0.00325858	0.00279032	0.00378457	0.0679299	0.0572818	0.0105519
miR399	UBC24	AT2G33770	T87	0.0881583	0.0881583	0.0881583	0.0340113	0.0340113	0.0160237	0.0160237	0.00204676	0.00204676	0.14473	0.00222194	0.00222194	0.0166968	0.0166968	0.00501549	0.00501549	0.00342971	0.00342971	0.00448075	0.00448075	0.0105196	0.0367403	0.0367403	0.00377084	0.00377084	0.00503393	0.00503393	0.0131288	0.0131288	0.0127323	0.0127323	0.00554101	0.00554101	0.0232612	0.0123635	0.0123635	0.00634312	0.00634312	0.00477578	0.00477578	0.0134146	0.0134146	0.00571618	0.00571618	0.0427239	0.00791968
			Lp	0.0174382	0.0174382	0.0174382	0.0731648	0.00527191	0.00357863	0.00648501	0.00299736	0.00224928	0.038263	0.0306812	0.00242619	0.00879494	0.0264	0.00317427	0.0104629	0.00575209	0.0169581	0.0147088	0.0114991	0.0082541	0.0170844	0.00840574	0.00743021	0.00379092	0.0154164	0.0121967	0.00737966	0.0269054	0.0138495	0.035483	0.0043722	0.0139506	0.0351191	0.0147088	0.0204861	0.0134704	0.0247573	0.0111959	0.0243782	0.0217751	0.0146734	0.0361401	0.00434693	0.0167559	0.0212191
			FL	0.0160005	0.0160005	0.0160005	0.0715544	0.00856198	0.00727521	0.0102199	0.00851249	0.00662193	0.0289177	0.0231124	0.00608742	0.0125213	0.0202419	0.00524607	0.00926971	0.00674565	0.0119422	0.0109623	0.0120412	0.00721582	0.0215287	0.0130162	0.00863622	0.00489963	0.0119175	0.0132389	0.00890842	0.0240923	0.0100616	0.043874	0.00610227	0.0128826	0.0213951	0.0141693	0.0246466	0.0130162	0.0193263	0.00825514	0.0249188	0.0181039	0.0132636	0.0258493	0.0070525	0.0141446	0.0219395
			RT	0.0143613	0.0143613	0.0143613	0.0410158	0.00762547	0.00841113	0.0101673	0.00802985	0.00777567	0.0167298	0.0130904	0.00916212	0.0116693	0.0143266	0.00762547	0.0143035	0.00979758	0.018694	0.0135179	0.0131482	0.0107796	0.0184629	0.0110685	0.0101673	0.0111494	0.0179083	0.0164641	0.0133446	0.0218366	0.0140725	0.0272437	0.00693225	0.0155976	0.0205657	0.0138414	0.0202537	0.0140725	0.0197338	0.0101095	0.0281911	0.0180007	0.0178505	0.0207736	0.0100287	0.0151123	0.0159788
			SC	0.0134909	0.0134909	0.0134909	0.0341631	0.00361402	0.00252131	0.00435809	0.00197708	0.00235124	0.0138608	0.0102808	0.00229597	0.00598652	0.0116924	0.00193456	0.00509365	0.00446438	0.0257574	0.0107273	0.0168158	0.00603754	0.0252556	0.014201	0.00965157	0.00239376	0.018912	0.0184315	0.00852484	0.0248942	0.0152214	0.0470248	0.00352048	0.0274368	0.0209953	0.0110547	0.0383852	0.0169434	0.0278492	0.00739812	0.041455	0.0197708	0.0409447	0.027947	0.00463445	0.0141585	0.0112672
miR403	AGO2	AT1G31280	T87	0.0055678	0.0055678	0.0055678	0.0190213	0.0190213	0.0164174	0.0037431	0.0037431	0.0260143	0.0260143	0.0208706	0.0208706	0.0347877	0.0347877	0.0188191	0.0188191	0.025674	0.025674	0.0288599	0.0197068	0.0197068	0.00278144	0.00278144	0.0606294	0.0606294	0.00633714	0.00633714	0.0150069	0.0150069	0.0346841	0.0143017	0.0143017	0.0967141	0.0967141	0.0239036	0.0239036	0.0405231	0.0405231	0.00140551	0.00140551	0.000877829	0.00110468	0.00110468	0.00112934	0.00112934	0.00675139
			Lp	0.0090579	0.0124512	0.010791	0.010791	0.0327471	0.0195206	0.00650381	0.00550042	0.00550042	0.0103532	0.020752	0.00793593	0.0184533	0.0121137	0.0173313	0.012889	0.0129985	0.0275295	0.0790856	0.0249936	0.00997008	0.0152789	0.01371	0.156967	0.0118127	0.0159175	0.0104718	0.00862006	0.0288977	0.00677747	0.00852884	0.00592914	0.0145036	0.0145036	0.00638523	0.0106542	0.00577407	0.0183165	0.00875689	0.00501697	0.00820958	0.00718794	0.0181067	0.0119769	0.0280038	0.0195662
			FL	0.0149861	0.0167188	0.0149607	0.0149607	0.0275378	0.0138196	0.0129321	0.0117742	0.0117742	0.0192714	0.021469	0.00984701	0.0144789	0.0202857	0.0193982	0.013042	0.0165244	0.0247654	0.0320598	0.0328375	0.0135238	0.0144536	0.0210295	0.077466	0.0184515	0.020497	0.0128476	0.0111571	0.0265827	0.00984701	0.0118756	0.0114107	0.0129997	0.0129997	0.00967796	0.00777618	0.0127884	0.0130167	0.00959344	0.00792832	0.0163384	0.0121122	0.0139887	0.0149438	0.0180035	0.0184262
			RT	0.0113868	0.0151825	0.0137746	0.0137746	0.0327527	0.0107657	0.00935792	0.00887484	0.00887484	0.00935792	0.0153895	0.00731519	0.01256	0.0124634	0.0189781	0.0129741	0.0158036	0.0339535	0.0455474	0.0271904	0.0123944	0.018702	0.0166317	0.096105	0.012422	0.0216695	0.0133882	0.00931651	0.0333324	0.00772926	0.0107657	0.0117733	0.0156379	0.0156379	0.0086264	0.0109038	0.00897146	0.0118423	0.00866781	0.00756363	0.0155689	0.010117	0.0131811	0.0103241	0.0293988	0.0214349
			SC	0.0141083	0.00814079	0.0120554	0.0120554	0.0528089	0.0153613	0.00499066	0.0128129	0.0128129	0.0109016	0.0212368	0.00667544	0.0210103	0.0171664	0.0289529	0.0188158	0.0215412	0.0228508	0.0611975	0.0577288	0.0154179	0.0073975	0.018745	0.0874958	0.00980434	0.0115033	0.0130607	0.0053446	0.06187	0.00863631	0.0159489	0.00865755	0.02152	0.02152	0.00671084	0.00812663	0.00352531	0.0144623	0.00731255	0.0056136	0.00906105	0.00697276	0.011928	0.00647723	0.013719	0.0242808
miR447		AT5G60760	T87	0.0101082	0.0101082	0.0101082	0.0131342	0.0131342	0.00768306	0.00502189	0.00502189	0.0250236	0.0250236	0.00555842	0.00555842	0.00553696	0.00553696	0.00817667	0.00817667	0.0140785	0.0089278	0.0089278	0.00547257	0.00547257	0.0215684	0.0215684	0.00418491	0.00418491	0.0178985	0.0178985	0.00828397	0.00991501	0.00991501	0.0144648	0.0144648	0.0649412	0.0649412	0.0423856	0.0423856	0.00626663	0.00626663	0.0138424	0.00933557	0.00933557	0.0305606	0.0305606	0.016289	0.016289	0.0116534
			Lp	0.0141012	0.0141012	0.0132626	0.0198423	0.0107727	0.0138045	0.0223839	0.0157397	0.0109662	0.0216743	0.00980506	0.00980506	0.0130691	0.013869	0.0156107	0.0126176	0.0183845	0.013482	0.0152236	0.0139335	0.0152236	0.0191586	0.00913419	0.0109404	0.0121273	0.0104501	0.021584	0.0131594	0.0147463	0.0256738	0.0101921	0.0112629	0.0115209	0.0118048	0.0228742	0.0269639	0.0194811	0.0163203	0.00935351	0.00958574	0.0130304	0.0132239	0.0326405	0.0175459	0.0150043	0.0108372
			FL	0.014091	0.014091	0.0124791	0.013103	0.0123751	0.0116471	0.0224623	0.0113352	0.0100353	0.0323728	0.00972328	0.00972328	0.00873535	0.0119383	0.0144341	0.00873535	0.015942	0.0114703	0.0109504	0.0228783	0.00975447	0.0177827	0.00863136	0.00959849	0.00772663	0.0107632	0.0184378	0.0104512	0.013363	0.0229303	0.00852737	0.0100353	0.012791	0.0104304	0.0281611	0.0260501	0.0203617	0.0122503	0.0126663	0.0108152	0.0145589	0.0209024	0.0381444	0.0189058	0.0131862	0.0118863
			RT	0.0123881	0.0123881	0.0129192	0.0104894	0.00969275	0.0100911	0.0232095	0.0142072	0.0107284	0.0267945	0.0152694	0.0152694	0.00916164	0.0117242	0.0114852	0.0126139	0.0178984	0.0109276	0.0112861	0.0229705	0.00829859	0.0135831	0.00969275	0.0103301	0.00969275	0.0102637	0.0171283	0.0102903	0.0105293	0.0258252	0.00876331	0.0094272	0.016969	0.00995831	0.0220145	0.0240062	0.0281223	0.0203149	0.0145391	0.0161988	0.00902887	0.0229041	0.0299148	0.0150437	0.0144727	0.0148445
			SC	0.0100026	0.0100026	0.00574923	0.0158028	0.00875104	0.00788611	0.02839	0.011702	0.00554572	0.0575941	0.00898508	0.00898508	0.00674644	0.00717382	0.00895456	0.00544396	0.0182449	0.00486395	0.00498606	0.0486192	0.00691943	0.0234345	0.00511834	0.00664469	0.00542361	0.00697031	0.0284409	0.00664469	0.00961597	0.0266093	0.00542361	0.00786576	0.0128213	0.011529	0.0337831	0.0415471	0.0155992	0.0216537	0.00572888	0.00824226	0.0130553	0.0255408	0.0485174	0.0183161	0.00814051	0.00562712
miR472		AT1G51480	T87	0.011377	0.011377	0.011377	0.00636714	0.00636714	0.00738508	0.00738508	0.0128341	0.0128341	0.0105587	0.0105587	0.00694597	0.00694597	0.0117563	0.0117563	0.00758468	0.00758468	0.112034	0.00734516	0.00734516	0.0679028	0.0679028	0.00880222	0.00880222	0.0134927	0.0134927	0.0059879	0.0059879	0.00674637	0.0141913	0.0141913	0.0119359	0.0119359	0.00526936	0.00526936	0.00554879	0.00554879	0.0072254	0.0072254	0.00664657	0.0108581	0.0108581	0.0107982	0.0107982	0.0153091	0.0153091
			Lp	0.0219572	0.0244157	0.015387	0.0170232	0.0365811	0.0156413	0.0115127	0.00932543	0.0150309	0.0150309	0.0164297	0.0122757	0.0275355	0.00966454	0.0133523	0.018227	0.014412	0.0107242	0.030757	0.0155565	0.0270268	0.0094526	0.00918131	0.0207109	0.0188204	0.0213637	0.0169384	0.025433	0.0225082	0.0272133	0.0126572	0.0119366	0.0131404	0.0131404	0.0157939	0.0103428	0.0107666	0.00792662	0.0125893	0.0125893	0.0140136	0.0140136	0.0160228	0.0160228	0.011767	0.011767
			FL	0.010411	0.0216339	0.0110996	0.0186535	0.0359709	0.0245424	0.0139259	0.00986629	0.0162383	0.0162383	0.0137717	0.0143883	0.0305238	0.015673	0.00832468	0.0151386	0.0186021	0.0131859	0.0360736	0.0136689	0.0339976	0.0103802	0.014933	0.0119732	0.014933	0.0221786	0.00914687	0.0233297	0.0114901	0.018119	0.0132887	0.0194243	0.0169885	0.0169885	0.0178827	0.0108735	0.0142136	0.0103082	0.0115107	0.0115107	0.0107913	0.0107913	0.0106885	0.0106885	0.0108221	0.0108221
			RT	0.0153465	0.0272853	0.0106493	0.0166705	0.0451301	0.0327308	0.0109141	0.0128943	0.0118006	0.0118006	0.0123532	0.012123	0.0203776	0.0160603	0.0131591	0.0178448	0.0240962	0.0113401	0.0330762	0.0127216	0.0183399	0.0144831	0.0107069	0.0164402	0.0131246	0.0223924	0.0118351	0.0174188	0.0160028	0.016233	0.0133894	0.0204927	0.013067	0.013067	0.0141032	0.0133548	0.0174188	0.0091872	0.013988	0.013988	0.0120884	0.0120884	0.0100507	0.0100507	0.0160949	0.0160949
			SC	0.0117865	0.012888	0.00991386	0.0141658	0.0126677	0.0173603	0.0105307	0.0136591	0.0133286	0.0133286	0.0111916	0.0167434	0.0374083	0.0135489	0.0139455	0.018616	0.0163689	0.00947324	0.0411976	0.0220308	0.0376727	0.0107951	0.00991386	0.010024	0.0140556	0.0125576	0.0151572	0.0223172	0.012888	0.0259963	0.0159723	0.0101342	0.0201141	0.0201141	0.01432	0.0124033	0.013615	0.00760063	0.01432	0.01432	0.0219206	0.0219206	0.0121169	0.0121169	0.0154877	0.0154877
miR472		AT5G43740	T87	0.00614323	0.00614323	0.00619933	0.00619933	0.00631154	0.00631154	0.0135207	0.0135207	0.104182	0.104182	0.0143342	0.0110522	0.0110522	0.00608713	0.00608713	0.00594687	0.00594687	0.021347	0.021347	0.0130158	0.0130158	0.00981795	0.0123987	0.0123987	0.0331847	0.0331847	0.00479677	0.00479677	0.00746164	0.00746164	0.007658	0.0167747	0.0167747	0.0167747	0.0099021	0.0099021	0.0099021	0.00614323	0.00614323	0.0414878	0.0414878	0.0137171	0.0137171	0.0196078	0.0196078	0.0104912
			Lp	0.0112995	0.00744742	0.0069338	0.0073875	0.00770423	0.006891	0.0109999	0.163869	0.0332138	0.0332138	0.0076443	0.0119416	0.0119416	0.00606066	0.0110427	0.0110427	0.011154	0.011154	0.0153228	0.0194318	0.0194318	0.00931355	0.023224	0.023224	0.0069766	0.00832912	0.00650579	0.00928787	0.00961316	0.010298	0.0136108	0.00862873	0.00862873	0.00862873	0.0140388	0.0140388	0.0140388	0.00804664	0.0125664	0.0125664	0.00988709	0.00988709	0.00935635	0.0215718	0.00811512	0.00811512
			FL	0.0120351	0.00657089	0.00899174	0.00805304	0.00963401	0.0118572	0.0128947	0.106992	0.0365598	0.0365598	0.0110668	0.0114422	0.0114422	0.00734161	0.0132406	0.0132406	0.0111656	0.0111656	0.0115905	0.020602	0.020602	0.0124303	0.0224596	0.0224596	0.0100787	0.00918936	0.0126477	0.0157108	0.0108988	0.0161851	0.0121537	0.011462	0.011462	0.011462	0.0141595	0.0141595	0.0141595	0.0108988	0.00849769	0.00849769	0.00971305	0.00971305	0.0115905	0.0216395	0.0124501	0.00909055
			RT	0.0193386	0.0187389	0.0145414	0.0119929	0.0121428	0.0110935	0.0128924	0.0727071	0.0284832	0.0284832	0.011813	0.0139418	0.0139418	0.0115882	0.0210326	0.0210326	0.0143915	0.0143915	0.0125176	0.0136869	0.0136869	0.0124427	0.0184391	0.0184391	0.0122178	0.011843	0.0130423	0.0163404	0.0121428	0.013537	0.0216622	0.0138368	0.0138368	0.0138368	0.0111384	0.0111384	0.0111384	0.0140617	0.0124427	0.0124427	0.00993914	0.00993914	0.0142416	0.0212575	0.0151411	0.0106887
			SC	0.01909	0.00935536	0.00733258	0.00673839	0.00745901	0.00707974	0.0130217	0.165527	0.0377122	0.0377122	0.00825548	0.0106196	0.0106196	0.0058155	0.0108725	0.0108725	0.00895081	0.00895081	0.00973464	0.0197221	0.0197221	0.0103415	0.0207335	0.0207335	0.00597985	0.00575229	0.00793942	0.00821755	0.00718087	0.012301	0.00951972	0.0100886	0.0100886	0.0100886	0.0125539	0.0125539	0.0125539	0.00701652	0.00929215	0.00929215	0.00667518	0.00667518	0.00654876	0.0322381	0.00882438	0.00743372
miR773	MET2	AT4G14140	T87	0.0129364	0.0129364	0.0129364	0.00875107	0.00875107	0.00889375	0.00889375	0.00727671	0.00727671	0.00718158	0.00718158	0.00974983	0.00974983	0.00936935	0.00936935	0.0201655	0.0115096	0.0115096	0.0111291	0.0111291	0.043898	0.043898	0.0267764	0.0267764	0.0104632	0.0104632	0.0153144	0.0153144	0.0153144	0.00913155	0.00913155	0.00946447	0.00946447	0.014601	0.014601	0.0126986	0.0126986	0.0100828	0.0211643	0.0211643	0.0211643	0.0172643	0.0172643	0.0172643	0.0172643	0.0165034
			Lp	0.0140502	0.0140502	0.0113366	0.0101657	0.0082648	0.0112952	0.0112952	0.00881579	0.00927036	0.0101933	0.0127829	0.0100555	0.00771382	0.00881579	0.00881579	0.0111988	0.0111988	0.0111988	0.110197	0.00858162	0.00858162	0.030993	0.0184994	0.00909128	0.00771382	0.0101933	0.0101933	0.0132237	0.0132237	0.00895354	0.0179071	0.0148766	0.0148766	0.0163919	0.0163919	0.0163919	0.0122595	0.0122595	0.0183616	0.0207998	0.0207998	0.00906374	0.00906374	0.0239679	0.0124385	0.014918
			FL	0.0143444	0.0143444	0.0113139	0.00791973	0.0101017	0.017779	0.0130649	0.0152199	0.00980537	0.0137787	0.0127012	0.0131726	0.00835073	0.0162974	0.0162974	0.0131995	0.0131995	0.0131995	0.0601118	0.0144791	0.0144791	0.0274093	0.0122971	0.0166341	0.0108155	0.0128628	0.0128628	0.0167688	0.0167688	0.0112196	0.013873	0.0120277	0.0120277	0.0101017	0.0101017	0.0101017	0.0137383	0.0137383	0.0150852	0.0180214	0.0180214	0.013442	0.013442	0.018183	0.0144791	0.0106404
			RT	0.0130111	0.0130111	0.0112335	0.00934597	0.00989573	0.0179223	0.0133776	0.0124613	0.0141656	0.0148436	0.0179223	0.013799	0.0146603	0.0117283	0.0117283	0.0109036	0.0109036	0.0109036	0.0456303	0.0126445	0.0126445	0.0203046	0.0148069	0.012278	0.0107204	0.0136158	0.0136158	0.0150818	0.0150818	0.0104455	0.0189302	0.0196632	0.0196632	0.0135608	0.0135608	0.0135608	0.0142938	0.0142938	0.0174641	0.0195166	0.0195166	0.0125163	0.0125163	0.020946	0.013066	0.0161264
			SC	0.00750012	0.00750012	0.0151877	0.00827357	0.0103127	0.0131252	0.00972671	0.013008	0.00944546	0.00803919	0.0120705	0.00757043	0.0132424	0.00843763	0.00843763	0.0110861	0.0110861	0.0110861	0.112924	0.0101486	0.0101486	0.0342193	0.0169456	0.007922	0.0112502	0.0101486	0.0101486	0.0152346	0.0152346	0.00820325	0.0101955	0.0138283	0.0138283	0.0168284	0.0168284	0.0168284	0.0108517	0.0108517	0.0106174	0.0217972	0.0217972	0.00867201	0.00867201	0.0254301	0.0155393	0.0146487
miR774		AT3G19890	T87	0.00541993	0.00541993	0.008431	0.008431	0.0107472	0.0107472	0.00634641	0.00634641	0.0155186	0.0101682	0.0101682	0.0122759	0.0122759	0.024436	0.024436	0.0122296	0.0122296	0.0162598	0.0162598	0.0128318	0.0128318	0.0223283	0.0223283	0.00674017	0.00674017	0.0271923	0.0165841	0.0165841	0.0173252	0.0173252	0.0164219	0.0164219	0.0218187	0.0218187	0.00880159	0.0223514	0.0223514	0.0179275	0.0179275	0.00796776	0.00796776	0.00627693	0.00627693	0.013434	0.013434	0.0176032
			Lp	0.0127039	0.0110194	0.0168449	0.0104298	0.0163536	0.0106685	0.00891378	0.0234847	0.0104298	0.00930683	0.0132373	0.0174064	0.0174064	0.0109492	0.0109492	0.0117915	0.0169853	0.0227407	0.0150622	0.00779079	0.0102895	0.0222494	0.0107808	0.0105983	0.0194138	0.00881552	0.013476	0.0300823	0.0198349	0.0200034	0.0136163	0.0335916	0.0141778	0.00818383	0.0071591	0.0331003	0.0200034	0.0144586	0.00923664	0.0142901	0.0561498	0.00912434	0.0157219	0.010107	0.0114826	0.0148797
			FL	0.00690835	0.010997	0.0153488	0.011044	0.0187042	0.0124068	0.0111849	0.0140047	0.0116079	0.0113729	0.0115139	0.0206123	0.0206123	0.00982207	0.00982207	0.0170124	0.0145686	0.0227271	0.00980328	0.0204431	0.0139107	0.0170594	0.00970929	0.0170124	0.0193904	0.012717	0.0149446	0.0192682	0.0198603	0.0189674	0.0149728	0.0205841	0.0144746	0.0118899	0.0139859	0.0392225	0.0158187	0.0154897	0.0133279	0.0140047	0.0288553	0.010856	0.0148788	0.0152266	0.0155837	0.0140987
			RT	0.0112238	0.0160222	0.0175834	0.0126206	0.0163509	0.0111745	0.0145104	0.0141817	0.0152827	0.0117496	0.0151184	0.0165152	0.0165152	0.0127027	0.0127027	0.0136887	0.018898	0.0161044	0.0131957	0.0159401	0.0138531	0.0159401	0.00801933	0.0161537	0.0202126	0.0147897	0.0128999	0.0204263	0.0175012	0.0122098	0.0180763	0.0161044	0.0225626	0.0144611	0.0092518	0.0549357	0.0162687	0.0140996	0.0149541	0.0164823	0.0156114	0.0147076	0.0145925	0.0151184	0.0136394	0.017797
			SC	0.00879805	0.0178475	0.014947	0.00957151	0.0174027	0.00879805	0.00914611	0.0161072	0.0134968	0.0128587	0.00870137	0.0206899	0.0206899	0.0121819	0.0121819	0.00879805	0.0156625	0.0219081	0.0180795	0.0163006	0.0100549	0.0174027	0.00966819	0.0190077	0.0176541	0.016726	0.010345	0.0224302	0.0189496	0.0101129	0.0144636	0.0184276	0.0187176	0.0146956	0.00895274	0.0661304	0.0190463	0.0135355	0.012762	0.0174027	0.0308995	0.00812128	0.0119886	0.00879805	0.0103063	0.0158558
miR775	Galactosyl transferase Avr9 elicitor	AT1G53290	T87	0.0147575	0.0147575	0.0221543	0.0221543	0.0220277	0.0220277	0.0186277	0.0186277	0.0144319	0.0470756	0.0470756	0.0113575	0.0113575	0.00376171	0.00376171	0.00529895	0.00529895	0.00466597	0.00466597	0.00388831	0.00439469	0.00439469	0.00524469	0.00524469	0.00490107	0.00490107	0.00640214	0.00640214	0.0176873	0.0176873	0.00506384	0.0138171	0.0138171	0.00491916	0.00491916	0.00390639	0.00390639	0.0131841	0.0131841	0.024216	0.024216	0.00408724	0.00408724	0.0069447	0.0215213	0.0215213
			Lp	0.0327675	0.0235289	0.0206888	0.0276667	0.0276667	0.0124704	0.0134498	0.00628418	0.0108545	0.0422346	0.0291357	0.00838978	0.0166327	0.00546805	0.026671	0.00807965	0.0101445	0.00848772	0.00693708	0.00810414	0.00887946	0.00598221	0.0103893	0.013058	0.00856933	0.0258304	0.00783482	0.0147311	0.0312821	0.00673304	0.0171795	0.0159961	0.00963029	0.0070595	0.0143638	0.00685546	0.0125684	0.0121603	0.00571289	0.0170979	0.0170979	0.0145107	0.0131396	0.010022	0.0071003	0.0170162
			FL	0.0341154	0.0192311	0.0185806	0.0208152	0.0208152	0.018198	0.011081	0.00918316	0.0131625	0.022537	0.0242971	0.0100249	0.0193994	0.00671901	0.0178536	0.0165526	0.0303044	0.00837963	0.0134916	0.0107519	0.0109433	0.0097418	0.0105224	0.0107749	0.0100249	0.0207386	0.0126268	0.0134304	0.0355847	0.00987189	0.0187107	0.0128947	0.0132391	0.0111346	0.0101244	0.00614506	0.0127799	0.0120376	0.0104841	0.0135834	0.0135834	0.00882348	0.0192081	0.00851738	0.0101244	0.0192311
			RT	0.0432454	0.0215549	0.0164441	0.0325764	0.0325764	0.0146411	0.0144784	0.0138955	0.012472	0.0300007	0.0321019	0.0101403	0.0180709	0.0086762	0.0111164	0.0135566	0.0169864	0.0123365	0.0127432	0.00763235	0.010303	0.00752389	0.0131905	0.0106419	0.007429	0.0215549	0.0119704	0.00786281	0.024334	0.00736121	0.0160645	0.0149122	0.0107097	0.00860842	0.0108859	0.00763235	0.0123365	0.0140039	0.00894733	0.0129194	0.0129194	0.00881177	0.0175964	0.0106419	0.00779502	0.0199688
			SC	0.0380169	0.0165675	0.0288275	0.0349022	0.0349022	0.0123336	0.0164939	0.013902	0.0119286	0.033135	0.0344089	0.0112512	0.0200283	0.00679636	0.010051	0.0053016	0.00920417	0.0068479	0.0079524	0.00834266	0.0061852	0.00688472	0.00765787	0.00754742	0.00872555	0.0151906	0.00690681	0.00935144	0.0385102	0.0077315	0.0108241	0.0194024	0.0101982	0.00742224	0.00736334	0.00625884	0.0135485	0.0081733	0.0101835	0.0195717	0.0195717	0.00622202	0.016273	0.00983005	0.00547096	0.0123704
miR778	SUVH6	AT2G22740	T87	0.0192051	0.0192051	0.0192051	0.00599722	0.00599722	0.0126142	0.00559566	0.00559566	0.00812724	0.00812724	0.00968984	0.00968984	0.00931447	0.00931447	0.00612817	0.00612817	0.0111651	0.0111651	0.0214224	0.0270093	0.0270093	0.00764712	0.00764712	0.0180353	0.0180353	0.0338533	0.0338533	0.00571788	0.00571788	0.00774314	0.00329105	0.00329105	0.0782956	0.0782956	0.0112612	0.0112612	0.00292441	0.00292441	0.00196416	0.00196416	0.00561312	0.00806614	0.00806614	0.00886053	0.00886053	0.00460922
			Lp	0.032335	0.0209593	0.0125107	0.0074432	0.0159972	0.0275674	0.0070378	0.00778374	0.00780807	0.00565943	0.0071351	0.019054	0.0165648	0.0146188	0.0116594	0.0255647	0.00701348	0.0195648	0.0156891	0.0107026	0.033689	0.0104999	0.102308	0.0163783	0.0762158	0.0371349	0.00624321	0.00594321	0.00948644	0.00948644	0.0121621	0.0073378	0.00624321	0.121945	0.00632429	0.00640537	0.00575673	0.00429727	0.00497024	0.00478376	0.00630807	0.0139702	0.00790536	0.00940535	0.00640537	0.00575673
			FL	0.0305944	0.0279784	0.00796284	0.00957072	0.0190776	0.0243607	0.0074524	0.00863279	0.0121867	0.00735669	0.00758001	0.01999	0.0134628	0.0128248	0.0161937	0.0269767	0.0109298	0.0253816	0.0189054	0.0113892	0.0347736	0.0107192	0.0802537	0.0166212	0.0607613	0.0161107	0.00599765	0.00777143	0.00990889	0.00990889	0.0122505	0.00746516	0.00915599	0.105725	0.0093155	0.00720994	0.00958986	0.00595299	0.00622097	0.00987698	0.00907942	0.0112615	0.00933464	0.0088242	0.0109106	0.0104831
			RT	0.0281314	0.0220931	0.0119061	0.0120766	0.0221357	0.0178023	0.00937713	0.0133553	0.0115509	0.0112241	0.0103717	0.0228461	0.0184417	0.0169499	0.0191095	0.0269948	0.0122897	0.0198909	0.0228745	0.0147477	0.0232013	0.0103006	0.0328626	0.00937713	0.040208	0.0138242	0.00753012	0.0108405	0.0113662	0.0113662	0.0126449	0.00618038	0.0112668	0.0593885	0.0156286	0.0105138	0.0102296	0.0107979	0.0114799	0.0117925	0.0133553	0.0126875	0.0133979	0.0104427	0.0104853	0.0121476
			SC	0.0372299	0.03023	0.0104761	0.00788971	0.0235505	0.0267301	0.00881512	0.00522026	0.0119829	0.00513721	0.00940833	0.0248911	0.0101202	0.0156015	0.0126947	0.0313216	0.012932	0.0221861	0.0177133	0.0122202	0.0359486	0.0118049	0.077687	0.0136795	0.0713989	0.0159574	0.00519653	0.0050423	0.00949138	0.00949138	0.00664397	0.00353554	0.00628804	0.124693	0.0087558	0.00958629	0.0065016	0.00644227	0.00555246	0.00549314	0.00498297	0.0118998	0.00949138	0.00676261	0.00644227	0.00527958
miR780	ATCHX18	AT5G41610	T87	0.0418541	0.0418541	0.00181113	0.00181113	0.00309874	0.00309874	0.00284404	0.00284404	0.00338172	0.00338172	0.00203752	0.00203752	0.00220732	0.00223562	0.00223562	0.007952	0.007952	0.00444294	0.00444294	0.00452783	0.00452783	0.0132581	0.0132581	0.0137674	0.00284404	0.00284404	0.00312703	0.00312703	0.00905566	0.00905566	0.00810765	0.00810765	0.02196	0.02196	0.00909811	0.0080652	0.0080652	0.00926791	0.00926791	0.0268416	0.0268416	0.0278886	0.0278886	0.0053202	0.0053202	0.0140504
			Lp	0.017477	0.017477	0.00507397	0.00363634	0.00362507	0.00356869	0.00631427	0.00405917	0.00763914	0.00248061	0.00317405	0.00405917	0.0040028	0.00447073	0.00294854	0.0114897	0.0114897	0.00445382	0.00613386	0.00603238	0.00438616	0.0157462	0.00434106	0.0334318	0.00762786	0.00394642	0.00462295	0.00642703	0.0057505	0.0182099	0.0117265	0.00971383	0.0057505	0.102381	0.00662435	0.0270781	0.0112191	0.0607072	0.0072445	0.00320224	0.0301225	0.0234699	0.0104862	0.00537277	0.00591963	0.00740235
			FL	0.0129025	0.0129025	0.0096904	0.00447628	0.00394994	0.00350724	0.0102954	0.00634549	0.00681279	0.0029022	0.00450087	0.00398438	0.00317274	0.00501736	0.00387616	0.0107726	0.0107726	0.00693577	0.00483536	0.00501736	0.00334491	0.0174624	0.00371383	0.0370055	0.00644387	0.00423033	0.00491898	0.00536169	0.00494358	0.0193218	0.0121007	0.0102315	0.00659144	0.113137	0.00516493	0.0275463	0.0137732	0.0551074	0.00782119	0.00359086	0.0342853	0.0202072	0.0111809	0.00516493	0.00600116	0.00838687
			RT	0.00906472	0.00906472	0.00745045	0.0133239	0.00912681	0.0109646	0.011424	0.0172602	0.0123553	0.00748771	0.00860527	0.0117966	0.0104306	0.00968559	0.00928823	0.0158074	0.0158074	0.0112999	0.0127899	0.00912681	0.00922615	0.0186261	0.00881637	0.0188496	0.0101575	0.0103437	0.011958	0.0122063	0.0137833	0.0209234	0.0134481	0.013386	0.0129514	0.0520042	0.0117096	0.018564	0.0143421	0.0247728	0.0117717	0.0099091	0.0276909	0.017074	0.0192843	0.00993394	0.00949933	0.015646
			SC	0.0107875	0.0107875	0.00931109	0.00636316	0.00454866	0.00304736	0.00821742	0.00686028	0.00658686	0.00274908	0.00355442	0.00434981	0.00303244	0.00478728	0.00526949	0.0163454	0.0163454	0.00991758	0.00474751	0.004663	0.00830193	0.0198103	0.00384275	0.0234542	0.0156842	0.00372841	0.00444924	0.00623888	0.00757116	0.0181201	0.0155251	0.0122789	0.00651229	0.0757763	0.00714861	0.0217739	0.0177124	0.0499607	0.0087394	0.00419074	0.0414351	0.015724	0.0109118	0.00503584	0.00714861	0.0069249
miR823	CMT3	AT1G69770	T87	0.00508931	0.00508931	0.00403421	0.00289222	0.00289222	0.0172912	0.0172912	0.0111841	0.0111841	0.00284257	0.00284257	0.00322737	0.00322737	0.00989312	0.00989312	0.00332667	0.00269361	0.00269361	0.199774	0.199774	0.0180733	0.0180733	0.00548653	0.00548653	0.00225916	0.00225916	0.00418317	0.00343839	0.00343839	0.0149576	0.0149576	0.00934695	0.00934695	0.0134308	0.0134308	0.00922282	0.00922282	0.00275568	0.0233115	0.0233115	0.00727399	0.00727399	0.00485347	0.00485347	0.00297911	0.00297911
			Lp	0.0132923	0.0132923	0.00567129	0.00504114	0.00504114	0.00376603	0.0105642	0.0141819	0.00908147	0.00596783	0.0057306	0.0045222	0.0066721	0.027578	0.0057306	0.00541182	0.0041367	0.230744	0.230744	0.00524872	0.0534139	0.0102528	0.00665728	0.00767292	0.00511528	0.00559715	0.00619023	0.00985989	0.00341019	0.00607903	0.00647194	0.00960042	0.00504114	0.00991919	0.00454444	0.0105864	0.00684261	0.00415153	0.00556009	0.0135666	0.00511528	0.00496701	0.00496701	0.00570835	0.00552302	0.00478167
			FL	0.0100392	0.0100392	0.00838133	0.00552615	0.00552615	0.00629367	0.0211529	0.0193292	0.0138461	0.00709189	0.00604807	0.0128514	0.0104383	0.0192187	0.00790854	0.00656998	0.00417531	0.180386	0.180386	0.00644718	0.0310385	0.00844273	0.00757083	0.00548317	0.00833835	0.00440864	0.007184	0.00913657	0.00512704	0.00976287	0.0073068	0.0148162	0.00971989	0.0133856	0.00537265	0.0120839	0.00539107	0.00656998	0.00554457	0.020281	0.0065577	0.00779801	0.00787784	0.00793924	0.00591298	0.00695681
			RT	0.0135845	0.0135845	0.0101768	0.0121723	0.0121723	0.0138607	0.0115122	0.0184656	0.0168846	0.00997728	0.00997728	0.0127402	0.0116657	0.0217198	0.0128937	0.0113588	0.00974704	0.0811997	0.0811997	0.0133542	0.0165009	0.00959354	0.00729109	0.0150427	0.00997728	0.0107141	0.00959354	0.0170842	0.0111285	0.00971634	0.0138607	0.0392951	0.0143212	0.0138147	0.00887211	0.0117885	0.0115583	0.00951679	0.0117425	0.011942	0.012817	0.0124025	0.01251	0.0107448	0.0117118	0.011589
			SC	0.0102716	0.0102716	0.0069762	0.00439055	0.00439055	0.00486712	0.0133846	0.0130297	0.00872025	0.00846676	0.0057797	0.0057797	0.00861885	0.0166293	0.00439055	0.0059318	0.00525243	0.225459	0.225459	0.00575942	0.0455582	0.00801046	0.0061853	0.00581012	0.00535383	0.00679368	0.00689508	0.00651991	0.00334614	0.00626641	0.0059318	0.0207866	0.0060332	0.00829438	0.00405593	0.0108293	0.00530313	0.00373146	0.00527271	0.0137192	0.00689508	0.00415733	0.0072804	0.00738179	0.00499894	0.00456292
miR824	AGL16	AT3G57230	T87	0.00887234	0.00887234	0.00332194	0.00332194	0.00412474	0.00412474	0.134995	0.134995	0.00247761	0.00824948	0.00824948	0.00878929	0.00878929	0.00519053	0.00519053	0.0037095	0.0037095	0.0390189	0.0390189	0.00386175	0.00431852	0.00431852	0.00728058	0.00728058	0.0132324	0.0132324	0.00498291	0.00498291	0.0050798	0.0050798	0.0120143	0.018935	0.018935	0.0319321	0.0319321	0.0399186	0.0399186	0.0205406	0.0205406	0.0281257	0.0281257	0.0174125	0.0174125	0.0303542	0.0139521	0.0139521
			Lp	0.0102282	0.0166441	0.011158	0.0114901	0.0134826	0.0134826	0.0418427	0.0112643	0.0090327	0.0142132	0.0164714	0.00982971	0.010361	0.0197657	0.0125528	0.00956404	0.0231529	0.0145453	0.00870062	0.0199915	0.00929837	0.00936479	0.00996254	0.0178662	0.0167769	0.0144125	0.0144125	0.0123934	0.0123934	0.0176669	0.0144125	0.0124864	0.0205228	0.0192609	0.0310566	0.0163784	0.0356659	0.0216519	0.0341782	0.0145852	0.0314816	0.00949762	0.0234452	0.0234452	0.0186632	0.0128583
			FL	0.00902278	0.0222186	0.0099	0.014449	0.0108148	0.0108148	0.0323316	0.0114038	0.0138224	0.0156646	0.0357778	0.0139477	0.0131958	0.0167047	0.0130956	0.00987493	0.0185844	0.0152009	0.0137221	0.0227199	0.00971202	0.012068	0.0189228	0.0137221	0.0147247	0.0110278	0.0110278	0.0129076	0.0129076	0.0118173	0.0125692	0.00906038	0.0206772	0.0123186	0.0315797	0.0119051	0.0235595	0.0207148	0.024562	0.014449	0.0172059	0.0114414	0.0283842	0.0283842	0.0162285	0.0132585
			RT	0.0059832	0.0130409	0.008523	0.0109895	0.015019	0.015019	0.0251539	0.00785142	0.00809563	0.0114169	0.0175833	0.0116001	0.00940217	0.010782	0.0111727	0.0109041	0.0227117	0.0104156	0.00689899	0.017217	0.0079369	0.010843	0.0101104	0.0127601	0.0190485	0.0173146	0.0173146	0.0123327	0.0123327	0.0131264	0.0112338	0.00830321	0.0252515	0.013859	0.0516875	0.0142009	0.0410643	0.0153609	0.0334326	0.0190485	0.037975	0.0113314	0.0451793	0.0451793	0.0241526	0.0142009
			SC	0.00493533	0.0107832	0.00375271	0.00558716	0.00612726	0.00612726	0.0219296	0.00440455	0.00512157	0.0053823	0.016389	0.0125991	0.0055406	0.0129436	0.00487014	0.00507501	0.0243787	0.00740299	0.00344542	0.00747749	0.00440455	0.00493533	0.0051495	0.0178137	0.0270046	0.0208401	0.0208401	0.00540093	0.00540093	0.0056151	0.00840868	0.00586652	0.0456285	0.0269115	0.0587863	0.0219296	0.0767118	0.0392778	0.070212	0.00747749	0.03627	0.0086601	0.0690294	0.0690294	0.0280289	0.00952612
miR827	SPX	AT1G02860	T87	0.00433528	0.00433528	0.00433528	0.00578531	0.00578531	0.00764963	0.00287046	0.00287046	0.00213065	0.00213065	0.00288526	0.00288526	0.00483835	0.00483835	0.00322557	0.00322557	0.00353629	0.00372864	0.00372864	0.00331434	0.00331434	0.00423171	0.00423171	0.0126211	0.0126211	0.0461049	0.0461049	0.0295776	0.00494192	0.00494192	0.0150773	0.0150773	0.0125768	0.0125768	0.00189391	0.00189391	0.00951395	0.00951395	0.0042761	0.0278316	0.0278316	0.0148554	0.0148554	0.127854	0.127854	0.0123992
			Lp	0.00444927	0.00514362	0.015168	0.00721321	0.00873	0.00960637	0.00473914	0.00507621	0.00568293	0.00343807	0.00524474	0.00620201	0.00849406	0.00903336	0.00532564	0.00608741	0.00527845	0.00579753	0.00494138	0.00515711	0.00690985	0.00561552	0.00622223	0.00622223	0.0146152	0.0345492	0.0136175	0.0114468	0.0107389	0.0134354	0.0223812	0.016314	0.041931	0.0134354	0.00781993	0.00502228	0.016651	0.0876708	0.00458409	0.0148646	0.00979513	0.0221789	0.00690985	0.0240665	0.0118175	0.00682895
			FL	0.00811738	0.0123768	0.0205117	0.0132497	0.00942663	0.0149691	0.00958374	0.0095401	0.0122197	0.00885929	0.011504	0.0117222	0.020468	0.0136424	0.013529	0.0066161	0.00923461	0.0112596	0.00718344	0.00658992	0.0146462	0.00864108	0.00871091	0.00871091	0.0129616	0.0413724	0.0136861	0.012918	0.017064	0.0190278	0.017352	0.013398	0.0217773	0.00746275	0.011696	0.00775079	0.0222573	0.0385183	0.010282	0.0146637	0.0147509	0.0155365	0.0103868	0.0307238	0.010893	0.0172822
			RT	0.00720837	0.0121431	0.0210955	0.00749257	0.0062395	0.0102054	0.00904276	0.00723421	0.0114972	0.00742798	0.0102054	0.00549025	0.0157602	0.013435	0.011368	0.00917194	0.00846144	0.00559359	0.00811265	0.00620075	0.0103992	0.0080093	0.00755716	0.00755716	0.0217026	0.0645911	0.0136287	0.0115618	0.0158894	0.014856	0.0231624	0.0125307	0.018964	0.00981785	0.0130474	0.00645911	0.0114068	0.0607157	0.0065237	0.0171812	0.0108513	0.0145976	0.0065883	0.0249709	0.0125953	0.0128924
			SC	0.00553437	0.00599557	0.0283099	0.0113762	0.00409697	0.00749447	0.00461198	0.00584184	0.00564967	0.0075329	0.00701789	0.00728693	0.00930082	0.00947762	0.00407391	0.00614931	0.00699483	0.00568811	0.0065567	0.00545751	0.00545751	0.00647983	0.00453511	0.00453511	0.0336136	0.0320917	0.0106306	0.00674886	0.0137053	0.0153963	0.0220606	0.0168722	0.0138744	0.00826313	0.00345898	0.00572654	0.0172949	0.0943765	0.00436601	0.0127829	0.00740223	0.021561	0.00855522	0.0240976	0.00768663	0.0100695
miR828	MYB113	AT1G66370	T87	0.00987424	0.00987424	0.00987424	0.0090391	0.0090391	0.00913736	0.0178326	0.0178326	0.0178326	0.0114463	0.0114463	0.00938298	0.00938298	0.0106602	0.0106602	0.0119866	0.0119866	0.00933386	0.00933386	0.011348	0.0126744	0.0126744	0.0106602	0.0106602	0.0747691	0.0747691	0.00874435	0.00874435	0.00815484	0.00815484	0.0387109	0.00746709	0.00746709	0.0108076	0.0108076	0.0206819	0.0206819	0.0265278	0.0265278	0.0337493	0.0337493	0.00928473	0.00766359	0.00766359	0.0145903	0.0145903
			Lp	0.0144646	0.0144646	0.0144646	0.0176115	0.00881125	0.0122894	0.0183292	0.00955105	0.01378	0.00568646	0.0168938	0.0101583	0.00897688	0.0106331	0.0126206	0.0131948	0.0131948	0.00938542	0.0118477	0.0091425	0.00853521	0.0165625	0.0125323	0.00640417	0.0189365	0.0981384	0.00872292	0.0091425	0.00859042	0.0101583	0.0603759	0.021454	0.00971667	0.0111852	0.00745313	0.0209792	0.00850209	0.0854957	0.00925292	0.0147738	0.0125102	0.0115717	0.0121458	0.0100479	0.0126427	0.0261688
			FL	0.0248378	0.0248378	0.0248378	0.011587	0.00990344	0.0123793	0.0140629	0.0117851	0.0145581	0.00911117	0.021639	0.0127754	0.0121812	0.0167368	0.018054	0.0136469	0.0136469	0.0111216	0.0126764	0.00980441	0.0115177	0.0174598	0.0111711	0.0207972	0.0149839	0.0373657	0.0113692	0.0168854	0.00901213	0.0154791	0.0333251	0.0191136	0.0128547	0.015281	0.00795246	0.0201337	0.014261	0.0637782	0.0130725	0.0133696	0.014261	0.00973508	0.0106957	0.0119138	0.0131716	0.024511
			RT	0.0221391	0.0221391	0.0221391	0.0121703	0.00679183	0.0135712	0.02743	0.0106693	0.0260166	0.00888066	0.0169233	0.0089432	0.0121327	0.0171359	0.0147594	0.0149846	0.0149846	0.00869304	0.0135712	0.0117575	0.0115699	0.01561	0.0104817	0.00844288	0.0132585	0.0460293	0.00804263	0.0140715	0.00904327	0.0145092	0.0389373	0.0225144	0.0101315	0.0128832	0.00813018	0.0235775	0.0091058	0.0523209	0.0131334	0.0140465	0.0133835	0.0101315	0.00975622	0.0119451	0.028956	0.0211135
			SC	0.0182875	0.0182875	0.0182875	0.0138152	0.00905321	0.0128556	0.0189212	0.00796683	0.0129461	0.00684423	0.0159337	0.00905321	0.00751417	0.00932481	0.0117692	0.0109544	0.0109544	0.00856434	0.00811168	0.011226	0.00651831	0.0216372	0.010375	0.00802115	0.0118597	0.093067	0.009017	0.0100129	0.00941534	0.00742364	0.0521465	0.0270691	0.00847381	0.0130909	0.00784008	0.0272502	0.0102301	0.103352	0.00883594	0.0154448	0.0107733	0.00832896	0.00937913	0.00838328	0.0140325	0.0316863
miR842	JR/MBP	AT5G38550	T87	0.0128526	0.0128526	0.0180504	0.0180504	0.0125691	0.0125691	0.00685158	0.0134669	0.0134669	0.0129471	0.0129471	0.0111988	0.0111988	0.0120021	0.0120021	0.0177669	0.0177669	0.0101592	0.0101592	0.0546236	0.0546236	0.0373293	0.0483863	0.0483863	0.0173416	0.0173416	0.0132306	0.0132306	0.0082219	0.0082219	0.0082219	0.00959221	0.00959221	0.0111043	0.0111043	0.0230119	0.0230119	0.00897793	0.00897793	0.00997023	0.00997023	0.0113878	0.0113878	0.00987573	0.0109625	0.0109625
			Lp	0.0133843	0.0133843	0.0133843	0.0127526	0.0109781	0.0109781	0.0123316	0.0200764	0.0200764	0.0144069	0.00887271	0.0105721	0.00831629	0.0212494	0.0172191	0.0172191	0.00962464	0.00887271	0.0199711	0.0239563	0.01561	0.0159107	0.0090231	0.00982014	0.00982014	0.0413559	0.00962464	0.00962464	0.0123316	0.0103766	0.0258361	0.0258361	0.0116248	0.00962464	0.00962464	0.0330095	0.0330095	0.0148881	0.0151889	0.0169935	0.0108277	0.0134294	0.00794033	0.00794033	0.0386941	0.0386941
			FL	0.018893	0.018893	0.018893	0.0151709	0.0110925	0.0110925	0.0095816	0.0150849	0.0150849	0.015478	0.00902882	0.00931135	0.00902882	0.0228853	0.020453	0.020453	0.00921308	0.00976586	0.0212884	0.0165835	0.0252438	0.0176891	0.00872172	0.00681768	0.00681768	0.0313245	0.0101344	0.0101344	0.0144338	0.0183647	0.0241997	0.0241997	0.0113997	0.00839004	0.00839004	0.0259563	0.0259563	0.0131808	0.012321	0.0103555	0.0113382	0.0106258	0.00939734	0.00939734	0.0512247	0.0512247
			RT	0.0170091	0.0170091	0.0170091	0.018111	0.0140894	0.0140894	0.013745	0.018593	0.018593	0.00991626	0.00830487	0.0106049	0.0108115	0.0208379	0.0192128	0.0192128	0.0124366	0.0132905	0.0154666	0.0198325	0.0142959	0.0183175	0.0100953	0.0106462	0.0106462	0.0407669	0.0125744	0.0125744	0.0119546	0.0143648	0.0232068	0.0232068	0.0111558	0.0145301	0.0145301	0.0202457	0.0202457	0.0128085	0.0132217	0.0125055	0.0114726	0.0183175	0.0110869	0.0110869	0.0417309	0.0417309
			SC	0.0188481	0.0188481	0.0188481	0.0141361	0.0177893	0.0177893	0.00963585	0.0273722	0.0273722	0.0149303	0.00765574	0.0113618	0.0115418	0.0165186	0.0297017	0.0297017	0.0109595	0.00571798	0.0236131	0.0182446	0.0144538	0.017874	0.0113089	0.00829107	0.00829107	0.0346255	0.00987939	0.00987939	0.0145914	0.00762397	0.025625	0.025625	0.00987939	0.00746514	0.00746514	0.0195152	0.0195152	0.0146126	0.0109595	0.0127384	0.0125795	0.0121772	0.00961467	0.00961467	0.0322748	0.0322748
miR844	PK	AT5G51270	T87	0.0049801	0.0049801	0.0034578	0.0125916	0.0125916	0.00511058	0.00511058	0.00580649	0.00580649	0.0147228	0.0147228	0.00708958	0.00708958	0.00332732	0.0046104	0.0046104	0.017202	0.017202	0.00876411	0.00876411	0.00571951	0.00571951	0.0112215	0.0112215	0.0207903	0.0116565	0.0116565	0.0150708	0.0150708	0.00804645	0.00804645	0.0112433	0.0112433	0.0109606	0.0109606	0.00965574	0.00526281	0.00526281	0.00839441	0.00839441	0.0140704	0.0140704	0.00491486	0.00491486	0.0220516	0.0164409
			Lp	0.0101642	0.0233841	0.0094815	0.0119738	0.048166	0.010836	0.00633906	0.00653411	0.0196998	0.00904806	0.0232215	0.00726012	0.00610067	0.00534215	0.00886385	0.00856044	0.0056889	0.0543967	0.0161456	0.0113778	0.00969822	0.0107601	0.0113778	0.0219429	0.0118654	0.0390096	0.00574308	0.0142277	0.0119196	0.00750935	0.020155	0.00883134	0.0102183	0.0103267	0.0290188	0.0120605	0.00870131	0.00780192	0.00870131	0.00740099	0.0117029	0.0102942	0.00736848	0.00848459	0.0217045	0.0274151
			FL	0.00925643	0.0181241	0.0101173	0.00891394	0.0518638	0.00826599	0.00629437	0.00689604	0.0292781	0.00740514	0.022382	0.00863625	0.00909907	0.00962669	0.00610924	0.00823822	0.00740514	0.052484	0.0555664	0.00708117	0.00854369	0.010071	0.00865476	0.0184203	0.00780317	0.0471615	0.00666463	0.0110429	0.0116909	0.00687753	0.0179575	0.0100432	0.00840484	0.0102098	0.0321198	0.0098581	0.0117834	0.00655355	0.00731258	0.00754399	0.0110892	0.00916387	0.0064795	0.00684976	0.0196236	0.0309165
			RT	0.0112813	0.0167624	0.0136403	0.0143618	0.0233813	0.0159992	0.013668	0.010199	0.0277523	0.0114895	0.016693	0.0124886	0.010865	0.0108234	0.00933866	0.00922765	0.00915827	0.0230067	0.0345517	0.0104765	0.0158882	0.0172758	0.0126273	0.0155413	0.0128355	0.0297366	0.0116976	0.0106569	0.0149169	0.0109622	0.0151667	0.013668	0.017595	0.0155829	0.0196348	0.0119751	0.0153054	0.0149863	0.0180113	0.0137374	0.0136403	0.0169289	0.0103377	0.0185663	0.0167208	0.0210918
			SC	0.00713985	0.0120259	0.00884309	0.00903234	0.0464778	0.0103485	0.00739791	0.00458499	0.0238712	0.00670974	0.0161722	0.0104087	0.00752695	0.00533338	0.00486026	0.00920438	0.0109506	0.0332734	0.0184948	0.00817211	0.0137205	0.0180647	0.0168604	0.0189679	0.0141937	0.0358283	0.00862803	0.0148818	0.0172475	0.00821512	0.0341508	0.012499	0.0107958	0.01557	0.0256776	0.0138926	0.00877427	0.00570327	0.0140044	0.00937642	0.0123442	0.0113979	0.00828394	0.00497209	0.0281293	0.0289035
miR846	JR/MBP	AT5G49850	T87	0.00616617	0.00616617	0.00616617	0.00892893	0.0116517	0.0116517	0.00836837	0.00836837	0.00820821	0.00820821	0.0101301	0.0101301	0.0117317	0.0117317	0.0101301	0.0101301	0.00668669	0.00888889	0.00888889	0.0202202	0.0202202	0.00680681	0.00680681	0.00548549	0.00548549	0.00976977	0.00976977	0.0102102	0.00824825	0.00824825	0.0103704	0.0103704	0.0108909	0.0108909	0.00672673	0.00672673	0.0116517	0.0116517	0.00868869	0.00708709	0.00708709	0.00720721	0.00720721	0.00596597	0.00596597	0.00640641
			Lp	0.00640668	0.00469518	0.0051528	0.00570194	0.0142777	0.00736768	0.00617787	0.00835614	0.0059033	0.0059033	0.00524432	0.00755073	0.00713887	0.0183963	0.0145981	0.00529009	0.0070748	0.00768801	0.0134083	0.00844766	0.00776123	0.00695582	0.00661718	0.00512534	0.00689175	0.00817309	0.0116235	0.0338181	0.00826461	0.00615956	0.0115595	0.0119256	0.0139574	0.00766971	0.00556466	0.00951849	0.0105253	0.0104337	0.0127218	0.00670871	0.00956425	0.00979306	0.00906087	0.00588499	0.0064982	0.0154218
			FL	0.00748194	0.00536939	0.00557252	0.00442145	0.0115445	0.00829446	0.00442145	0.00933042	0.00564023	0.00564023	0.00591107	0.00606003	0.00817935	0.0201775	0.0119508	0.00545064	0.00580951	0.00536939	0.0149842	0.00650015	0.00680484	0.00473969	0.00435374	0.00541679	0.00538293	0.00602618	0.00863301	0.00941167	0.00565377	0.00682515	0.00804393	0.00846373	0.0113075	0.00582305	0.00633087	0.00878874	0.00870072	0.00880228	0.0115445	0.00557252	0.0085179	0.00601263	0.00926271	0.00551835	0.00936427	0.00927625
			RT	0.0103941	0.0103941	0.0116583	0.0115178	0.0125432	0.0137652	0.00997275	0.0137652	0.00884906	0.00884906	0.013695	0.0120094	0.0186813	0.0292159	0.0154507	0.00997275	0.014018	0.00952327	0.0189623	0.0117707	0.0115178	0.0114476	0.0102958	0.0102256	0.0169958	0.0130629	0.0148187	0.0124027	0.0150294	0.0164761	0.0150996	0.0201562	0.0129224	0.0139759	0.0129224	0.0162654	0.0143973	0.0105767	0.0157317	0.012473	0.0153103	0.0139478	0.014299	0.0135264	0.0100149	0.012782
			SC	0.00675043	0.00474	0.00514208	0.00425285	0.0182331	0.00823507	0.00733037	0.011444	0.00742316	0.00742316	0.00798763	0.00792577	0.0091243	0.0244346	0.0182331	0.00549004	0.0067891	0.00657259	0.01214	0.00879954	0.00649526	0.00518075	0.00528127	0.00529673	0.00622463	0.0146143	0.0216741	0.0107713	0.00721438	0.0132457	0.0121245	0.0207616	0.0157201	0.00922482	0.00889233	0.0144829	0.0105548	0.00773246	0.0130679	0.00528127	0.0113126	0.0103615	0.00920162	0.00783298	0.00838972	0.0110574
miR856	ATCHX18	AT5G41610	T87	0.0332584	0.0332584	0.0329083	0.0329083	0.0278873	0.0278873	0.0245983	0.0245983	0.00696492	0.00696492	0.0072413	0.00808889	0.00808889	0.0130546	0.0130546	0.0110923	0.0110923	0.011774	0.011774	0.0235573	0.0235573	0.0235849	0.0223227	0.0223227	0.020084	0.020084	0.0802255	0.0802255	0.0245615	0.0245615	0.0468013	0.0468013	0.00581331	0.0015017	0.0015017	0.00141878	0.00141878	0.00340876	0.00340876	0.0158553	0.0158553	0.0158553	0.0015754	0.0015754	0.00160304	0.00212817
			Lp	0.0157552	0.0157552	0.0140792	0.0241133	0.135071	0.0160122	0.0130176	0.0224931	0.0154759	0.00690549	0.00798936	0.0094755	0.00779941	0.00941963	0.0389188	0.0110398	0.0113974	0.0129618	0.0116209	0.0217892	0.0316558	0.0119338	0.0125148	0.0379132	0.0181018	0.00966545	0.00966545	0.00944197	0.00944197	0.0076318	0.0254542	0.0177666	0.00953137	0.00953137	0.00614566	0.00614566	0.00614566	0.0073748	0.0073748	0.00874919	0.00874919	0.00874919	0.0070731	0.0117326	0.00687197	0.0081011
			FL	0.0235399	0.0235399	0.0172563	0.0226382	0.0955644	0.0158799	0.0276214	0.0209296	0.0121781	0.00814405	0.00730876	0.00928308	0.00873255	0.0091407	0.0230653	0.0119598	0.0128425	0.0118649	0.0158989	0.0243942	0.0292635	0.00887493	0.0149023	0.048029	0.0209771	0.00909324	0.00909324	0.010536	0.010536	0.00735622	0.0326521	0.0232836	0.00669179	0.00669179	0.00474595	0.00474595	0.00558124	0.00673925	0.00673925	0.00920714	0.00920714	0.00920714	0.00586599	0.0112954	0.00648297	0.0110581
			RT	0.0133265	0.0133265	0.0165807	0.0146127	0.030496	0.0139928	0.0166581	0.017278	0.0133265	0.0144112	0.0136364	0.00996389	0.0164257	0.0167821	0.0226706	0.0214619	0.0117769	0.0207646	0.0204547	0.0252274	0.0224691	0.0140238	0.0158059	0.0262656	0.0155424	0.0143802	0.0143802	0.0123968	0.0123968	0.0162707	0.0172005	0.0125207	0.0129856	0.0129856	0.0113585	0.0113585	0.0112036	0.00960749	0.00960749	0.0120868	0.0120868	0.0120868	0.0130631	0.011622	0.011622	0.021121
			SC	0.027612	0.027612	0.0158985	0.0208863	0.0797107	0.0152361	0.0166778	0.0239101	0.0115576	0.00670231	0.00699846	0.00861169	0.0101548	0.0140281	0.0686051	0.0121187	0.013428	0.0158985	0.0180806	0.0335895	0.02829	0.0138566	0.0288355	0.0536964	0.0423181	0.00568917	0.00568917	0.00623471	0.00623471	0.00857272	0.0211824	0.0266767	0.00497218	0.00497218	0.00522157	0.00522157	0.00557227	0.00524495	0.00524495	0.00664775	0.00664775	0.00664775	0.00681921	0.0145736	0.00783235	0.0115576
miR857	LAC	AT3G09220	T87	0.00963035	0.00963035	0.0075855	0.0075855	0.00233053	0.00233053	0.00321763	0.00321763	0.0077133	0.0077133	0.00498433	0.00498433	0.144763	0.144763	0.00488659	0.00186442	0.00186442	0.00190201	0.00190201	0.00524745	0.00524745	0.0025711	0.0025711	0.150875	0.150875	0.00184939	0.00218769	0.00218769	0.00218769	0.00157123	0.00157123	0.0039619	0.0039619	0.00194712	0.00253351	0.00253351	0.00191705	0.00191705	0.00280415	0.00280415	0.0155318	0.0155318	0.00242826	0.00242826	0.0066608	0.0066608
			Lp	0.0100148	0.0100148	0.0195784	0.0159478	0.0159478	0.00635862	0.00605094	0.007256	0.0184092	0.00473307	0.00555353	0.0122557	0.0398439	0.0624324	0.0383466	0.00452795	0.00327161	0.00304085	0.00448693	0.00379466	0.0312188	0.0343058	0.0104507	0.0086149	0.0654989	0.00214347	0.00330751	0.00360492	0.0535354	0.00735856	0.0325776	0.075806	0.00260498	0.00273318	0.00335878	0.00328187	0.00328187	0.00353826	0.0026819	0.00317931	0.00297419	0.00338442	0.00298957	0.00374338	0.00528175	0.0048869
			FL	0.0125839	0.0125839	0.0200893	0.0147254	0.0147254	0.00582795	0.0115998	0.00524158	0.0136138	0.00581265	0.0108605	0.00838755	0.0299046	0.0696753	0.0235208	0.00673044	0.00690889	0.00684771	0.00549652	0.00693439	0.0148885	0.0136546	0.00929514	0.0109777	0.0975913	0.00836206	0.00619506	0.00596561	0.0365993	0.00876996	0.00965206	0.0208287	0.0055832	0.00690889	0.00745957	0.00581265	0.00581265	0.00667945	0.00463992	0.00734229	0.00652648	0.00657747	0.00669474	0.00530277	0.0112939	0.0094583
			RT	0.00967987	0.00967987	0.0167207	0.0175577	0.0175577	0.00945338	0.0101722	0.0118167	0.0402064	0.00846865	0.00807476	0.0142293	0.0830125	0.0507134	0.0322006	0.008124	0.00571142	0.00738545	0.00903979	0.005416	0.0220579	0.020955	0.0120629	0.012831	0.0930567	0.00889208	0.00753316	0.00876407	0.0328899	0.0105858	0.0149186	0.0466268	0.00566218	0.00891178	0.00782858	0.0059576	0.0059576	0.00748392	0.00782858	0.00583943	0.00689309	0.0075824	0.00664691	0.0070408	0.00896101	0.00721805
			SC	0.0099049	0.0099049	0.0362361	0.00969143	0.00969143	0.00784494	0.0106734	0.00542208	0.0137687	0.00659615	0.00533669	0.0105133	0.0379759	0.0753541	0.0220939	0.00704443	0.00501649	0.00453619	0.0064574	0.00707645	0.0138541	0.0105987	0.00640403	0.0130215	0.156418	0.00472831	0.00446147	0.00640403	0.0426402	0.00608383	0.00563555	0.0141422	0.00558218	0.00469629	0.00387444	0.00474966	0.00474966	0.00469629	0.00472831	0.00437609	0.00512322	0.00611585	0.00547545	0.00619056	0.0105453	0.00522996
miR858	MYB12	AT2G47460	T87	0.0075884	0.0075884	0.0075884	0.00273648	0.00273648	0.00390094	0.00390094	0.12221	0.12221	0.00461903	0.00461903	0.00438614	0.00426969	0.00426969	0.00300819	0.00300819	0.00423087	0.00423087	0.00364864	0.00364864	0.00419206	0.00419206	0.00764663	0.00372627	0.00372627	0.0124403	0.0124403	0.00397857	0.00397857	0.00279471	0.00279471	0.00762722	0.00762722	0.00966502	0.0491208	0.0491208	0.155126	0.155126	0.00384272	0.00384272	0.0100532	0.0100532	0.00667624	0.00667624	0.00601638	0.00601638
			Lp	0.0091039	0.00743975	0.0101807	0.00969125	0.00969125	0.00707755	0.00707755	0.0451573	0.0102786	0.00825225	0.0073908	0.00978914	0.0122658	0.00743975	0.00592243	0.0085655	0.00655873	0.0054134	0.00773342	0.00835014	0.00876128	0.0100828	0.015643	0.0206551	0.00815436	0.0120406	0.0305421	0.00492394	0.00727333	0.00778237	0.0106702	0.0204887	0.011189	0.0195293	0.00998492	0.024698	0.0102786	0.0936821	0.0102101	0.012119	0.012119	0.0212718	0.0230045	0.0167884	0.0142432	0.0112379
			FL	0.0163662	0.00810662	0.00876943	0.0134906	0.0134906	0.00951381	0.00951381	0.044204	0.0117571	0.00764775	0.0102276	0.0138475	0.010299	0.00774972	0.00966676	0.00747441	0.0127972	0.00917731	0.00910593	0.0121854	0.0132867	0.0112983	0.0120325	0.0183546	0.00864706	0.0130318	0.0283477	0.00984011	0.0103806	0.0098911	0.0130318	0.0248807	0.0166721	0.0202411	0.0140515	0.0181303	0.0127972	0.054503	0.0140005	0.00966676	0.00966676	0.0164172	0.0245544	0.0164172	0.0166211	0.0110128
			RT	0.0122578	0.00855548	0.00850544	0.0100564	0.0100564	0.0120577	0.0120577	0.029749	0.0095361	0.00830532	0.00558357	0.0089057	0.012458	0.00940602	0.00820525	0.00823527	0.00935599	0.00823527	0.0101065	0.0104867	0.00910583	0.0108569	0.0158401	0.0244456	0.0123079	0.0100064	0.0155099	0.0100364	0.00830532	0.0125881	0.0132885	0.0264669	0.00988633	0.0207633	0.0090558	0.020313	0.0226445	0.0504623	0.0118376	0.00920589	0.00920589	0.0194424	0.017261	0.0128082	0.0238653	0.0118076
			SC	0.010968	0.00578579	0.00578579	0.00836216	0.00836216	0.00659551	0.00659551	0.0540302	0.00637468	0.00725801	0.00593301	0.0116305	0.00939271	0.00603607	0.00537357	0.00747884	0.00610968	0.00441664	0.00828855	0.00662495	0.00688995	0.00828855	0.00843577	0.012558	0.00608024	0.0117483	0.033272	0.0069194	0.00736106	0.00588885	0.0090541	0.0273831	0.0099816	0.0240707	0.00662495	0.0262054	0.0137652	0.124255	0.0136621	0.0065219	0.0065219	0.0272359	0.0233051	0.0154582	0.0172985	0.0107471
miR858	MYB83	AT3G08500	T87	0.073415	0.073415	0.073415	0.012774	0.0155621	0.0155621	0.00415369	0.00415369	0.0101708	0.0101708	0.00325751	0.00325751	0.00938847	0.00938847	0.0182648	0.0160884	0.0160884	0.00339976	0.00339976	0.00573266	0.00573266	0.012333	0.012333	0.00337131	0.00337131	0.00736853	0.00736853	0.00455199	0.00593181	0.00593181	0.00766725	0.00766725	0.00539126	0.00539126	0.00642968	0.00642968	0.00470846	0.00470846	0.00305836	0.00305836	0.0449793	0.0171695	0.0171695	0.00496451	0.00496451	0.00541971
			Lp	0.013326	0.013326	0.0486837	0.0251987	0.00811997	0.0207374	0.00621832	0.00842366	0.006616	0.00520604	0.00802597	0.00501081	0.00855381	0.0171582	0.0598694	0.00671	0.0154735	0.0167244	0.00444682	0.00508312	0.0059291	0.00730291	0.0132682	0.00537234	0.00537234	0.00580618	0.00929133	0.00566156	0.0071583	0.00631232	0.00549526	0.00997824	0.132537	0.00795367	0.00860442	0.00585679	0.00562541	0.00484451	0.00430221	0.00708599	0.10488	0.00566156	0.00506142	0.0338971	0.00488066	0.0101228
			FL	0.0142445	0.0142445	0.0315804	0.0173662	0.00898919	0.0252643	0.012911	0.00703133	0.00941349	0.00763747	0.00665551	0.00684948	0.00898919	0.0169904	0.0396603	0.0108501	0.0183663	0.014396	0.00751624	0.00909223	0.00678887	0.0134141	0.0201726	0.00794055	0.00794055	0.00960746	0.010747	0.00712225	0.00703133	0.00883765	0.00739502	0.0103955	0.078666	0.0121412	0.0139293	0.0074132	0.00977718	0.00850427	0.00666764	0.00777689	0.107822	0.00848608	0.0103348	0.046431	0.00466735	0.0151416
			RT	0.0183877	0.0183877	0.019471	0.0196444	0.0107611	0.0215222	0.0167266	0.0111655	0.0171599	0.00834886	0.0166544	0.0127111	0.00996663	0.0165822	0.0339877	0.0133322	0.0133322	0.0216666	0.0108044	0.0144444	0.00982219	0.0168999	0.0153111	0.0134333	0.0134333	0.0131155	0.0158888	0.0103711	0.0175933	0.0166833	0.0103711	0.0170155	0.0425099	0.0190666	0.0138666	0.0137655	0.00917219	0.0122488	0.0121333	0.0122777	0.0369777	0.0118877	0.00996663	0.0306943	0.00621109	0.0297988
			SC	0.0154506	0.0154506	0.0292761	0.0216309	0.010701	0.0267582	0.0105637	0.00629471	0.00560801	0.00821745	0.00678684	0.00829757	0.00875536	0.0299628	0.0771731	0.00732475	0.0208298	0.0219742	0.00381116	0.00692418	0.00480687	0.0114449	0.0245265	0.0074392	0.0074392	0.00770243	0.0135393	0.00941917	0.00875536	0.00941917	0.00541345	0.016309	0.0906781	0.0117883	0.0101059	0.00961373	0.008103	0.0122804	0.00457797	0.00730186	0.0733619	0.011731	0.00892704	0.0424378	0.0057568	0.0204063
miR859	F-Box	AT3G49510	T87	0.00570036	0.00570036	0.00455392	0.00455392	0.00735634	0.00735634	0.0195691	0.0195691	0.00501568	0.00501568	0.00547745	0.00547745	0.00547745	0.00820025	0.00820025	0.00985622	0.00985622	0.00840724	0.00840724	0.008869	0.008869	0.0363358	0.0363358	0.00711749	0.00711749	0.011146	0.0131045	0.0131045	0.00893269	0.00893269	0.00535006	0.00535006	0.081477	0.081477	0.0161935	0.0161935	0.0159706	0.0159706	0.015684	0.015684	0.0128179	0.0128338	0.0128338	0.0126268	0.0126268	0.0126268
			Lp	0.00868612	0.0123577	0.00948696	0.00979498	0.0123207	0.0121113	0.0181115	0.00899414	0.00874772	0.0131832	0.0119265	0.0115815	0.0112735	0.00911734	0.00813168	0.00967178	0.0114952	0.0154625	0.0175324	0.0118279	0.0106328	0.0439604	0.0439604	0.00917895	0.00816865	0.0105958	0.027081	0.0105712	0.0141688	0.0115568	0.0091543	0.0146001	0.0110887	0.171874	0.00739244	0.0091543	0.00964713	0.0131832	0.0091543	0.0242102	0.010103	0.00973338	0.0141442	0.013984	0.00899414	0.00899414
			FL	0.011541	0.011541	0.00957854	0.00835202	0.0124404	0.0100458	0.0205588	0.00981217	0.0103729	0.0168209	0.0120666	0.0112139	0.0120316	0.0160382	0.0113307	0.0127325	0.0135268	0.0145781	0.0207107	0.0213765	0.0135852	0.0306046	0.0306046	0.0133516	0.0118564	0.0120316	0.0244136	0.0110971	0.0139006	0.0198346	0.0105714	0.0122068	0.0204771	0.0989744	0.0097304	0.0113658	0.0146014	0.0106065	0.0141342	0.0181408	0.0175801	0.0144262	0.0147183	0.018573	0.0105714	0.0105714
			RT	0.0125474	0.0134378	0.0164006	0.00922838	0.0135997	0.0124664	0.0199624	0.0130816	0.0105236	0.0161901	0.0106855	0.0130816	0.0117055	0.00841887	0.0119483	0.0116569	0.0124664	0.0130331	0.0220186	0.0155911	0.0145711	0.029628	0.029628	0.0110093	0.0116569	0.0104103	0.0261471	0.014814	0.0118998	0.014134	0.0120293	0.0135997	0.0132759	0.102645	0.0104103	0.0104426	0.0128712	0.0139235	0.0130816	0.0150568	0.014814	0.010815	0.0106855	0.0121426	0.014134	0.014134
			SC	0.00916999	0.010009	0.0105977	0.00529887	0.0166326	0.0137623	0.0190612	0.00942022	0.00993538	0.0119666	0.00652056	0.0108627	0.00850763	0.00750673	0.00684438	0.00549022	0.0117458	0.00762449	0.0188404	0.0161174	0.0103034	0.0667216	0.0667216	0.0106713	0.009641	0.00912583	0.0381666	0.00956741	0.0136888	0.0111865	0.0097146	0.00897864	0.0122904	0.141715	0.00593179	0.00784527	0.015455	0.00875786	0.00946437	0.022741	0.0186932	0.0141745	0.0115545	0.0111865	0.00684438	0.00684438
[truncated: 87 more columns]

## Sheet: predicted targets
Raw data				Sense expression
miRNA		AGI No.	Experiment	-800	-775	-750	-725	-700	-675	-650	-625	-600	-575	-550	-525	-500	-475	-450	-425	-400	-375	-350	-325	-300	-275	-250	-225	-200	-175	-150	-125	-100	-75	-50	-25	0	25	50	75	100	125	150	175	200	225	250	275	300	325
miR156		AT1G69170	T87	1.37184	1.37184	1.37184	3.36462	2.20939	2.20939	3.08664	3.08664	9.20578	9.20578	1.04332	1.04332	2.95307	2.95307	1.90614	5.38989	5.38989	13.1625	13.1625	0.6787	0.6787	1.15162	1.15162	5.65343	5.65343	2.52347	6.50903	6.50903	3.23827	3.23827	3.31047	3.31047	20.2455	20.2455	5.59206	5.59206	4.1769	4.98195	4.98195	6.0361	6.0361	2.79783	2.79783	4.84116	4.84116	6.37906
			Lp	0.861111	0.861111	2.39167	1.04444	0.976852	1.66019	1.07407	0.935185	0.888889	2.7713	1.19907	1.62963	1.33333	1.45833	1.13241	0.877778	1.46574	4.61111	5.28056	1.15093	0.539815	0.962963	1.15741	1.25926	1.43056	1.00463	0.942593	1.75926	1.68981	0.768519	1.08148	1.15278	19.0602	2.0213	0.752778	1.35	1.44722	1.16204	1.44907	0.842593	2.26389	1.45833	1.06296	0.800926	3.00278	1.23611
			FL	0.93405	0.93405	2.35125	0.937634	0.862366	1.56846	0.97491	1.01434	0.946237	1.78351	0.842294	1.1491	0.831541	1.18495	1.54839	0.908961	1.39785	2.89104	3.15986	1.31183	0.620072	1.07885	1.04301	1.24946	1.49821	0.971326	1.14194	1.99857	2.56631	0.835125	1.52903	1.08244	11.0129	1.77778	0.605735	1.74552	1.73835	1.43226	1.64875	1.04516	1.96774	1.27814	0.896057	1.22581	1.8172	0.777778
			RT	1.05825	1.05825	2.1699	1.2068	0.956311	1.25243	0.932039	1.10194	0.842718	1.67961	1.03689	1.09029	0.990291	1.5466	0.968932	0.859223	1.03883	3.3301	3.19903	1.02427	0.893204	1.18932	0.980583	2.18932	1.20388	0.905825	1.09709	1.8233	1.28155	0.640777	1.18252	0.980583	9.33495	2.12913	0.893204	2.1068	1.99029	1.36699	1.35437	0.538835	1.96602	1.16019	1.1699	1.78641	2.49515	1.13592
			SC	0.901639	0.901639	4.0377	1.27869	1.5082	2.31639	1.86885	1.81967	1.14754	3.18525	1.03279	1.39836	1.63607	2.27869	0.87377	0.836066	2.34426	4.75902	6.09836	0.967213	0.636066	0.939344	1.84098	1.87705	2.45902	1.27049	1.37705	4.57377	2.54098	0.893443	2.36885	1.81148	29.3902	4.15246	0.72623	2.92623	2.77869	1.44262	2.27869	0.92623	4.57869	1.7377	1.78361	1.01311	4.08689	4.02459
miR156		AT2G42200	T87	0.608844	0.608844	0.608844	1.41156	1.41156	0.92517	0.92517	0.636054	0.697279	0.697279	1.89456	1.89456	0.568027	0.568027	0.755102	0.755102	1.11905	1.11905	6.72449	0.938776	0.938776	0.789116	0.789116	0.996599	0.996599	0.921769	0.921769	1.14966	1.14966	2.43197	2.43197	1.12245	1.94218	1.94218	1.53401	1.53401	6.51701	6.51701	6.27211	6.27211	6.76531	6.76531	1.54422	1.54422	1.28912	1.28912
			Lp	0.773532	0.773532	1.02516	5.19571	1.6589	0.643057	0.808947	1.37279	0.5685	0.860205	0.944082	3.34576	1.01398	0.754893	1.11184	1.40727	1.01864	7.12302	5.04194	3.17801	1.02516	0.973905	0.931966	0.925443	0.792171	0.913327	2.31594	1.50513	0.757689	2.07176	0.869525	1.08854	25.0121	1.47064	0.894688	0.894688	2.58434	2.29543	1.66822	1.54706	3.11277	0.84343	0.778192	1.73625	0.792171	1.05778
			FL	0.800885	0.800885	0.557522	2.30531	3.86283	0.867257	1.10177	1.13717	0.763717	0.80354	1.00442	1.43363	0.871681	1.27434	2.42035	1.77699	1.23009	9.82124	2.91593	3.0531	1.22566	0.924779	0.734513	1.77876	0.867257	0.931858	2.97345	3.25929	1.16814	2.09735	1.00442	2.62832	15.7699	4.35841	1.30088	1.30088	3.47168	4.75221	5.96903	1.59558	3.62389	5.22566	1.26991	6.00885	1.62389	1.17965
			RT	0.689558	0.689558	0.818438	1.42992	2.29351	1.01881	1	1.21355	0.968956	1.09407	0.868297	1.22107	1.19473	0.945437	0.670743	0.968956	1.44214	2.31421	2.10536	0.945437	1.12418	0.761994	1.09125	2.23895	0.70555	0.724365	1.21637	1.49577	0.887112	1.32455	0.633114	0.968956	5.56256	1.41392	0.926623	0.926623	1.33396	1.92662	1.77799	0.799624	1.60677	1.22578	1.32173	0.818438	1.18062	1.6698
			SC	0.595238	0.595238	0.634921	4.22698	3.60317	0.865079	0.873016	0.992063	0.603175	0.814286	0.936508	2.0873	1.19841	1.00476	1.2381	1.79048	0.952381	8	6.75873	2.1746	1	0.94127	0.730159	1.29841	0.730159	0.655556	3.18254	1.00476	0.873016	1.89683	1.17143	1.72222	29.8778	1.4254	1.16349	1.16349	2.29841	3.61111	1.77778	1.41746	2.19841	1.1746	0.81746	2.03968	0.888889	0.801587
miR156		AT3G15270	T87	8.95532	8.95532	6.45745	6.45745	5.33617	0.570213	0.570213	1.3234	1.3234	0.955319	0.955319	1.74894	1.74894	2.5383	2.5383	0.695745	0.893617	0.893617	0.782979	0.782979	1.57234	1.57234	0.953191	0.953191	0.625532	0.625532	1.2	0.980851	0.980851	0.887234	0.887234	114.864	114.864	1.0234	1.0234	1.19149	1.19149	12.9426	0.685106	0.685106	0.423404	0.423404	1.64043	1.64043	0.7	0.7
			Lp	9.30571	9.30571	0.68645	4.05375	1.38074	2.5308	0.699888	2.16125	1.11982	0.744681	2.53639	1.73908	1.04703	2.75476	1.35274	2.96753	1.14558	1.34378	1.75028	3.29003	1.30795	0.929451	0.929451	1.2206	0.708847	1.71892	1.71892	1.29675	1.14558	0.957447	1.29339	1.2542	32.8331	1.11982	0.839866	0.904815	0.865622	5.06159	0.783875	0.537514	0.571109	0.720045	1.28219	0.949608	0.856663	1.06943
			FL	5.28513	5.28513	0.53632	2.7685	1.99796	3.11609	1.30346	2.60692	1.43245	1.17651	1.48676	1.43924	1.25594	6.43109	4.30278	2.30821	1.55804	2.02987	3.7814	1.20163	1.01697	0.81127	0.81127	3.20434	0.617787	1.72437	1.72437	2.00611	4.32654	0.644942	3.15343	1.63136	23.2845	4.537	0.661914	1	0.864223	6.97556	4.21792	2.48676	0.899525	0.746775	1.89613	1.42906	0.570265	0.980991
			RT	2.15593	2.15593	0.60452	1.84746	1.01695	1.19209	1.0226	2.03729	1.05085	1.40113	1.8678	1.21243	0.845198	1.35932	1.51751	1.02825	1.37853	1.15254	1.88701	1.10734	0.926554	0.80791	0.80791	1.0452	1.07345	1.39548	1.39548	1.36497	1.18079	1.05424	0.79435	1.10734	6.18079	0.80565	0.502825	1	0.715254	1.58757	0.926554	1.17853	1.14689	0.870056	1.00565	0.896045	0.901695	1.0113
			SC	7.34615	7.34615	0.727692	5.52	1.30462	2.57385	0.861538	3.2	1.13077	0.723077	2.73077	1.44615	1.16154	2.02	1.55385	1.02308	1.35846	1.43077	3.02	1.18462	1.05385	0.892308	0.892308	1.34308	0.861538	1.91538	1.91538	1.58462	1.14308	0.881538	1.26923	1.15077	31.7892	0.915385	0.973846	0.961538	0.873846	4.21538	1.13077	1.06615	0.4	1.07385	1.69231	0.984615	0.907692	0.976923
miR156		AT3G57920	T87	0.807512	0.807512	3.02817	3.02817	4.51174	1.77934	1.77934	1.11502	1.11502	0.739437	0.739437	0.992958	0.992958	1.07512	1.07512	1.43427	1.43427	1.34272	7.92254	7.92254	2.17136	2.17136	0.577465	0.577465	0.760563	0.760563	1.60329	1.60329	1.80047	1.3662	1.3662	21.6432	21.6432	2.35446	2.35446	6.62207	6.62207	22.0587	1.89906	1.89906	1.80282	1.80282	2.3216	2.3216	1.92723	1.92723
			Lp	0.86918	0.86918	0.839468	4.91486	0.722838	0.97561	0.97561	0.580931	0.766297	1.03548	1.14102	0.390244	1.62882	0.824834	0.646563	0.943681	0.921508	1.28293	0.742794	2.20843	3.27406	1.20399	1.7694	0.695344	2.10643	0.899335	1.52106	2.38581	0.988914	0.585366	0.854989	0.436807	10.396	1.37472	1.69845	1.78625	1.83814	5.72949	12.3858	1.80399	1.14412	0.882483	1.57206	0.884701	1.68647	0.993348
			FL	0.973342	0.973342	1.57471	7.13267	1.18289	0.805952	0.805952	1.10849	1.47737	1.19219	1.18413	1.00744	1.15809	0.793552	1.06634	0.854309	1.22319	1.26472	0.985741	3.65778	2.65034	1.01984	1.80719	1.09113	1.23993	1.21079	1.53937	2.18227	0.965902	0.489771	0.931804	0.801612	11.8927	1.54681	1.76069	3.13391	2.05704	3.60818	4.47613	1.81215	1.6956	0.66646	1.26658	0.748915	1.71606	0.849349
			RT	0.915565	0.915565	0.844354	2.44456	0.93591	0.569685	0.569685	0.954222	0.885046	0.930824	1.29196	1.17497	1.02747	1.02238	0.659207	1.20041	0.93591	1.06612	0.986775	1.68159	1.15259	0.928789	1.53611	0.877925	1.55137	0.910478	1.27976	1.29502	1.09868	1.07121	0.757884	0.991862	4.91658	1.13428	1.45982	1.6765	1.52899	2.36012	2.66531	1.07833	1.1292	0.944049	1.40183	1.07325	1.22584	1.2411
			SC	0.790698	0.790698	0.653953	6.52093	0.893023	0.934884	0.934884	1.2186	1.02326	1.26512	0.906977	0.502326	1.96558	1.13023	0.588837	0.939535	0.92093	1.17488	0.774884	2.51442	2.74419	0.893023	1.75814	0.911628	2.18605	1.32093	1.2214	2.8093	1.38884	0.781395	0.88186	0.627907	15.7349	1.19535	1.12837	2.49302	2.28651	6.8493	11.5191	1.7814	1.94419	0.644651	1.36093	1.10977	1.46047	0.891163
miR159		AT1G30210	T87	2.37844	2.37844	1.02114	1.02114	0.545455	1.3277	1.3277	5.50529	5.50529	1.42706	1.42706	6.4778	6.4778	1.90486	1.90486	2.49894	2.49894	0.868922	2.69767	2.69767	1.40592	1.40592	1.28118	1.28118	5.31501	5.31501	8.89429	8.89429	7.38266	6.29387	6.29387	7.95772	7.95772	3.65328	3.65328	12.6786	12.6786	19.1247	19.1247	7.21776	7.21776	2.4186	2.4186	14.666	0.566596	0.566596
			Lp	1.17835	0.97184	0.849812	1.2597	1.01877	0.829161	1.13267	2.78661	2.51126	1.00751	1.29099	3.75469	1.53191	1.38924	1.08886	1.41427	0.715269	1.41427	0.974969	5.20025	0.840426	1.59262	1.02503	2.63767	2.70338	1.61452	3.25407	1.10638	1.54255	2.19962	9.34293	1.4393	2.9224	0.813517	2.22153	16.4787	1.24531	4.7184	1.65832	2.38423	0.83229	1.33917	0.941802	1.70526	1.29099	1.29099
			FL	2.07636	0.565818	0.894545	1.184	0.722182	1.19855	1.49455	5.35273	4.4	1.19273	0.858182	4.56727	1.09818	0.981818	0.865455	1.30909	0.56	1.62036	1.19273	6.48727	0.905455	1.15273	0.949091	2.37818	3.94036	4.03273	2.99636	1.54909	1.37455	2.29673	7.76	1.70182	3.23636	0.698182	1.82764	18.3076	1.24218	6.32218	2.52727	2.20364	0.974545	0.978182	0.958545	1.16582	1.34545	1.34545
			RT	1.64118	0.605042	0.773109	0.821849	1.20588	1.2563	1.61345	1.2042	1.71849	0.796639	1.21849	1.06303	1.09664	0.691597	0.878151	0.977311	1.00252	2.68319	0.94958	2.31345	1.12605	1.19328	0.813445	1.13445	1.62185	3.15798	1.13866	0.768908	1.34454	1.36975	2.66639	1.49412	1.56555	1.36387	1.69748	4.85126	0.508403	1.9479	1.56975	1.07815	1.15126	0.865546	0.92437	0.890756	1.28992	1.28992
			SC	1.19751	0.972006	0.844479	1.16641	0.774495	0.70451	1.20218	2.97045	2.76827	1.11975	0.730949	3.41369	1.25661	1.19751	1.24417	1.27994	0.653188	0.968896	1.36858	3.32037	1.23639	1.4619	0.855365	1.44635	3.62053	1.45412	2.69051	1.08865	1.30638	1.57076	9.26905	1.1353	2.9549	0.824261	1.07776	25.4432	1.22084	9.3126	3.18818	2.00311	1.10886	0.92224	0.738725	1.25972	0.653188	0.653188
miR159		AT1G53230	T87	1.05731	1.05731	0.879656	0.879656	2.24355	0.7851	0.7851	1.47564	1.47564	19.086	19.086	2.89685	2.89685	20.9456	20.9456	0.853868	0.919771	0.919771	3.19484	3.19484	17.6275	17.6275	5.26934	5.26934	1.18911	1.18911	1.23496	1.70487	1.70487	30.0458	30.0458	3.17192	3.17192	4.83381	4.83381	3.23782	3.23782	16.3467	16.3467	1.95989	0.896848	0.896848	7.89971	7.89971	1.2063	1.2063
			Lp	1.49562	1.49562	1.24844	1.12954	1.72716	1.46308	1.02003	0.996871	0.865457	2.77222	3.6577	23.5075	12.7272	12.7272	0.906133	0.871715	2.403	2.02441	3.03504	2.53942	1.40175	9.13955	1.09199	1.16708	1.37046	2.18899	1.59574	0.869837	1.48185	1.36733	16.7553	1.62265	3.00375	1.61452	3.31665	3.31665	3.40113	7.02315	3.20588	1.97747	2.17146	1.23905	5.10638	2.76909	0.607009	1.14518
			FL	2.36	2.36	1.16727	0.505455	1.98036	2.25091	1.22909	0.952727	0.409455	2.41818	4.77091	27.464	16.3149	16.3149	0.780364	1.07855	3.72	1.20945	4.25091	2.37309	2.02182	9.86545	1.56364	1.38764	1.86182	2.70545	2.12727	1.05818	1.84582	1.35491	21.1673	2.14909	4.34036	2.18909	2.48218	2.48218	4.63273	6.46909	2.864	1.82764	3.86182	1.42545	7.62909	3.59127	0.805818	0.929455
			RT	1.60756	1.60756	1.25462	0.689076	0.935294	1.12857	1.55042	0.62605	0.756303	1.29664	1.79832	4.93277	6.84454	6.84454	0.915966	0.983193	1.36134	0.889076	0.939496	1.72941	0.763025	2.10336	1.26891	1.11597	1.7605	0.998319	0.935294	1.04202	0.718487	1.23109	6.53361	0.893277	2.00252	0.884874	2.07395	2.07395	1.28571	2.65126	0.983193	0.922689	1.43277	1.05882	1.62017	1.34706	0.571429	0.893277
			SC	1.61742	1.61742	0.774495	0.824261	1.91291	2.34837	0.940902	1.50544	0.707621	2.60187	5.32659	47.7652	19.3779	19.3779	1.15552	1.1353	2.42302	1.493	1.74961	1.62986	1.43546	10.9642	1.45101	1.0311	1.78849	2.25972	2.11198	1.15552	1.98289	1.62986	21.7776	1.72628	3.44168	1.521	2.45723	2.45723	4.16796	6.7776	3.59253	1.67185	2.20062	1.84292	5.30793	3.43701	0.769829	1.1353
miR159		AT2G26950	T87	0.512766	0.512766	0.63617	0.63617	44.5191	44.5191	0.842553	2.52128	2.52128	2.28511	2.28511	2.00426	2.00426	4.88085	4.88085	0.861702	0.861702	0.908511	0.697872	0.697872	0.678723	0.678723	2.41277	2.41277	1.46596	1.46596	3.18723	3.18723	0.740426	0.740426	15.3489	2.12766	2.12766	0.668085	0.668085	5.24043	5.24043	1.50426	1.50426	0.585106	0.585106	2.17234	1.83617	1.83617	1.60213	1.60213
			Lp	0.664054	0.664054	1.03024	0.957447	12.1478	2.37738	0.776036	0.660694	2.22284	1.97984	1.2542	1.04703	0.904815	0.742441	0.742441	1.00784	1.39978	1.39978	1.11982	0.800672	1.19037	0.524076	0.867861	1.18701	2.29339	0.87346	4.17693	2.45017	0.839866	0.929451	0.800672	3.03807	3.34043	0.923852	1.15342	1.07503	7.93953	1.29899	1.10638	1.28555	0.664054	1.72452	4.15454	1.29675	1.44457	1.44457
			FL	0.790903	0.790903	0.838425	1.11541	6.49695	1.94365	1.04073	0.882553	1.70061	1.06585	1.14732	1.01358	1.27631	0.643585	0.643585	0.882553	0.882553	0.882553	1.01494	0.610998	1.15954	0.680923	0.801086	1.16293	1.58181	1.32926	3.17923	1.59742	0.916497	0.901561	1.0387	1.95859	3.24372	0.821453	1.04549	0.824847	5.01358	1.01494	0.497624	1.02172	0.723014	1.78072	3.19077	0.911745	0.889341	0.889341
			RT	1.21469	1.21469	1.02034	0.926554	2.92994	1.15254	0.929944	0.717514	1.46667	1.08249	0.946893	1.09605	1.04294	0.80791	0.80791	1.03729	1.12429	1.12429	1.11638	0.720904	1.15819	0.711864	1.00904	1.35367	1.31073	1.14463	1.33333	1.40678	1.08249	1.07684	0.824859	1.18983	2.25198	0.79661	1.03164	0.909605	2.28249	1.00339	1.03729	0.920904	0.912994	1.22938	1.09605	2.38983	1.25198	1.25198
			SC	0.704615	0.704615	1.04615	1.09231	7.00462	1.81231	1.11538	0.707692	2.38154	2.10462	1.00769	0.861538	0.912308	0.758462	0.758462	0.715385	1.12308	1.12308	1.23538	0.789231	1.01538	0.738462	1.08154	1.15846	2.16923	0.923077	3.10769	2.47692	1.4	0.958462	0.989231	2.83846	4.24308	0.766154	1.23846	0.938462	5.60769	1.61538	0.615385	0.861538	0.815385	2.22769	3.78154	1.28154	1.02308	1.02308
miR159		AT2G31070	T87	0.904255	0.904255	0.904255	0.917021	0.917021	1.10426	1.10426	0.689362	1.40426	1.40426	15.5936	15.5936	0.991489	0.991489	1.33191	1.33191	1.68723	1.68723	2.00638	2.00638	12.3234	12.3234	2.72128	0.691489	0.691489	1.26596	1.26596	2.42553	2.42553	2.42553	0.842553	0.842553	6.74043	6.74043	1.58085	1.58085	1.15957	1.15957	3.01702	3.01702	17.4894	17.4894	3.15957	3.15957	0.561702	0.561702
			Lp	4.20269	4.20269	3.47144	2.31579	3.01232	3.82755	2.54759	2.85554	1.68533	2.98992	1.74132	0.716685	0.716685	4.09071	0.783875	1.99328	5.07055	4.77044	2.02688	2.5084	26.6663	1.69093	2.80851	4.26092	2.04927	2.93953	0.940649	4.86002	9.05711	1.48152	0.860022	1.27996	10.2889	7.514	3.98432	1.45017	7.50616	7.71557	10.9888	3.32923	4.29227	4.07055	4.23628	0.856663	0.862262	0.753639
			FL	2.47997	2.47997	1.64291	1.76035	2.0964	1.51392	1.64155	1.68024	0.806517	2.53225	1.09165	0.913103	0.913103	2.08418	0.930075	1.81942	2.78887	2.56619	1.03055	1.95384	17.3727	0.993211	1.65309	2.16904	1.35098	1.86015	0.773931	2.62933	3.66599	0.889341	0.626612	1.08622	5.23965	3.6239	2.04005	0.777325	2.35098	2.25255	5.32247	1.44467	2.02308	3.62186	3.4406	0.692464	0.991174	0.753564
			RT	0.986441	0.986441	0.862147	1.03729	1.38192	0.929944	1.25198	0.879096	0.937853	1.44407	1.02599	1.17514	1.17514	1.55932	0.717514	1.22373	3	0.858757	0.737853	1.33672	5.21469	1.29944	0.700565	0.966102	1.22034	1.34463	1.29944	1.16723	1.92429	0.983051	1.10734	0.870056	1.74011	1.07684	0.867797	1.06215	1.43503	1.38983	1.65537	0.983051	0.918644	1.64181	1.52542	0.847458	1.00565	0.683616
			SC	2	2	0.969231	1.67692	1.81538	1.16923	1.75385	1.72308	1.08462	2.35385	0.881538	1.02769	1.02769	2.08154	1.03846	1.35077	3.01538	1.97692	0.846154	3.28462	29.7077	1.02308	1.44615	1.72769	1.08154	1.61231	1.1	2.01231	3.37385	1.07692	0.773846	0.969231	3.76154	3.4	1.16923	1.40769	2.04308	3.30769	3.45077	1.81231	1.61231	3.18462	3.72769	0.743077	0.669231	0.581538
miR159		AT2G32460	T87	0.965957	0.965957	0.965957	0.965957	3.58723	3.58723	2.71064	2.71064	0.714894	0.714894	1.01064	1.01064	0.793617	0.793617	2.16809	2.16809	1.27447	8.90213	8.90213	4.89787	4.89787	2.41277	2.41277	3.06596	3.06596	1.90851	1.90851	0.842553	0.823404	0.823404	3.28936	3.28936	7.07234	7.07234	2.47234	2.47234	8.99574	8.99574	4.43617	0.978723	0.978723	2.04468	2.04468	1.01489	1.01489	0.759574
			Lp	0.716685	0.641657	0.641657	0.867861	1.82531	2.17805	0.716685	0.716685	0.856663	0.817469	0.795073	1.92609	0.761478	0.720045	0.862262	1.028	0.727884	10.4759	0.884658	3.57783	3.57783	0.946249	1.07839	0.783875	13.3852	0.761478	1.46137	1.2542	0.789474	1.12878	1.91825	0.904815	1.52632	1.17581	1.79507	1.03583	2.58679	1.32699	7.06943	0.921613	0.912654	1.02464	0.742441	0.81187	0.649496	0.540873
			FL	0.940258	1.09301	1.09301	0.644942	1.1799	1.39036	0.986422	0.986422	1.07264	1.0387	1.01833	2.23693	0.966056	1.09504	0.841819	0.71962	0.807875	5.34827	1.21045	4.86083	4.86083	0.78072	1.66327	1.05227	7.71555	1.39511	2.08418	0.699253	1.37814	2.02987	2.29803	0.966056	1.73116	2.53564	2.53089	1.63951	1.65852	1.58859	6.14053	0.624576	1.08486	1.19688	0.661914	1.33401	0.928717	0.857434
			RT	0.745763	0.833898	0.833898	0.847458	1.03164	1.0113	0.836158	0.836158	1.12994	1.15254	1.29944	1.19209	1.07684	0.901695	0.839548	0.99209	0.703955	1.96045	0.960452	1.05989	1.05989	0.79661	0.932203	1.34463	3.31412	0.824859	0.937853	0.952542	0.907345	1.23164	1.54576	0.926554	1.11299	0.99435	1.31977	0.694915	0.822599	1.25763	1.59096	0.875706	1.0339	0.836158	0.890395	0.675706	0.745763	0.709605
			SC	0.82	0.9	0.9	0.9	2.17692	1.63538	0.758462	0.758462	1.05077	1.61231	1.3	3.41538	0.950769	1.65077	0.738462	0.730769	1.45846	6.24615	1.12	6.02	6.02	0.853846	2.48923	0.992308	9.41538	2.39231	2.54308	0.846154	1.12308	2.40462	3.42	1.43077	2.21538	2.73077	3.93077	2.30769	2.67692	2.6	9.29231	0.966154	0.966154	1.63538	0.876923	0.950769	1.16923	0.784615
miR159		AT3G15030	T87	1.70068	1.57483	1.57483	0.908163	0.908163	7.41837	7.41837	18.1122	18.1122	2.44558	2.44558	0.782313	0.782313	0.894558	0.894558	3.37415	3.37415	2.51361	2.51361	28.6667	15.3571	15.3571	155.337	155.337	1.65306	1.65306	0.884354	0.884354	0.826531	0.826531	3.0102	2.90476	2.90476	5.05102	5.05102	18.9626	18.9626	3.27891	3.27891	2.10204	2.10204	26.4184	0.972789	0.972789	1.72109	1.72109
			Lp	4.62255	1.64026	2.49581	0.657036	1.5685	13.6906	4.48555	2.61696	31.6449	1.80615	11.7055	4.63933	2.92451	1.43057	1.43057	2.46971	1.64772	3.75582	3.75582	17.8006	7.12022	4.25443	27.2041	1.45387	3.34856	3.62535	2.31407	3.46971	1.24418	30.9413	5.79217	1.12116	9.58062	7.16682	4.94222	4.2246	17.2973	2.36999	4.10997	3.10624	2.97297	13.013	6.17894	1.0205	2.08108	0.864865
			FL	3.37876	1.32301	1.74336	0.858407	1.0531	7.90708	3.28142	2.32124	19	1.67965	4.32301	3.50265	1.69027	0.960177	0.960177	1.45575	1.73274	2.79204	2.79204	10.3168	5.66372	2.6885	12.2549	0.763717	1.79204	2.42301	1.50442	3.52212	1.84071	15.6195	3.0177	1.0531	9.29912	5.27434	4.02212	3.0531	8.32566	3.36726	2.51327	2.00442	2.40708	7.53982	3.31858	1	1.34071	0.80531
			RT	1.44685	0.844779	0.93603	1.14111	1.4158	4.55786	1.37817	1.28222	12.9163	1.01599	1.79962	2.15428	1.52211	0.860771	0.860771	1.11007	0.905927	1.85607	1.85607	5.40452	2.66698	2.36124	8.61712	0.98777	0.903104	1.10066	1.4111	2.05362	1.24177	7.99153	1.15992	0.647225	2.40169	1.87206	2.39887	2.14017	5.81844	1.12418	1.26999	0.943556	1.67921	3.47413	1.57855	0.959548	1.36218	0.696143
			SC	3.79841	1	1.73492	0.809524	1.25873	10.0841	4.29841	3.30159	43.0603	2.39683	6.57143	5.3619	2.11587	0.877778	0.877778	2.94127	1.53968	2.86508	2.86508	18.1635	5.99683	4.42063	31.2222	0.965079	1.44921	3.25397	1.53968	4.2381	1.67937	28.7302	1.55238	0.909524	7.61111	4.48413	3.90952	3.74603	15.6429	2.44444	2.28254	1.93651	3.1873	10.2032	3.87302	0.973016	2.22222	0.607937
miR159		AT3G60460	T87	5.00469	5.00469	0.765258	0.765258	0.842723	0.870892	0.870892	34.1948	34.1948	0.63615	0.63615	1.84038	1.84038	1.37324	1.37324	0.988263	0.988263	0.934272	0.880282	0.880282	1.20423	1.20423	1.10798	1.10798	2.11502	2.11502	0.593897	0.593897	0.819249	0.819249	1.28404	1.28404	1.15728	1.15728	5.26995	5.60329	5.60329	1.72066	1.72066	0.922535	0.922535	0.535211	0.535211	0.924883	0.924883	0.575117
			Lp	1.93925	1.34723	0.908204	0.966741	1.03769	1.27051	0.824834	0.824834	19.3082	0.523282	0.784922	1.92151	0.662971	0.64878	0.553437	1.28293	1.04656	0.934812	1.72639	0.553437	1.16851	1.1286	1.17428	1.34368	6.98803	1.64213	0.474501	1.29047	1.00576	1.41818	1.09091	2.01109	1.49357	1.44789	1.07761	0.54102	9.98803	0.659867	0.659867	0.902439	1.37029	0.878049	1.08647	1.01996	1.05011	1.0643
			FL	1.80099	1.32362	0.743955	0.82951	0.657161	1.14693	0.967142	0.967142	19.8977	0.789213	0.724117	1.75759	0.882207	1.04154	0.823311	1.85555	1.13949	0.877247	1.48047	0.960942	1.85245	1.0248	2.22133	1.22009	3.14321	0.99504	0.823311	0.956603	0.774954	0.892746	0.920645	1.76379	1.46497	1.56851	1.50651	0.717917	9.2734	1.0093	1.0093	0.880347	0.976441	1.0031	0.604464	0.985741	1.00434	0.929944
			RT	1.20549	1.56663	1.07325	1.31536	1.04781	0.895219	0.996948	0.996948	8.74161	0.645982	0.847406	1.03764	0.969481	0.676501	0.844354	1.60529	0.981689	0.994914	1.04069	0.885046	1.58698	0.888098	1.56155	1.00203	1.29196	1.30722	0.786368	1.29196	1.1292	1.04273	1.12411	1.0529	9.49135	0.971516	1.21363	0.747711	4.11801	0.895219	0.895219	0.752798	1.22075	1.18006	0.933876	0.829095	0.867752	1.09359
			SC	2.32093	1.54419	0.714419	0.981395	0.95814	1.19814	1.00465	1.00465	30.6512	0.730233	0.874419	1.69581	0.762791	0.716279	0.551628	2.07256	1.66326	1.01209	1.73953	0.502326	1.83721	1.05116	1.59535	1.48837	4.78884	1.13953	0.756279	1.06512	0.911628	1.07256	1.04	2.69302	1.38605	1.58884	1.36279	0.474419	11.3023	0.809302	0.809302	0.790698	1.2	0.967442	1.04186	1.12837	0.737674	1.13767
miR159		AT4G18390	T87	2.15175	2.15175	2.15175	16.607	16.607	0.953307	0.953307	1.54475	1.54475	3.81323	4.6537	4.6537	2.69261	2.69261	1.14397	1.14397	1.02335	1.02335	1.45136	1.45136	5.48249	11.7237	11.7237	7.14786	7.14786	3.89883	3.89883	4.88716	4.88716	5.19844	5.19844	22.856	22.856	11.8132	11.8132	2.24125	4.76654	4.76654	2.89883	2.89883	6.61868	6.61868	1.19844	1.19844	13.7082	13.7082
			Lp	3.04725	3.04725	1.18681	2.78352	13.8242	1.03846	0.961538	0.978022	2.86593	2.12967	1.14286	1.26374	1.23407	1.1956	1.08791	1.35165	1.08022	0.901099	1.01978	1.01978	5.62637	0.934066	6.47253	2.28901	4.65385	8.86813	1.05495	2.06374	1.31868	0.926374	10.5989	8.12088	3.34066	1.97582	1.36264	1.25604	4.53846	2.12967	0.893407	1.19231	0.992308	5.75824	2.9044	0.604396	14.4396	2.01099
			FL	2.90343	2.90343	1.36472	3.12291	18.5475	1.0016	0.652833	0.985634	2.78532	3.28013	0.968077	1.04789	1.03352	1.06145	1.10535	0.944134	1.01756	1.40862	0.852354	0.852354	6.25938	0.84996	4.31764	3.01676	5.32961	5.21548	1.1253	2.86353	1.27294	0.832402	8.42378	6.97366	4.57302	2.02713	1.27694	1.88348	3.70152	2.59377	1.18915	0.929769	0.686353	3.69753	2.00958	1.35275	10.7741	1.82761
			RT	1.47562	1.47562	0.756219	1.37612	5.65174	1.0199	1.32637	0.674627	0.995025	0.985075	1.26866	0.965174	0.993035	1.01493	0.706468	1.21393	1.07264	1.24378	1.03483	1.03483	1.99005	1.02985	1.61194	1.06965	1.42786	2.43781	0.848756	1.18706	0.885572	0.893532	3.42786	2.34328	2.32637	1.22687	0.820896	1.37612	1.62488	1.6597	1.08756	1.01493	0.79602	0.898507	1.04279	0.739303	1.45274	1.17711
			SC	2.71676	2.71676	1.1275	3.17668	16.9945	0.995446	1.03825	1.00911	2.20401	2.33151	1.07923	1.07286	0.924408	0.960838	1.15027	1.05647	0.769581	0.919854	1.31148	1.31148	4.07377	0.810565	6.64845	2.36794	3.22222	3.30874	0.851548	3.04918	1.67577	1.01821	13.0811	4.99818	4.1102	0.992714	1.73497	2.12659	3.95082	1.97632	1.14117	1.03825	0.685792	3.14208	1.34153	0.503643	8.02186	1.82605
miR159		AT4G26930	T87	3.67806	1.07977	1.07977	0.817664	0.817664	7.90598	7.90598	2.52707	2.52707	4.44444	4.44444	2.08547	2.08547	7.52707	7.52707	14.5271	14.5271	0.77208	0.945869	0.945869	186.755	186.755	85.735	85.735	78.3077	78.3077	56.7892	56.7892	12.6638	12.6638	31.9231	1.20798	1.20798	0.786325	0.786325	0.618234	0.618234	0.954416	0.954416	1.15385	1.15385	1.58405	1.23932	1.23932	0.603989	0.603989
			Lp	3.1038	3.1038	1.54162	2.15622	0.825283	0.853032	23.2251	1.33607	7.13566	1.05653	1.38232	5.62693	0.904419	2.4594	1.85303	34.4224	0.815005	1.17163	1.24666	0.924974	13.2425	2.86023	0.71223	24.6639	5.34738	28.705	1.13361	37.3155	1.45221	9.0853	22.0504	1.20555	1.6629	2.24049	0.729702	1.10997	0.950668	0.856115	1.46454	1.70092	1.78828	1.11305	2.52312	1.3186	0.883864	0.698869
			FL	2.25	2.25	1.89554	1.68571	0.950893	1.42679	8.68571	1.47143	3.79732	1.06071	1.25714	2.15893	0.808036	1.40446	1.63661	16.1161	1.07857	0.982143	0.857143	1.14286	5.78571	1.62321	1.65893	14.9268	2.70804	16.3214	1.18571	8.58304	1.23214	5.17411	9.55625	1.32589	1.08929	1.5	0.846429	1.23661	1.23661	0.90625	1.0625	0.901786	1.19911	1.20357	2.20982	0.839286	0.78125	0.982143
			RT	2.61042	2.61042	1.03058	1.59683	1.06229	1.21744	8.40657	0.906002	3.24462	0.792752	1.05663	2.60476	0.883352	1.73273	1.17214	12.9672	0.713477	0.83239	1.28539	0.894677	4.71121	1.73839	1.01925	10.6602	2.12911	13.8958	0.883352	8.24462	1.11552	3.79728	5.77576	0.93205	1.05323	1.66478	0.99094	1.12458	0.911665	1.07588	1.40997	0.928652	1.5889	0.784824	1.16648	1.08494	1.07588	0.99094
			SC	3.14435	3.14435	2.14435	1.69217	0.926957	1.08348	20.0609	1.74783	7.1913	1.24348	1.16174	3.72696	0.718261	3.77391	1.8087	35.2696	0.617391	0.857391	1.07478	0.996522	10.927	2.94783	0.608696	39.4835	5.42609	32.287	1.69565	23.4	1.49565	11.0522	21.7183	1.84	1.0313	3.49217	0.761739	1.28696	0.730435	1.14783	1.98783	1.21739	1.51304	1.24	2.48696	1.48696	0.631304	0.926957
miR159		AT5G55020	T87	2.13277	2.13277	4.12994	1.37006	1.37006	1.37006	14.4802	14.4802	14.4802	4.73729	78.8051	78.8051	355.881	355.881	12.4492	12.4492	126.291	126.291	318.746	318.746	2.33333	2.33333	39.7655	39.7655	56.5819	26.2599	26.2599	25.2853	25.2853	28.1073	28.1073	2.41808	2.41808	0.584746	0.584746	1.10169	1.10169	0.677966	6.09322	6.09322	7.46045	7.46045	1.31356	1.31356	0.737288	0.737288
			Lp	2.53488	2.21512	3.52326	1.94186	18.6395	1.42442	0.881395	8.61395	1.65116	7.10465	10.3605	4.28837	7.02326	20.3058	4.98837	4.98837	2.6314	1.01163	22.6163	1.31395	2.06744	4.34651	2.86047	2.43605	8.4593	0.962791	29.8698	29.8698	4.34884	4.55	2.63372	0.709302	1.03488	1.10465	1.38721	3.15698	1.56977	1.00581	1.62791	1.31744	5.56977	1.23256	0.854651	1.04651	0.662791	0.677907
			FL	2.79293	2.11616	4	1.5404	9.62626	1.09091	0.932323	7.9798	1.85152	8.10606	6.35152	4.33131	6.82828	22.1616	4.36364	4.36364	2.49495	1.10404	24.6899	1.33636	2.24747	3.23737	2.44242	2.05051	7.90909	0.772727	30.2323	30.2323	4.17172	5.31616	2.16162	0.856566	1.05051	1.58081	1.17677	2.43939	1.27273	1.05051	1.43434	1.63131	5.61616	0.89697	0.787879	0.871717	0.909091	0.712121
			RT	1.34532	1.04031	1.6122	1.32353	2.01525	0.863834	0.765795	1.7756	1.03486	1.71351	2.93573	1.68845	2.29847	5.95643	1.88453	1.88453	0.964052	1.26144	4.78758	0.733115	0.931373	1.85185	0.989107	1.15468	2.44336	0.98366	5.14161	5.14161	1.61765	1.83007	1.41394	0.980392	1.02723	0.925926	1.39978	1.08932	0.947712	1.06754	1.36492	0.96732	1.77342	0.847495	0.985839	0.809368	0.708061	0.847495
			SC	3.27873	1.56833	2.57919	1.31222	2.9457	0.98009	1.04344	5.38914	1.77647	5.08145	7.04525	3.69955	3.8009	18.1973	4.29231	4.29231	2.73303	1.18552	19.2851	0.751131	1.28959	4.69955	2.18371	1.91222	11.5864	0.714932	19.7376	19.7376	4.29864	3.62443	1.6181	0.751131	1.56109	1.24434	0.78552	2.59276	1.74027	0.984615	1.42986	1.38733	3.51403	1.03439	1.02262	1.07059	0.714932	0.678733
miR164		AT3G12977	T87	0.979592	0.979592	1.61565	1.61565	28.6667	1.43878	1.43878	0.846939	0.846939	0.891156	0.891156	0.891156	0.891156	1.83333	1.83333	0.602041	0.602041	1.18367	1.18367	1.71769	1.71769	0.52381	0.880952	0.880952	0.472789	0.472789	1	1	0.931973	0.931973	1.89796	1.89796	11.1973	11.1973	2.88435	7.32993	7.32993	0.938776	0.938776	1.85714	1.85714	1.10544	1.10544	2.20068	2.20068	0.965986
			Lp	0.908667	0.908667	1.64958	1.78006	1.0205	2.71482	0.925443	3.50699	0.754893	0.647717	0.697111	0.698975	0.708295	0.906803	1.69618	1.15564	0.827586	1.31873	1.28611	0.615098	1.78938	0.857409	0.731594	0.754893	1.49115	0.708295	0.822926	1.39795	0.822926	1.10438	1.31687	1.55172	1.19758	0.83411	1.90121	1.90121	5.86486	0.885368	0.916123	1.17241	1.7987	1.38677	0.878844	0.671016	1.49581	0.684995
			FL	0.765487	0.765487	1.69912	0.969027	0.89823	1.68584	1.11504	1.97345	0.840708	0.892035	1.04425	0.79646	0.869912	0.59292	1.03805	0.539823	0.646018	1.05575	0.909735	1.02478	0.679646	0.973451	1.19735	1.09115	1.18407	0.661947	0.710619	1.04248	1	0.995575	1.07965	1.31416	1.18407	0.725664	1.11504	1.11504	2.23009	0.69292	0.654867	1.19292	1.38496	0.827434	0.914159	1.16372	1.37434	0.812389
			RT	0.950141	0.950141	1.84384	1.64911	0.724365	1.33866	0.856068	1.50047	0.888993	0.837253	0.507996	0.849483	0.874882	0.633114	0.985889	0.771402	0.793039	1.84854	1.21825	0.827846	1.04892	0.727187	0.611477	0.752587	0.851364	0.583255	1.09595	1.39981	1.32926	1.6397	1.10536	2.57761	2.09125	1.36406	1.80621	1.80621	2.60113	1.1223	0.752587	0.929445	2.58043	1.51458	2.13358	1.04421	1.28692	0.905927
			SC	0.793651	0.793651	4.46032	4.20635	1.50794	3.16667	1.61111	3.55238	0.734921	0.703175	0.571429	0.965079	0.579365	0.761905	1.55238	0.957143	0.57619	1.3619	1.08413	0.698413	1.01587	0.928571	0.703175	0.865079	1.48413	0.730159	0.888889	4	0.968254	3.53968	2.46508	6.63492	4.1746	2.54762	4.28571	4.28571	7.84603	2.29048	0.746032	1.37778	7.1746	0.714286	6.02857	0.97619	3.04762	0.65873
miR164		AT5G39610	T87	1.67782	1.67782	1.67782	1.18828	1.18828	0.711297	0.711297	1.35565	0.958159	0.958159	1.3682	1.3682	1.38075	1.38075	0.845188	0.845188	0.874477	0.874477	0.974895	2.62343	2.62343	2.25941	2.25941	3.80335	3.80335	0.723849	0.723849	0.778243	0.778243	1.85774	3.76987	3.76987	3.27615	3.27615	3.76569	3.76569	0.962343	0.962343	1.88285	1.88285	1.03766	1.33891	1.33891	0.514644	0.514644	0.560669
			Lp	0.8	2.49767	1.16279	0.569767	7.69767	1.06977	1.05233	3.41628	6.51744	0.863953	3.14535	1.66628	3.56395	3.56395	1.0814	1.19535	0.831395	0.831395	0.883721	0.747674	0.596512	2.02674	0.813953	0.813953	1.3407	0.974419	9.56977	2.2186	3.40698	3.40698	3.65698	7.16279	11.6628	1.03256	1.30814	4.72093	0.823256	2.71279	5	8.67442	4.52326	1.44186	23.9012	0.933721	0.933721	1.61628
			FL	0.858586	3.82626	1.10101	0.742424	7.68687	0.821212	1.12121	1.86364	4.58586	1.03333	1.93737	1.26768	3.23232	3.23232	1.07071	1.03535	0.787879	0.787879	0.787879	0.575758	0.790909	2.05556	0.838384	0.838384	2.48788	1.05354	10.5485	2.64949	5.03333	5.03333	2.69192	10.202	16.6616	1.06566	1.09091	6.09394	0.765657	3.29293	7.06566	11.1364	3.53535	1.16162	19.9646	0.989899	0.989899	1.64646
			RT	1.11438	1.44118	0.738562	0.964052	1.88235	0.827887	0.667756	0.989107	1.67211	0.964052	1.11438	1.2451	1.03813	1.03813	1.10893	1.66667	0.98366	0.98366	1.04575	0.925926	0.729847	1.14161	1.30719	1.30719	1.45207	1.15468	1.33987	1.11111	1.16558	1.16558	0.827887	2.54902	4.40414	0.733115	1.28867	2.06427	0.645969	1.62309	1.71024	2.18192	1.30501	0.989107	2.6939	0.669935	0.669935	1.17647
			SC	0.606335	2.44163	0.855204	0.740271	5.16561	0.758371	1.06335	1.79186	2.79638	1.00724	1.97738	1.45249	1.95023	1.95023	1.32398	1.09321	0.735747	0.735747	0.678733	0.782805	0.81448	1.97104	0.484163	0.484163	1.38733	1.04525	7.36652	1.99367	2.24253	2.24253	1.70407	4.46425	15.0995	0.848869	1.12489	3.51131	0.769231	1.8371	4.0181	8.24253	2.78733	1.05882	9.54118	0.713122	0.713122	0.986425
miR169		AT3G20910	T87	0.707006	0.707006	0.83758	0.83758	0.585987	0.585987	0.818471	0.818471	4.04459	4.04459	7.28662	7.28662	2.21975	2.21975	0.605096	0.936306	0.936306	2.60191	2.60191	1.86943	1.86943	0.863057	0.863057	1.38854	1.38854	1.60828	1.44268	1.44268	2.88854	2.88854	9.32484	9.32484	15.0159	15.0159	6.69108	6.69108	8.07962	9.93631	9.93631	1.59236	1.59236	1.66879	1.66879	1.76433	1.76433	1.82803
			Lp	1.7055	0.697111	1.25815	0.54986	1.08108	1.84529	0.753029	0.920783	2.42125	6.68966	1.19292	1.16496	1.88257	1.24697	1.25163	0.964585	1.137	1.24231	2.02516	1.57782	1.46785	0.712954	1.02516	1.22367	6.30009	1.08108	1.1165	1.29543	1.86859	3.13141	3.10345	1.28145	7.39049	1.1137	1.1137	0.631873	0.631873	1.20224	0.976701	0.773532	0.776328	1.11184	1.17428	0.673812	4.32246	0.701771
			FL	1.15929	0.814159	1.34513	0.889381	1.09735	1.02035	0.831858	1.21239	2.20354	3.99115	1.00265	1.16637	2.15929	0.940708	0.984956	0.942478	1.1	1.32566	1.37168	1.03097	2.84071	1.16814	1.00265	0.871681	4.39646	1.12655	0.976106	0.768142	1.40973	2.15929	2.35664	1.24779	2.87611	1.24779	1.24779	0.746018	0.746018	1.52212	0.70354	0.889381	1.17522	1.16814	0.909735	0.743363	3.02212	0.778761
			RT	1.19944	0.924741	1.49577	1.06585	0.905927	1.24459	1.09125	1.18344	1.69332	3.30198	1.07244	1.5428	1.3857	1.33584	0.959548	0.830668	0.70555	1.68203	1.01881	2.61994	1.79962	0.614299	0.940734	1.18815	2.5381	0.924741	1.47977	1.16651	1.07526	1.76388	1.7968	1.28881	1.88147	1.18062	1.18062	0.661336	0.661336	1.36877	1.22295	0.950141	0.976482	1.26999	1.27469	0.809031	2.31421	0.708373
			SC	1.73016	0.809524	0.798413	0.830159	1.0873	1.13175	0.901587	1.00476	4.76984	7.95238	1.5	2.60794	2.79841	0.909524	0.968254	0.734921	1.16349	1.07937	2.26667	2.2381	3.22222	0.515873	0.944444	1.28571	9.13492	1.88889	1.44444	1.00794	2.3619	5.5	5.21429	3.07937	7.90159	1.84127	1.84127	0.814286	0.814286	2.73016	1.26984	1.00794	0.857143	1.11111	0.936508	0.84127	5.84603	0.679365
miR169		AT5G12840	T87	0.732218	0.732218	0.732218	1.85356	1.85356	1.12552	1.12552	5.49791	5.49791	2.1046	1.56485	1.56485	1.78661	1.78661	0.899582	0.899582	0.623431	0.623431	0.857741	0.857741	0.682008	0.682008	1.85774	1.41004	1.41004	2.76151	2.76151	3.5272	3.5272	1.1046	1.1046	4.63598	4.63598	8.90795	8.19665	8.19665	4.46444	4.46444	7.43933	7.43933	2.80335	2.80335	0.803347	0.803347	1.11715	0.761506
			Lp	1.24725	0.849451	0.846154	1.56044	1.29121	1.35495	1.48681	3.32198	2.14615	1.03297	1.17582	1.06923	1.97253	1.79121	0.876923	2.6956	1.0967	1.22527	0.959341	3.25275	0.882418	3.27802	1.86813	2.91209	1.41538	2.97802	3.42857	1.17363	5.15714	0.681319	2.8022	1.92637	6.16484	8.2033	9.04396	0.714286	6.66484	1.13516	2.20879	2.20879	0.750549	2.12637	1.05824	1.46703	1.02198	0.725275
			FL	0.917797	0.612929	0.784517	3.13647	1.58819	0.872306	0.937749	2.083	2.37829	0.857941	0.768555	1.01995	1.5403	1.18755	1.0415	1.64645	0.905826	1.06544	0.57063	2.53791	1.34078	3.75898	1.41101	1.82362	1.65842	2.38228	4.58101	0.740623	3.97686	0.526736	2.80926	1	5.28172	4.47167	7.91939	0.810056	2.75978	0.997606	2.29449	2.29449	0.832402	1.77414	0.84996	1.11333	1.10375	0.7502
			RT	1.02289	0.555224	0.659701	2.24179	0.973134	1.16418	1.07264	1.199	1.03284	1.13731	1.10448	0.900498	1.17413	1.12935	0.79602	1.28159	1.01791	1.27164	0.873632	1.00299	0.910448	1.18209	1.24677	1.34129	1.31642	2.36318	2.19701	1.03483	2.0199	1.11244	1.78408	0.825871	1.64179	1.1194	2.34826	0.80398	1.26667	1.25174	0.771144	0.771144	0.965174	1.26667	0.880597	0.923383	0.953234	0.838806
			SC	1.42987	0.494536	0.653916	1.7878	1.7122	1.18397	1.67851	9.60656	11.4936	2.19763	1.83333	1.85792	5.28051	6.19581	0.676685	1.8561	0.851548	1.44353	0.713115	2.90801	0.824226	25.6466	3.83424	4.79053	2.53461	2.24954	25.2304	2.74135	16.1138	0.754098	2.40255	2.65938	24.2696	19.52	33.6066	0.776867	14.5974	1.19308	2.97632	2.97632	0.79235	4.58561	1.49636	1.30237	1.69399	0.681239
miR169		AT3G14020	T87	0.571429	0.571429	0.683673	0.683673	1.94558	1.94558	22.2143	22.2143	1.13265	1.13265	0.690476	0.690476	3.89116	2.89796	2.89796	7.16327	7.16327	1.09524	1.09524	5.55102	5.55102	1.7585	1.7585	0.64966	0.72449	0.72449	1.29932	1.29932	1.05442	1.05442	2.72449	2.72449	1.7381	1.7381	0.843537	0.843537	0.673469	1.05782	1.05782	5.82313	5.82313	2.03401	2.03401	0.761905	0.761905	0.670068
			Lp	1.09972	1.09972	0.99068	1	1.685	0.615098	1.4753	1.13048	1.09972	0.599254	1.0699	1.36999	1.36999	1.11836	0.885368	0.885368	2.30662	0.577819	1.0466	0.72507	4.26841	11.014	0.818267	1.16496	0.857409	0.862069	3.46039	1.51258	0.643057	0.818267	3.80522	2.68872	1.78472	0.878844	0.969245	3.60671	0.82479	0.959925	1.09506	4.51072	1.51445	1.51445	0.589935	3.18546	0.987884	0.987884
			FL	0.856637	0.856637	0.493805	0.816814	1.62832	0.761062	1.21239	0.792035	0.69469	0.555752	1.48938	1.32301	1.32301	0.630973	0.858407	0.858407	1.0708	0.746018	0.676991	0.80354	2.30088	2.50708	1.06195	0.761062	0.716814	0.852212	2.0885	0.849558	0.827434	1.12832	1.91416	1.24159	0.840708	0.741593	1.0708	1.9115	1.16195	0.823009	0.946903	2.34956	0.892035	0.892035	0.681416	1.4469	0.778761	0.778761
			RT	1.27281	1.27281	1.254	0.799624	1.65381	0.573848	0.830668	1.11007	1.03481	1.01411	0.865475	0.874882	0.874882	0.967074	1.04892	1.04892	0.94826	0.670743	1.08937	0.917215	1.20696	3.83819	0.893697	1.29821	0.736595	1.15992	1.86077	0.964252	1.17121	1.03481	1.6698	1.35278	1.38288	1.19003	0.912512	2.38476	1.38758	1.1477	1.10066	2.90687	1.00188	1.00188	0.959548	0.903104	1.18532	1.18532
			SC	0.869841	0.869841	0.607937	0.957143	1.13968	0.719048	1.74286	0.75873	0.746032	0.507937	0.996825	1.07143	1.07143	0.674603	0.877778	0.877778	1.65873	0.968254	1.03175	1.1873	3.28254	9.78571	0.68254	0.766667	0.774603	0.679365	1.79365	1.20635	0.869841	0.690476	3.70635	1.95238	1.79365	0.97619	0.880952	2.25079	1.44444	1.53175	0.973016	6.47619	1.07937	1.07937	0.714286	3.31746	0.936508	0.936508
miR170		AT2G45160	T87	0.929787	0.929787	2.55745	2.55745	16.9426	13.6574	13.6574	13.6574	0.540426	0.540426	29.3362	29.3362	3.30426	9.21702	9.21702	2.25106	2.25106	1.06596	1.06596	4.94681	4.94681	29.6872	29.6872	2.71915	7.58085	7.58085	9.43191	9.43191	1.25745	1.25745	2.03191	2.03191	3.01064	3.01064	4.06596	6.19362	6.19362	8.18298	8.18298	27.3851	27.3851	1.33404	1.33404	1.25532	1.58936	1.58936
			Lp	0.817469	0.817469	6.66069	2.82755	3.35386	4.66965	11.1904	3.51624	1.6047	0.985442	5.10638	5.56887	1.81747	14.3281	12.486	12.486	0.854423	0.940649	1.45913	2.93169	2.95969	2.65398	2.31243	4.88242	3.19149	0.884658	17.0885	23.9306	1.40538	1.87346	1.271	1.53415	1.74132	1.74132	5.19597	4.41209	5.16573	3.7738	7.01344	7.13886	5.94401	1.8589	2.82531	3.57223	7.17021	3.02128
			FL	0.770536	0.770536	3.73048	2.16225	2.42363	2.9484	6.39851	3.37746	1.81942	1.01154	3.36388	2.75832	1.5852	8.26205	7.68839	7.68839	0.879158	1.01494	0.909708	1.85336	1.79905	2.40665	1.68568	3.76103	2.38968	1.01358	12.5682	12.3218	1.50916	1.42227	1.19688	1.39172	1.0998	1.0998	3.1317	2.26748	3.57977	2.73795	3.97488	5.16972	2.53225	1.05906	1.33605	1.53293	2.57841	1.69586
			RT	0.949153	0.949153	2.63277	1.49153	1.52542	1.66667	2.61017	2.52881	1.51412	1.13559	2.35932	1.29379	0.99435	2.9887	3.22373	3.22373	1.14124	0.898305	0.867797	1.30282	2.0791	1.65876	1.05085	1.87571	1.17853	1.03729	4.68927	4.55932	1.18983	1.60226	1.00339	1.66667	1.61582	1.61582	1.71751	1.57062	1.63616	1.48023	2.18418	2.58192	1.51412	1.12429	1.18644	1.15593	1.60226	1.28249
			SC	0.646154	0.646154	5.24615	2.80462	2.83538	4.21231	8.69231	5.06154	1.93846	0.923077	3.89231	2.66923	2.09231	11.5846	8.00769	8.00769	0.738462	1.00462	0.807692	1.64615	2.14615	2.52	1.69231	4	2.33846	1.93846	20	24.1046	1.24615	1.23077	1.25385	2.24308	1.41538	1.41538	2.53077	1.41538	2.41231	2.67692	3.8	4.63077	1.94308	0.946154	1.38462	1.70769	2.30462	1.53846
miR170		AT3G60630	T87	8.41784	8.41784	8.41784	1.09624	1.09624	2.58451	2.58451	11.1385	11.1385	8.01643	1.59624	1.59624	11.7911	11.7911	1.56808	1.56808	5.03521	5.03521	2.48357	2.48357	1.54225	42.1925	42.1925	4.64789	4.64789	3.53991	3.53991	1.54225	1.54225	4.55164	4.55164	3.1385	1.76761	1.76761	7.18545	7.18545	14.7887	14.7887	3.53521	3.53521	8.00704	8.00704	2.70188	6.0493	6.0493	3.61972
			Lp	4.67317	4.42705	4.42705	0.934812	0.950333	1.15432	1.68293	1.80621	3.52683	2.47672	4.92373	2.33703	1.50687	5.62306	0.538803	1.6541	2.37472	2.37472	1.09756	4.81153	0.684257	24.0568	24.0568	1.40355	2.20976	2.19867	3.5255	1.67317	1.38359	2.05765	1.28825	3.08869	2.35033	1.20399	2.01774	1.08426	7.75078	6	1.52106	1.26962	1.24612	1.67317	0.974723	1.59424	2.30155	1.48115
			FL	3.62244	4.63732	4.63732	0.654061	0.821451	1.23993	1.43211	1.6336	2.85803	2.30502	4.67762	1.20893	1.6553	5.9845	1.0279	1.29572	2.39926	2.39926	1.29882	4.59392	0.807812	30.6249	30.6249	1.85369	1.96094	2.70924	3.87353	0.864848	1.6181	1.98264	1.48791	2.15747	1.83509	1.13019	1.92188	0.83261	9.27464	4.46559	1.24613	1.10229	1.7142	2.45505	1.15809	1.6336	2.83509	1.0744
			RT	1.96338	2.81282	2.81282	1.14242	0.964395	1.0885	1.89522	1.30214	1.99898	1.70905	2.49034	1.16277	1.39369	3.0824	0.694812	1.73957	1.44252	1.44252	0.883011	1.66836	0.798576	13.5788	13.5788	1.27976	1.23398	1.50865	1.89217	1.22584	1.2767	1.64802	1.23093	1.97355	1.74262	1.12411	1.41709	1.36317	3.25331	3.00407	0.869786	1.06612	1.14446	1.40895	1.07833	1.05595	1.55951	1.58494
			SC	3.97023	6.00279	6.00279	0.807442	0.804651	1.17023	2.06512	2.42605	4.07442	3.90977	6.79814	2.77209	2.46512	8.46791	0.723721	2.84651	3.84651	3.84651	2.63256	4.7814	0.626047	35.9814	35.9814	3.29581	3.27721	3.41209	5.23535	1.6186	2.15814	4.29767	2.16279	4.72837	3.6307	1.62791	2.68372	0.827907	12.6326	5.63721	1.34698	1.66326	2.03721	3.45581	1.76279	2.75349	5.43256	2.02791
miR170		AT4G00150	T87	3.22066	3.22066	3.22066	0.784038	0.784038	2.57981	2.57981	48.9601	1.3662	1.3662	3.61972	3.61972	33.1221	33.1221	2.1338	2.1338	2.1831	2.1831	0.981221	3.79577	3.79577	3.60563	3.60563	12.7441	12.7441	1.9554	1.9554	14.3146	14.3146	1.98357	1.98357	1.18779	7.48357	7.48357	0.931925	0.931925	16.2394	16.2394	5.71127	5.71127	41.77	41.77	2.51174	4.15493	4.15493	6.91315
			Lp	0.962306	3.68071	0.872727	0.911308	1.32284	0.985809	3.13215	18.2882	5.46918	1.84169	1.50687	6.55565	9.74634	1.90022	1.25055	1.52683	1.61996	1.60089	1.65987	2.89579	4.27938	3.4235	2.05322	2.8816	3.92151	1.50776	2.72727	6.97339	2.84612	1.6408	1.63415	1.98004	2.55211	1.66297	0.888248	1.82262	1.82262	1.63858	4.86164	3.79157	4.00798	15.3592	2.64302	5.80931	7.55344	3.83725
			FL	0.849349	2.78859	1.0062	0.954743	1.13453	1.72536	3.67514	15.8853	4.4036	1.27278	1.42281	3.72598	9.09361	1.28022	1.32672	0.756355	1.77929	0.712957	0.923745	2.75573	3.22567	1.96094	1.90515	2.56355	3.09361	1.43397	1.89709	5.15189	2.17917	1.37632	1.6398	2.99318	1.6305	1.46807	0.731556	1.24799	1.24799	1.28022	2.98512	3.98636	2.72784	17.8983	1.15003	4.19281	4.64352	2.18413
			RT	1.01017	2.20753	1.2645	1.03052	1.17803	0.874873	2.11394	7.23805	3.03459	1.55137	1.28484	2.27365	4.44557	1.09868	1.06307	1.48016	1.43744	0.944049	1.10173	1.57986	2.02442	1.80875	1.53611	2.36826	2.42421	1.28179	1.05799	4.09766	1.79044	1.89522	1.10885	2.97864	1.69379	0.874873	0.991862	1.04069	1.04069	1.1119	1.85148	3.28077	2.02747	6.40387	1.32045	2.45982	2.40081	1.53103
			SC	1.26326	3.70233	1	0.716279	2.14884	1.11442	4.74698	17.8586	9.05116	1.56744	2.11628	6.25395	10.1488	3.10698	1.72558	1.53302	2.46047	1.55349	1.81395	3.33023	4.00279	4.02326	2.04651	4.0214	5.44465	1.84186	3.05116	11.5721	3.95163	2.00744	1.84	3.60279	2.75628	1.70512	0.581395	1.71628	1.71628	1.53023	4.35349	6.55163	4.04186	14.586	2.76093	5.44186	7.53488	2.8586
miR172		AT2G39250	T87	1.3	1.3	2.84894	1.26596	1.26596	0.493617	0.493617	0.787234	0.787234	1.38298	1.38298	0.77234	0.77234	0.974468	0.876596	0.876596	3.44043	3.44043	2.39362	2.39362	0.695745	0.695745	0.457447	0.457447	0.865957	0.865957	0.806383	0.806383	0.551064	1.80638	1.80638	1.00213	1.00213	12.6064	12.6064	2.3766	2.3766	0.429787	0.429787	0.478723	0.461702	0.461702	0.604255	0.604255	0.668085	0.668085
			Lp	0.907055	6.95409	1.36618	1.0224	2.271	0.839866	0.843225	1.80291	1.6495	1.6047	2.34378	1.73572	0.739082	0.739082	1.15342	0.720045	1.56775	0.862262	0.932811	0.932811	0.664054	0.716685	0.720045	0.753639	0.753639	3.31803	10.2777	1.52072	2.31803	5.58567	9.1075	0.832027	12.2486	6.05263	3.96193	3.96193	2.27884	4.3953	0.806271	2.85554	0.720045	0.839866	1.00224	0.862262	1.0056	1.0056
			FL	0.875764	2.18601	1.31229	1	1.40869	0.830278	1.07468	2.18941	0.68907	1.84657	1.66531	1.26477	0.765784	0.765784	0.918534	0.889341	1.18466	0.675492	1.08622	1.08622	0.794297	0.784114	0.702648	0.663951	0.663951	0.807875	1.67685	1.14936	0.630007	1.01018	0.955872	1.15071	1.36796	1.96741	1.05906	1.05906	0.760353	0.633401	0.835031	0.760353	0.962661	0.677529	1.20706	0.911745	0.678887	0.678887
			RT	1.02034	1.32203	0.971751	1.16384	0.788701	0.816949	0.937853	2.17288	0.892655	1.95254	0.858757	1.23164	0.788701	0.788701	0.926554	1.02599	0.737853	0.971751	0.647458	0.647458	0.881356	0.907345	0.621469	0.873446	0.873446	1.06215	1.0791	1.02825	1.0678	0.903955	1	0.896045	1.60791	1.0904	0.760452	0.760452	0.723164	1.07345	0.553672	0.779661	0.8	0.926554	0.929944	1.18983	1.06215	1.06215
			SC	0.912308	2.56154	1.1	0.907692	1.74308	0.758462	0.943077	3.10769	1.13846	3.2	1.29231	1.34308	0.746154	0.746154	0.784615	0.723077	1.30462	0.815385	0.607692	0.607692	0.830769	0.658462	0.658462	0.676923	0.676923	1.11231	1.91538	1.11231	0.858462	1.65077	1.14615	0.946154	1.53077	2.43077	1.00462	1.00462	0.823077	0.958462	0.907692	0.873846	0.892308	0.646154	0.907692	1.23538	0.635385	0.635385
miR172		AT3G54990	T87	0.640845	0.640845	0.640845	6.82864	6.82864	0.842723	1.11972	1.11972	0.86385	0.86385	1.46479	1.46479	1.30047	1.30047	1.39202	1.39202	0.840376	0.840376	0.610329	1.26526	1.26526	0.687793	0.687793	2.62207	2.62207	0.699531	0.699531	0.687793	0.687793	1.33099	1.03286	1.03286	1.52113	1.52113	1.26291	1.26291	0.779343	0.779343	1.25587	1.25587	0.868545	1.54695	1.54695	0.685446	0.685446	0.776995
			Lp	0.728603	0.728603	0.728603	4.89712	1.2816	1.11308	1.20843	1.85942	0.95122	0.925942	0.925942	0.784922	0.669623	2.15432	0.839468	2.37251	0.594235	1.0878	0.817295	0.838137	0.6	0.806208	0.806208	1.34501	0.592018	1.39468	3.7184	0.995565	2.56763	1.53659	1.69091	1.35698	4.88027	9.01552	1.88914	3.14545	1.08559	0.554324	0.733925	1.18182	0.78847	0.684257	1.62084	0.628825	0.932594	0.833703
			FL	0.944203	0.944203	0.944203	2.28332	1.58896	0.9938	1.10973	2.14073	1.58586	0.959702	0.959702	0.957843	0.913205	2.28332	0.948543	1.22753	0.65902	1.10973	0.914445	0.866708	0.824551	1.04154	1.04154	0.685059	1.01364	0.767514	1.55487	1.13949	1.19343	1.34842	0.799752	0.598264	1.10229	7.47055	0.99814	1.08184	0.643521	0.758215	0.964042	1.28332	0.855549	0.733416	1.6832	0.922505	1.26968	0.548667
			RT	0.651068	0.651068	0.651068	1.31536	1.22584	1.16277	1.10885	1.97864	1.0763	0.694812	0.694812	0.829095	0.651068	2.19023	1.24415	0.966429	0.69176	0.757884	0.986775	0.976602	0.961343	0.757884	0.757884	0.883011	0.900305	1.05086	1.81587	1.09359	1.5056	0.930824	1.14242	1.01729	1.2411	3.89624	0.93591	1.29502	0.813835	1.09359	0.928789	0.905392	0.883011	0.786368	1.65107	0.587996	0.643947	1.29705
			SC	0.658605	0.658605	0.658605	3.75163	1.09581	0.762791	1.08837	2.04465	1.14419	0.925581	0.925581	0.688372	0.733023	2.94884	0.897674	2.04465	0.4	1.02791	0.79814	0.604651	0.663256	0.637209	0.637209	1.05581	0.911628	0.744186	1.55814	1.50977	1.90698	1.09767	1.06791	0.986047	1.13488	9.3814	1.08186	1.07721	0.867907	0.579535	0.925581	0.948837	0.818605	0.516279	1.76279	0.823256	0.595349	0.716279
miR172		AT4G39620	T87	0.74359	0.74359	0.997151	0.954416	0.954416	1.96866	1.96866	1.75214	1.75214	3.24217	3.24217	2.1339	2.1339	0.891738	0.891738	4.07407	2.97721	2.97721	1.77208	1.77208	2.16809	2.16809	26.0997	26.0997	1.5755	1.5755	1.14245	1.14245	0.720798	2.53846	2.53846	0.994302	0.994302	2.37037	2.37037	0.367521	0.367521	1.53561	1.53561	1.63818	2.00855	2.00855	1.00285	1.00285	1.47009	1.47009
			Lp	0.709147	0.709147	1.74717	6.93525	0.989723	2.23022	2.10175	1.78828	1.12847	3.52826	0.950668	1.52107	2.18911	0.67112	0.863309	1.51079	7.4851	2.00925	1.48818	0.863309	0.760534	2.17883	5.22405	4.79959	0.71223	0.668037	1.71429	1.56218	0.750257	0.619733	1.99692	0.75334	0.969168	1.03083	1.42138	0.719424	1.03597	0.853032	0.886948	0.989723	0.681398	2.00206	0.881809	0.886948	1.69579	0.825283
			FL	1.10536	1.10536	0.904464	5.4375	1.09821	1.96429	2.14107	1.38393	0.723214	2.41964	0.986607	1.12321	1.52679	0.958036	0.772321	1.60268	3.3375	1.47143	1.37768	0.848214	0.815179	1.34821	3.15625	4.09643	0.908929	0.9	1.19196	1.15179	0.825893	0.748214	1.3125	0.841964	1.09375	1.04464	1.61429	1.1875	0.949107	0.80625	0.725893	0.9375	0.904464	1.17232	0.891071	0.964286	1.15625	0.611607
			RT	0.883352	0.883352	1.19479	2.33862	0.852775	1.38165	1.37599	1.12458	0.80974	1.39071	0.8641	1.12118	1.21518	0.917327	0.758777	1.16648	2.20838	1.1778	0.97735	0.614949	0.747452	1.61948	2.77463	2.53681	0.699887	0.966025	1.30578	1.10759	0.739524	0.852775	1.05889	0.750849	0.892412	1.1325	0.973952	0.815402	1.02831	1.11891	1.0872	0.705549	1.01699	0.762174	0.93205	0.798414	1.20385	1.15515
			SC	0.8	0.8	0.8	9.11826	1.18783	2.33913	3.76522	2.18261	0.735652	3.71826	1.27826	2.01739	1.82609	1.10435	0.773913	2.04348	10.1565	2.88696	2.17391	1.28348	0.735652	1.93565	7.45217	7.21739	1.08348	0.822609	1.28696	1.4087	0.787826	0.591304	2.45217	0.857391	1.21391	1.19652	2.89565	0.721739	0.808696	0.991304	0.8	0.996522	1.05217	0.73913	0.982609	1.15652	1.5913	0.544348
miR390		AT3G17185	T87	1.09524	1.09524	1.09524	15.1939	13.5986	13.5986	7.45918	7.45918	37.483	37.483	17.6769	17.6769	1.2415	1.2415	2.11224	2.11224	0.894558	1.80952	1.80952	1.07483	1.07483	1.04762	1.04762	1.89796	1.89796	0.673469	1.38435	1.38435	37.2347	37.2347	130.571	130.571	120.167	120.167	107.565	107.565	68.3571	68.3571	86	48.915	48.915	71.0544	71.0544	20.1939	20.1939	2.07143
			Lp	1.67754	0.945946	0.945946	11.6263	3.08481	7.64678	1.48649	7.03169	12.4026	7.60485	2.96365	3.80056	1.77819	1.33085	1.33085	0.922647	0.605778	0.810811	0.726934	1.34483	1.0699	0.726934	0.722274	1.05592	0.664492	0.810811	0.880708	0.959925	8.72787	10.7549	15.5871	2.30475	18.8816	18.8816	3.99814	8.3644	7.35322	7.35322	4.37558	0.753029	19.1566	12.973	6.19292	3.82106	0.776328	0.920783
			FL	1.47788	0.909735	0.909735	3.27257	2.13097	1.99823	1.17257	2.71504	4.25929	3.24159	1.07522	1.48496	0.969027	1.21239	1.21239	0.99823	1.09558	0.924779	0.661947	1.1	0.752212	0.849558	0.675221	1	1.06195	0.778761	0.887611	1.06903	2.57522	2.9823	3.0646	0.845133	2.21947	2.21947	1.35398	1.42301	2.77434	2.77434	0.831858	0.964602	2.57345	5.0708	1.71062	0.986726	0.586726	0.958407
			RT	1.24177	0.893697	0.893697	2.84384	1.56632	1.60395	0.74318	2.03198	2.59454	1.69332	1.69802	1.51458	1.13829	0.865475	0.865475	1.57103	0.562559	1.19944	1.27469	1.08655	0.837253	0.65381	0.727187	0.809031	0.677328	0.952963	0.940734	0.694262	2.00847	2.59172	2.73095	0.84666	2.06961	2.06961	0.98777	1.30762	2.74694	2.74694	0.578551	0.978363	2.06021	3.36783	2.01787	0.968956	1.03763	0.719661
			SC	1.36508	1.39365	1.39365	6.54444	2.89683	3.49206	1.61111	6.61905	10.354	5.25397	2.7746	3.67937	1.22698	0.663492	0.663492	0.865079	0.766667	0.888889	1.15873	1.25873	0.904762	0.528571	0.901587	1.14286	0.611111	0.671429	0.761905	0.750794	9.1746	15.5444	20.7349	2.78571	17.8143	17.8143	3.50794	6.1	15.4048	15.4048	1.25873	0.877778	3.36984	5.76984	1.95238	1.59206	0.761905	0.877778
[truncated: 1,751 more rows]
[truncated: 86 more columns]

## Sheet: paralogs
Raw data				Sense expression
[truncated: 1,202 more rows]
[truncated: 86 more columns]

## Sheet: miRNA genes
																	Normalized sense signal
[truncated: 802 more rows]
[truncated: 88 more columns]
