# Supplementary material for: Evidence for Antisense Transcription Associated with MicroRNA Target mRNAs in Arabidopsis
Source: PLoS Genet. 2009 Apr 17;5(4):e1000457. doi: 10.1371/journal.pgen.1000457 (PMC2664332; doi:10.1371/journal.pgen.1000457)
Supplement: Table S4 — Statistical analysis of previously published whole genome tiling microarray data for miRNA targets and paralogous non-target genes. (0.02 MB XLS) [file pgen.1000457.s022.xls]

## Sheet: Sheet1
Supplemental Table IV. Statistical analysis on previously published whole genome tiling microarray data for miRNA targets and paralogs.
	200 nt Upstream	200 nt Downstream
Validated targets sense expression (n=78)	0.0167 (B)	0.0204 (A)
Validated targets antisense expression	0.0181 (A)	0.0142 (C)
Predicted targets sense expression (n=188)	0.0160 (B)	0.0178 (B)
Predicted targets antisense expression	0.0172 (A)	0.0166 (B)
Paralogs sense expression (n=120)	0.0165 (B)	0.0178 (B)
Paralogs antisense expression	0.0157 (B)	0.0164 (B)
In this table, the average normalized signal intensity within 200 n.t. downstream of the cleavage site on the sense strand and 200 n.t. upstream of the cleavage site on the antisense strand for validated miRNA targets versus control paralogs are given. 95% confidence intervals are calculated and statistically significant differences are denoted by different letters. In the upstream 200 n.t. regio…
