# Supplementary material for: Evidence for Antisense Transcription Associated with MicroRNA Target mRNAs in Arabidopsis
Source: PLoS Genet. 2009 Apr 17;5(4):e1000457. doi: 10.1371/journal.pgen.1000457 (PMC2664332; doi:10.1371/journal.pgen.1000457)
Supplement: Table S5 — Experimental design for custom tiling microarrays. (0.13 MB XLS) [file pgen.1000457.s023.xls]

## Sheet: Custom tiling array chip design
Supplemental Table V. Experimental design for custom tiling microarray.
chip type	chip number	block number	Cy3 (sample ID)	Cy5 Sample ID)
25 mer	25187601001	1	dcl1-7-F#3	hyl1-2-F#2
	25187601001	2	Ler-0#2	hen1-1W#2
	25187601001	3	hyl1-2-F#3	dcl1-7-F#5
	25187601001	4	hen1-1-W#4	Ler-0#3
	25187601001	5	dcl1-7-F#5	ColF#1	removed from dataset because of poor ColF#1 labeling
	25187601001	6	hyl1-2-F#5	Col-F#7
	25187601001	7	Col-F#3	dcl1-7-F#3
	25187601001	8	Col-F#1	hyl1-2-F#4
36 mer	25187581001	1	rdr6-15-F#5	sgs3-14-F#3
	25187581001	2	Ler-0#4	hen1-1-W#4
	25187581001	3	sgs3-14-F#4	rdr6-15-F#6
	25187581001	4	hen1-1-W#2	Ler-0#3
	25187581001	5	rdr6-15-F#5	Col-F#1	removed from dataset because of poor ColF#1 labeling
	25187581001	6	sgs3-14-F#4	Col-F#7
	25187581001	7	Col-F#3	rdr6-15-F#1
	25187581001	8	Col-F#1	sgs3-14-F#5
