# Supplementary material for: Evidence for Antisense Transcription Associated with MicroRNA Target mRNAs in Arabidopsis
Source: PLoS Genet. 2009 Apr 17;5(4):e1000457. doi: 10.1371/journal.pgen.1000457 (PMC2664332; doi:10.1371/journal.pgen.1000457)
Supplement: Table S6 — Raw signals from the antisense strand of 22 validated miRNA targets on the custom high resolution tiling microarrays. (1.67 MB XLS) [file pgen.1000457.s024.xls]

## Sheet: General
Supplemental Table VI. Microarray signals from the antisense strand of 22 validated miRNA targets on the custom high resolution tiling microarray.

## Sheet: DCL1
miRNA	targets	AGI	Gene family	Target sequence	Strand of target	coordinate of binding site start	coordinate of binding site end	cleavage site	Relative coordinate	25C Ler	36C Ler	Average Ler	25C Col	36C Col	Average Col
miR162	DCL1	AT1G01040	DCL	CTGGATGCAGAGGTATTATCGA	w	23144	23165	23155	-401	0.975	1	0.9875	0.93	1.02	0.975
									-398	0.95	0.96	0.955	0.963333	0.916667	0.94
									-395	1.03	0.955	0.9925	1.08667	0.903333	0.995
									-392	0.965	0.935	0.95	0.976667	0.956667	0.966667
									-389	0.965	0.94	0.9525	0.986667	1.13	1.05833
									-386	0.97	0.975	0.9725	1.16667	0.92	1.04333
									-383	0.975	0.975	0.975	0.98	0.973333	0.976667
									-380	0.975	0.965	0.97	1.27667	0.94	1.10833
									-377	1.025	0.985	1.005	0.946667	0.956667	0.951667
									-374	1	0.975	0.9875	0.933333	0.943333	0.938333
									-371	0.985	0.97	0.9775	0.986667	0.973333	0.98
									-368	0.97	0.975	0.9725	0.976667	0.92	0.948333
									-365	0.985	0.95	0.9675	0.996667	0.913333	0.955
									-362	1.025	0.96	0.9925	0.963333	0.956667	0.96
									-359	0.995	0.93	0.9625	0.956667	0.91	0.933333
									-356	0.95	1.045	0.9975	0.956667	0.963333	0.96
									-353	0.94	0.96	0.95	0.963333	0.96	0.961667
									-350	1.015	0.92	0.9675	0.956667	0.933333	0.945
									-347	1.045	0.94	0.9925	1.09333	0.916667	1.005
									-344	0.97	0.95	0.96	1.10667	0.99	1.04833
									-341	1.01	0.96	0.985	0.963333	0.92	0.941667
									-338	1.045	0.975	1.01	0.983333	0.936667	0.96
									-335	0.925	0.905	0.915	0.956667	0.973333	0.965
									-332	0.97	0.99	0.98	0.933333	0.936667	0.935
									-329	1	0.95	0.975	1.03333	0.95	0.991667
									-326	1.02	1.06	1.04	1.15667	0.96	1.05833
									-323	1.035	0.97	1.0025	0.99	0.923333	0.956667
									-320	0.965	0.95	0.9575	0.993333	0.943333	0.968333
									-317	0.96	1.08	1.02	0.976667	0.913333	0.945
									-314	0.985	0.985	0.985	0.956667	0.97	0.963333
									-311	0.935	0.905	0.92	0.95	0.926667	0.938333
									-308	0.97	0.945	0.9575	0.93	0.98	0.955
									-305	0.985	0.965	0.975	0.933333	0.943333	0.938333
									-302	1.035	0.935	0.985	0.953333	0.926667	0.94
									-299	0.97	0.925	0.9475	0.98	0.95	0.965
									-296	0.97	0.94	0.955	0.996667	0.98	0.988333
									-293	0.97	0.96	0.965	0.973333	0.936667	0.955
									-290	0.955	0.95	0.9525	1.02	0.926667	0.973333
									-287	0.955	0.995	0.975	1.11333	0.966667	1.04
									-284	0.96	0.94	0.95	0.963333	0.966667	0.965
									-281	0.97	0.96	0.965	1.06333	0.936667	1
									-278	0.985	1.01	0.9975	0.95	0.95	0.95
									-275	0.96	0.975	0.9675	0.94	0.933333	0.936667
									-272	1.01	0.95	0.98	0.973333	0.956667	0.965
									-269	0.985	0.945	0.965	0.95	0.993333	0.971667
									-266	0.96	0.95	0.955	0.953333	0.913333	0.933333
									-263	0.995	0.95	0.9725	0.946667	0.973333	0.96
									-260	1	0.985	0.9925	0.956667	0.943333	0.95
									-257	1.03	0.935	0.9825	1.02333	0.92	0.971667
									-254	1.02	0.995	1.0075	1.02333	0.94	0.981667
									-251	0.97	0.94	0.955	0.986667	0.95	0.968333
									-248	1.015	0.95	0.9825	0.99	0.936667	0.963333
									-245	0.955	0.935	0.945	0.953333	0.926667	0.94
									-242	0.98	0.94	0.96	1.01333	0.903333	0.958333
									-239	0.98	0.96	0.97	1.03667	0.956667	0.996667
									-236	0.96	0.93	0.945	0.953333	0.95	0.951667
									-233	0.985	0.935	0.96	0.983333	0.903333	0.943333
									-230	0.96	0.925	0.9425	0.93	0.933333	0.931667
									-227	0.965	0.94	0.9525	0.923333	0.943333	0.933333
									-224	0.975	0.97	0.9725	0.963333	0.95	0.956667
									-221	1.005	0.96	0.9825	0.976667	1.19333	1.085
									-218	1	0.935	0.9675	1	0.943333	0.971667
									-215	0.95	0.975	0.9625	0.946667	0.933333	0.94
									-212	0.955	0.985	0.97	1.03333	0.92	0.976667
									-209	0.96	0.96	0.96	0.936667	0.94	0.938333
									-206	1.01	0.97	0.99	1.18333	0.926667	1.055
									-203	0.95	0.92	0.935	1.06	0.926667	0.993333
									-200	0.96	0.94	0.95	1.02667	0.973333	1
									-197	1	0.95	0.975	1.06333	0.92	0.991667
									-194	0.94	0.95	0.945	0.956667	0.96	0.958333
									-191	1.065	0.96	1.0125	0.963333	0.943333	0.953333
									-188	0.975	0.97	0.9725	0.953333	0.92	0.936667
									-185	1.035	0.965	1	0.983333	0.91	0.946667
									-182	0.945	0.935	0.94	0.993333	0.943333	0.968333
									-179	1.13	0.995	1.0625	0.95	0.99	0.97
									-176	0.995	0.975	0.985	1.04333	1.00333	1.02333
									-173	0.94	1.035	0.9875	0.963333	0.926667	0.945
									-170	1	0.96	0.98	0.98	0.92	0.95
									-167	1.035	0.945	0.99	0.98	0.98	0.98
									-164	1.09	1.01	1.05	0.953333	0.95	0.951667
									-161	1	0.94	0.97	0.946667	1.04667	0.996667
									-158	0.985	0.94	0.9625	0.973333	0.94	0.956667
									-155	0.99	0.965	0.9775	0.996667	0.89	0.943333
									-152	0.985	0.95	0.9675	0.966667	0.95	0.958333
									-149	0.95	0.91	0.93	1.02	0.883333	0.951667
									-146	0.97	0.975	0.9725	1.14667	0.933333	1.04
									-143	0.945	0.915	0.93	1.05333	0.933333	0.993333
									-140	0.97	0.93	0.95	0.93	0.913333	0.921667
									-137	0.975	0.94	0.9575	0.99	0.97	0.98
									-134	0.975	0.985	0.98	0.966667	0.94	0.953333
									-131	0.945	0.95	0.9475	0.946667	1.08333	1.015
									-128	1	0.94	0.97	1.16	0.956667	1.05833
									-125	0.975	0.995	0.985	0.94	0.936667	0.938333
									-122	0.975	1.03	1.0025	0.97	1.20333	1.08667
									-119	0.97	0.925	0.9475	0.983333	1.01	0.996667
									-116	1.01	1.01	1.01	0.933333	0.97	0.951667
									-113	0.99	1.07	1.03	0.983333	0.943333	0.963333
									-110	0.985	0.95	0.9675	0.97	0.92	0.945
									-107	1	0.95	0.975	1.05667	0.903333	0.98
									-104	0.97	0.95	0.96	0.983333	0.95	0.966667
									-101	1.02	0.93	0.975	0.983333	0.94	0.961667
									-98	1.005	0.935	0.97	0.9	0.96	0.93
									-95	0.96	0.975	0.9675	0.97	0.943333	0.956667
									-92	0.96	0.96	0.96	0.956667	0.96	0.958333
									-89	0.965	0.97	0.9675	0.993333	0.996667	0.995
									-86	0.975	0.94	0.9575	0.983333	0.95	0.966667
									-83	1.035	0.955	0.995	0.986667	0.97	0.978333
									-80	1.085	0.965	1.025	0.986667	0.973333	0.98
									-77	0.99	0.975	0.9825	1.02	0.98	1
									-74	0.925	0.96	0.9425	0.97	0.95	0.96
									-71	1.035	0.985	1.01	0.99	0.95	0.97
									-68	1.085	1	1.0425	0.943333	0.966667	0.955
									-65	0.905	0.94	0.9225	0.986667	0.966667	0.976667
									-62	1.01	1.04	1.025	0.97	1.06333	1.01667
									-59	0.97	0.975	0.9725	1.07667	1.17333	1.125
									-56	1.03	1.025	1.0275	0.996667	0.966667	0.981667
									-53	0.995	1.03	1.0125	1.03333	0.99	1.01167
									-50	1.02	1.2	1.11	0.966667	1.02	0.993333
									-47	0.965	1.02	0.9925	1.04	0.983333	1.01167
									-44	1.065	1.02	1.0425	0.966667	0.976667	0.971667
									-41	1.01	1.04	1.025	1.04	1.06	1.05
									-38	1.2	1.095	1.1475	1.07333	1.21	1.14167
									-35	1	1.32	1.16	1.04667	1.17	1.10833
									-32	1.01	1.235	1.1225	1.06667	1.11	1.08833
									-29	0.99	1.075	1.0325	1.04667	1.28	1.16333
									-26	1.035	1.2	1.1175	1.33667	1.18	1.25833
									-23	1.055	1.3	1.1775	1.17	1.38	1.275
									-20	1.195	1.325	1.26	1.20667	1.28333	1.245
									-17	1.205	1.445	1.325	1.21667	1.53	1.37333
									-14	1.085	1.43	1.2575	1.37333	1.51	1.44167
									-11	1.205	1.79	1.4975	1.41333	1.71667	1.565
									-8	2.205	1.445	1.825	2.25667	1.50667	1.88167
									-5	1.21	1.54	1.375	1.36667	1.56333	1.465
									-2	1.22	1.915	1.5675	1.37333	1.93	1.65167
									1	1.18	1.69	1.435	1.35333	1.58667	1.47
									4	1.08	1.045	1.0625	1.36	1.17333	1.26667
									7	1.16	1.33	1.245	1.15333	1.39	1.27167
									10	1.14	1.205	1.1725	1.10667	1.18667	1.14667
									13	1.04	1.265	1.1525	1.14	1.28	1.21
									16	1.035	1.045	1.04	0.963333	1.10667	1.035
									19	0.995	1.03	1.0125	0.98	1.11	1.045
									22	0.98	0.985	0.9825	1.01	0.973333	0.991667
									25	1.005	0.985	0.995	0.983333	0.973333	0.978333
									28	0.97	0.92	0.945	0.97	0.983333	0.976667
									31	1.03	0.975	1.0025	1.01333	0.95	0.981667
									34	1.01	1.045	1.0275	0.956667	1.18333	1.07
									37	1	0.97	0.985	0.946667	0.936667	0.941667
									40	0.97	0.97	0.97	0.946667	0.973333	0.96
									43	0.99	0.995	0.9925	0.956667	0.993333	0.975
									46	1.045	1.01	1.0275	0.963333	0.973333	0.968333
									49	1.02	0.935	0.9775	0.923333	0.93	0.926667
									52	0.97	0.985	0.9775	0.97	1.01333	0.991667
									55	0.985	1.01	0.9975	1.00333	0.95	0.976667
									58	1.015	0.985	1	0.966667	0.913333	0.94
									61	0.975	0.905	0.94	0.973333	0.973333	0.973333
									64	0.94	1.01	0.975	0.956667	0.943333	0.95
									67	0.975	0.95	0.9625	0.956667	0.933333	0.945
									70	0.995	1	0.9975	0.993333	0.983333	0.988333
									73	1.01	0.965	0.9875	1.05667	0.943333	1
									76	1.05	0.96	1.005	1.03	0.966667	0.998333
									79	0.97	1.035	1.0025	0.973333	0.926667	0.95
									82	0.955	0.935	0.945	1.01667	0.926667	0.971667
									85	0.985	0.97	0.9775	1.09667	0.94	1.01833
									88	0.975	0.96	0.9675	0.966667	0.92	0.943333
									91	0.975	0.985	0.98	0.99	0.926667	0.958333
									94	0.97	1.005	0.9875	0.983333	0.953333	0.968333
									97	0.935	0.985	0.96	0.973333	0.933333	0.953333
									100	0.945	0.95	0.9475	0.91	0.903333	0.906667
									103	0.935	0.965	0.95	0.943333	0.906667	0.925
									106	0.97	0.95	0.96	0.963333	0.936667	0.95
									109	0.985	0.975	0.98	1.00333	0.963333	0.983333
									112	1.01	0.96	0.985	1.00333	0.973333	0.988333
									115	0.955	1.02	0.9875	0.96	1.06333	1.01167
									118	1.07	0.995	1.0325	0.983333	0.96	0.971667
									121	0.985	1.115	1.05	1.22333	0.926667	1.075
									124	0.97	0.995	0.9825	0.933333	0.963333	0.948333
									127	1.015	0.985	1	0.96	0.983333	0.971667
									130	1.01	1.01	1.01	0.973333	1.00333	0.988333
									133	0.945	1.115	1.03	0.98	0.993333	0.986667
									136	1.055	0.96	1.0075	0.93	0.91	0.92
									139	1	0.94	0.97	1.12	0.94	1.03
									142	1.04	0.915	0.9775	1.06667	0.956667	1.01167
									145	1.065	0.95	1.0075	1.01	1.21	1.11
									148	0.955	0.96	0.9575	1	0.94	0.97
									151	0.985	0.96	0.9725	0.946667	0.96	0.953333
									154	1.045	0.975	1.01	0.99	1.07	1.03
									157	1.025	0.96	0.9925	0.99	0.943333	0.966667
									160	1.015	1.03	1.0225	1.11	0.936667	1.02333
									163	0.985	0.965	0.975	1.00667	0.95	0.978333
									166	1.02	0.96	0.99	1.01	0.943333	0.976667
									169	0.985	0.91	0.9475	0.986667	0.936667	0.961667
									172	1.075	0.95	1.0125	0.986667	0.94	0.963333
									175	0.99	0.97	0.98	0.956667	0.943333	0.95
									178	0.945	0.925	0.935	0.966667	0.963333	0.965
									181	1.015	0.97	0.9925	1.02	0.95	0.985
									184	0.96	0.995	0.9775	1.02	0.936667	0.978333
									187	1.06	0.995	1.0275	0.993333	0.926667	0.96
									190	1	1.005	1.0025	0.996667	0.916667	0.956667
									193	0.975	0.97	0.9725	0.96	0.91	0.935
									196	1	0.995	0.9975	0.94	0.943333	0.941667
									199	0.985	0.925	0.955	0.936667	0.933333	0.935
									202	1.01	1.015	1.0125	0.99	0.956667	0.973333
									205	0.945	1.01	0.9775	1.03667	0.956667	0.996667
									208	1.055	0.985	1.02	0.98	1	0.99
									211	0.925	0.995	0.96	0.966667	0.933333	0.95
									214	0.945	0.96	0.9525	0.946667	0.933333	0.94
									217	1.075	0.95	1.0125	1.04	0.92	0.98
									220	1.045	0.985	1.015	0.973333	0.983333	0.978333
									223	0.915	0.985	0.95	0.923333	1.01	0.966667
									226	0.99	0.975	0.9825	0.973333	0.9	0.936667
									229	1.02	1	1.01	0.97	0.95	0.96
									232	1.01	0.975	0.9925	0.95	0.926667	0.938333
									235	0.985	0.96	0.9725	0.976667	0.95	0.963333
									238	1.035	0.995	1.015	0.946667	1.00333	0.975
									241	1.025	0.925	0.975	1.06333	0.943333	1.00333
									244	0.995	0.93	0.9625	0.97	1.01	0.99
									247	1.215	0.985	1.1	0.95	0.943333	0.946667
									250	0.975	0.985	0.98	0.993333	0.973333	0.983333
									253	1.01	0.97	0.99	1.14	1	1.07
									256	1.05	0.97	1.01	1.00667	1.04	1.02333
									259	1.015	0.94	0.9775	1.00667	0.94	0.973333
									262	0.985	0.975	0.98	1.00333	0.973333	0.988333
									265	1.015	1.06	1.0375	1.01	0.926667	0.968333
									268	1.01	0.97	0.99	0.966667	1	0.983333
									271	1.075	0.96	1.0175	0.99	0.98	0.985
									274	1.03	0.945	0.9875	1.04667	0.983333	1.015
									277	1.09	0.93	1.01	1.03	0.943333	0.986667
									280	1.01	0.95	0.98	0.973333	0.98	0.976667
									283	1.045	0.995	1.02	0.963333	0.993333	0.978333
									286	1.025	0.955	0.99	1.01	0.946667	0.978333
									289	0.965	0.985	0.975	0.993333	0.963333	0.978333
									292	0.925	0.93	0.9275	0.936667	0.923333	0.93
									295	0.985	1.01	0.9975	0.963333	1.01667	0.99
									298	1.025	0.985	1.005	0.923333	0.98	0.951667
									301	0.95	1	0.975	0.993333	0.96	0.976667
									304	0.955	1.01	0.9825	1.2	0.963333	1.08167
									307	0.985	0.975	0.98	0.993333	0.956667	0.975
									310	0.94	0.96	0.95	0.946667	0.956667	0.951667
									313	0.97	0.985	0.9775	1.04	0.983333	1.01167
									316	0.91	0.95	0.93	0.93	0.983333	0.956667
									319	0.95	0.965	0.9575	0.973333	0.983333	0.978333
									322	0.985	0.96	0.9725	0.976667	0.943333	0.96
									325	1.025	1.05	1.0375	1	0.966667	0.983333
									328	0.925	1	0.9625	0.94	0.896667	0.918333
									331	0.955	1	0.9775	0.946667	0.946667	0.946667
									334	0.935	0.965	0.95	0.94	0.936667	0.938333
									337	0.995	0.905	0.95	1.07	1	1.035
									340	0.97	0.985	0.9775	1.01667	0.93	0.973333
									343	1	0.935	0.9675	0.956667	0.96	0.958333
									346	1.055	0.91	0.9825	0.996667	0.896667	0.946667
									349	0.955	0.93	0.9425	0.936667	0.926667	0.931667
									352	1.06	0.965	1.0125	1.01667	0.92	0.968333
									355	1	0.935	0.9675	1.01667	0.943333	0.98
									358	0.985	0.925	0.955	0.983333	0.956667	0.97
									361	0.97	0.93	0.95	0.93	0.916667	0.923333
									364	0.97	0.905	0.9375	0.94	0.926667	0.933333
									367	0.935	0.95	0.9425	0.953333	1.05333	1.00333
									370	0.975	1.06	1.0175	1.03	0.953333	0.991667
									373	0.94	0.995	0.9675	0.98	0.96	0.97
									376	0.955	0.96	0.9575	1.07333	1.01333	1.04333
									379	1.025	1.08	1.0525	1.18333	1.16667	1.175
									382	1.15	1.05	1.1	1.12	1.04	1.08
									385	1.055	1.06	1.0575	1.04667	1.08	1.06333
									388	1.1	1.07	1.085	1.24333	1.08	1.16167
									391	1.09	1.185	1.1375	1.13667	1.01	1.07333
									394	1	0.95	0.975	0.97	0.92	0.945
									397	1.01	0.985	0.9975	1	0.95	0.975
									400	0.995	0.915	0.955	0.97	0.926667	0.948333

## Sheet: AT1G25210
miRNA	targets	AGI	Gene family	Target sequence	Strand of target	coordinate of binding site start	coordinate of binding site end	cleavage site	Relative coordinate	25C Ler	36C Ler	Average Ler	25C Col	36C Col	Average Col
miR859		At1g25210	F-box	TTTGATTTTACAACAGAGACA	w	8836141	8836161	8836152	-401	1	1.18	1.09	1.27667	1.32	1.29833
									-398	0.955	1.08	1.0175	1.13667	1.47333	1.305
									-395	1.045	1.14	1.0925	1.02	1.26	1.14
									-392	1.09	1.155	1.1225	1.09333	1.34333	1.21833
									-389	1.07	1.08	1.075	1.23	1.20667	1.21833
									-386	0.995	1.06	1.0275	1.18	1.22	1.2
									-383	0.995	1.2	1.0975	1.16	1.33333	1.24667
									-380	1	1.18	1.09	1.07	1.34333	1.20667
									-377	1.09	1.105	1.0975	1.26	1.31667	1.28833
									-374	1.075	1.105	1.09	1.23	1.23	1.23
									-371	1.08	1.305	1.1925	1.40667	1.42667	1.41667
									-368	1.125	1.195	1.16	1.35	1.32667	1.33833
									-365	1.175	1.13	1.1525	1.56	1.38667	1.47333
									-362	1.215	1.1	1.1575	1.46	1.39333	1.42667
									-359	1.15	1.24	1.195	1.63	1.39333	1.51167
									-356	1.15	1.06	1.105	1.39333	1.22	1.30667
									-353	1.06	1.11	1.085	1.21	1.28333	1.24667
									-350	1.02	1.2	1.11	1.21333	1.29333	1.25333
									-347	0.975	1.09	1.0325	0.95	1.24	1.095
									-344	0.94	1.185	1.0625	0.966667	1.28667	1.12667
									-341	0.94	1.09	1.015	1.01333	1.23	1.12167
									-338	1	1.1	1.05	0.93	1.22	1.075
									-335	0.985	1.155	1.07	0.98	1.20333	1.09167
									-332	1.055	1.17	1.1125	1.00333	1.28333	1.14333
									-329	1.02	1.11	1.065	1.10667	1.42333	1.265
									-326	1.01	1.16	1.085	1.08667	1.33333	1.21
									-323	1.16	1.12	1.14	1.53	1.30333	1.41667
									-320	1.055	1.105	1.08	1.25667	1.29333	1.275
									-317	1.02	1.115	1.0675	1.21333	1.27667	1.245
									-314	1.15	1.18	1.165	1.19	1.31667	1.25333
									-311	1.06	1.205	1.1325	1.46	1.36333	1.41167
									-308	1.14	1.14	1.14	1.30333	1.29333	1.29833
									-305	1.01	1.07	1.04	1.30667	1.21	1.25833
									-302	1.01	1.2	1.105	1.03	1.44667	1.23833
									-299	1.085	1.155	1.12	1.24	1.4	1.32
									-296	1.085	1.215	1.15	1.15333	1.34333	1.24833
									-293	1.01	1.095	1.0525	1.12	1.12333	1.12167
									-290	0.995	1.14	1.0675	1.18667	1.25333	1.22
									-287	1.005	1.105	1.055	1.07667	1.13333	1.105
									-284	1.09	1.04	1.065	1.08333	1.13333	1.10833
									-281	1.07	1.095	1.0825	1.35	1.21	1.28
									-278	1.1	1.105	1.1025	1.1	1.25333	1.17667
									-275	1.02	1.03	1.025	1.01667	1.26667	1.14167
									-272	0.985	1.005	0.995	1.03	1.15	1.09
									-269	1.025	1.03	1.0275	1.14333	1.24667	1.195
									-266	1.075	1.08	1.0775	1.03	1.31667	1.17333
									-263	1.07	1.07	1.07	1.26667	1.21	1.23833
									-260	0.945	0.985	0.965	0.99	1.21667	1.10333
									-257	1.03	1.025	1.0275	1.28	1.10333	1.19167
									-254	1	1.02	1.01	1.01	1.15333	1.08167
									-251	0.97	1.11	1.04	0.95	1.26	1.105
									-248	0.955	1.11	1.0325	1.01	1.27667	1.14333
									-245	0.985	1.105	1.045	1.06	1.18333	1.12167
									-242	0.97	1.175	1.0725	1.32667	1.18667	1.25667
									-239	1.125	1.05	1.0875	1.25667	1.16667	1.21167
									-236	1.21	1.31	1.26	1.49667	1.28333	1.39
									-233	1.17	1.03	1.1	1.39333	1.26667	1.33
									-230	1.09	1.105	1.0975	1.36333	1.15	1.25667
									-227	1.095	1.12	1.1075	1.20667	1.17667	1.19167
									-224	1.01	1.07	1.04	1.3	1.11333	1.20667
									-221	0.975	1.06	1.0175	1.04667	1.12333	1.085
									-218	0.97	1.155	1.0625	0.923333	1.18	1.05167
									-215	0.985	1.115	1.05	0.966667	1.09667	1.03167
									-212	0.95	0.975	0.9625	0.94	1.07667	1.00833
									-209	1.04	1.035	1.0375	1.18	1.01333	1.09667
									-206	0.945	1.06	1.0025	0.953333	1.19667	1.075
									-203	1.005	1.095	1.05	0.99	1.12667	1.05833
									-200	0.995	1.605	1.3	1.09333	1.94333	1.51833
									-197	1.07	1.02	1.045	1.34	1.11667	1.22833
									-194	0.985	1.035	1.01	1.10667	1.45	1.27833
									-191	1.01	1.115	1.0625	1.09	1.35	1.22
									-188	0.985	1.085	1.035	0.956667	1.34	1.14833
									-185	1.045	1.1	1.0725	1.02	1.17667	1.09833
									-182	1.07	1.17	1.12	1.14	1.15	1.145
									-179	1.07	1.21	1.14	1.07667	1.20667	1.14167
									-176	1.045	1.13	1.0875	1.08667	1.32667	1.20667
									-173	1	1.17	1.085	0.97	1.43333	1.20167
									-170	1.075	1.23	1.1525	1.28333	1.32	1.30167
									-167	1.1	1.07	1.085	1.43	1.21667	1.32333
									-164	1.205	1.135	1.17	1.48667	1.23	1.35833
									-161	1.135	1.165	1.15	1.29	1.34667	1.31833
									-158	1.09	1.125	1.1075	1.25	1.35333	1.30167
									-155	1.075	1.07	1.0725	1.29333	1.31667	1.305
									-152	1.1	1.23	1.165	1.16667	1.35333	1.26
									-149	1.235	1.165	1.2	1.3	1.25333	1.27667
									-146	1.175	1.105	1.14	1.43667	1.15667	1.29667
									-143	1.01	1.12	1.065	1.08333	1.12333	1.10333
									-140	1.05	1.14	1.095	1.02667	1.22333	1.125
									-137	1.105	1.11	1.1075	1.07333	1.16333	1.11833
									-134	1.005	1.095	1.05	1.07	1.22333	1.14667
									-131	0.985	1.115	1.05	0.996667	1.29333	1.145
									-128	1.05	1.095	1.0725	1.26667	1.14333	1.205
									-125	1.065	1.105	1.085	1.04	1.22333	1.13167
									-122	1.04	1.075	1.0575	0.966667	1.22333	1.095
									-119	1.09	1.03	1.06	1.01667	1.17	1.09333
									-116	1.035	1.045	1.04	1.03	1.14667	1.08833
									-113	0.96	1.11	1.035	1.04333	1.24667	1.145
									-110	1.045	1.07	1.0575	1.16667	1.22333	1.195
									-107	1.135	1.18	1.1575	1.29333	1.19333	1.24333
									-104	0.965	1.03	0.9975	0.946667	1.18	1.06333
									-101	0.995	1.085	1.04	0.976667	1.24	1.10833
									-98	0.96	1.01	0.985	0.97	1.09	1.03
									-95	1.055	1.04	1.0475	1.01	1.07	1.04
									-92	0.985	0.995	0.99	0.95	1.08333	1.01667
									-89	0.97	1.04	1.005	0.963333	1.02667	0.995
									-86	0.99	1.08	1.035	0.973333	1.12	1.04667
									-83	0.985	1.135	1.06	0.91	1.09	1
									-80	0.98	1.105	1.0425	1.1	1.05	1.075
									-77	1.05	1.075	1.0625	1.52	1.23667	1.37833
									-74	1.185	1.185	1.185	1.31333	1.2	1.25667
									-71	1.09	1.15	1.12	1.31333	1.38	1.34667
									-68	1.19	1.105	1.1475	1.20667	1.15	1.17833
									-65	1.15	1.145	1.1475	1.18	1.20667	1.19333
									-62	0.985	1.14	1.0625	0.996667	1.25667	1.12667
									-59	0.94	1.08	1.01	1.11667	1.08333	1.1
									-56	0.945	1.13	1.0375	1.06	1.10333	1.08167
									-53	1.1	1.04	1.07	1.18	1.10667	1.14333
									-50	1	1.02	1.01	1.29667	1.09333	1.195
									-47	0.955	1.07	1.0125	1.00667	1.09667	1.05167
									-44	0.97	0.985	0.9775	1.04	1.28667	1.16333
									-41	1.05	1.045	1.0475	1.00333	1.15333	1.07833
									-38	0.985	1.15	1.0675	0.96	1.17333	1.06667
									-35	0.97	1.145	1.0575	1.04333	1.16667	1.105
									-32	0.955	0.985	0.97	0.923333	1.04333	0.983333
									-29	1.005	0.965	0.985	0.96	1.04	1
									-26	0.985	0.95	0.9675	1.00667	0.95	0.978333
									-23	0.955	0.96	0.9575	0.956667	0.963333	0.96
									-20	1.07	0.985	1.0275	0.99	0.926667	0.958333
									-17	0.975	0.965	0.97	0.94	0.966667	0.953333
									-14	0.965	0.94	0.9525	0.98	0.96	0.97
									-11	0.945	0.94	0.9425	1.04667	0.99	1.01833
									-8	0.965	0.96	0.9625	1.00333	1.05	1.02667
									-5	1	0.975	0.9875	1.04333	1.01	1.02667
									-2	0.985	0.95	0.9675	1.26	0.956667	1.10833
									1	1	0.9	0.95	0.94	0.973333	0.956667
									4	0.945	1.005	0.975	1.03333	1.03333	1.03333
									7	1.015	1.045	1.03	0.963333	1.14667	1.055
									10	0.96	1.08	1.02	1.00333	1.21	1.10667
									13	0.995	1.14	1.0675	1.07667	1.29	1.18333
									16	1.15	1.18	1.165	1.07333	1.29333	1.18333
									19	1.02	1.145	1.0825	1.14667	1.18333	1.165
									22	1	1.16	1.08	0.963333	1.23	1.09667
									25	0.95	1.11	1.03	0.973333	1.18	1.07667
									28	0.985	1.105	1.045	1.04333	1.21333	1.12833
									31	1.03	1.18	1.105	1	1.2	1.1
									34	0.95	1.12	1.035	1	1.12333	1.06167
									37	1.005	1.105	1.055	1.29	1.1	1.195
									40	1.035	1.155	1.095	0.98	1.10667	1.04333
									43	1.11	0.985	1.0475	0.986667	1.07	1.02833
									46	1.045	1.07	1.0575	0.956667	1.08667	1.02167
									49	0.985	1.065	1.025	0.963333	1.31	1.13667
									52	1.005	1.08	1.0425	1.13	1.2	1.165
									55	1.1	1.195	1.1475	1.20667	1.39	1.29833
									58	1.16	1.135	1.1475	1.14667	1.24667	1.19667
									61	1.005	1.11	1.0575	1.2	1.16333	1.18167
									64	0.94	1.165	1.0525	0.986667	1.20667	1.09667
									67	0.975	1.205	1.09	0.973333	1.27667	1.125
									70	1.04	1.165	1.1025	1.06333	1.23667	1.15
									73	1.01	1.155	1.0825	0.98	1.24	1.11
									76	1.01	1.215	1.1125	0.98	1.38667	1.18333
									79	0.995	1.47	1.2325	1.06333	2.02	1.54167
									82	1.025	1.29	1.1575	1.27	1.49667	1.38333
									85	1.535	1.275	1.405	1.85333	1.44667	1.65
									88	1.335	1.32	1.3275	1.66	1.46	1.56
									91	1.055	1.305	1.18	1.5	1.50333	1.50167
									94	1.195	1.25	1.2225	1.39333	1.47333	1.43333
									97	0.975	1.24	1.1075	1.03	1.39333	1.21167
									100	0.985	1.165	1.075	1.08	1.36	1.22
									103	0.985	1.18	1.0825	1.02	1.17333	1.09667
									106	0.97	1.08	1.025	1.02667	1.14	1.08333
									109	0.97	1.12	1.045	0.966667	1.10667	1.03667
									112	0.995	1.095	1.045	0.99	1.02667	1.00833
									115	0.995	0.985	0.99	1.00333	1.12	1.06167
									118	1.03	1.085	1.0575	1.01	1.24	1.125
									121	1.115	1.155	1.135	1.14333	1.17333	1.15833
									124	1.105	1.165	1.135	1.38	1.09667	1.23833
									127	0.935	1.165	1.05	1	1.09667	1.04833
									130	1	1.165	1.0825	0.966667	1.10333	1.035
									133	1.06	1.095	1.0775	0.97	1.29667	1.13333
									136	1	0.995	0.9975	0.996667	1.2	1.09833
									139	0.96	1.02	0.99	1.03	1.06	1.045
									142	1	1.07	1.035	1.11	1.10667	1.10833
									145	0.97	1.105	1.0375	0.99	1.10333	1.04667
									148	0.935	1.095	1.015	0.913333	1.11667	1.015
									151	0.98	1.015	0.9975	1.02	0.996667	1.00833
									154	0.96	0.95	0.955	0.963333	1.02	0.991667
									157	0.97	1.015	0.9925	0.916667	1.01	0.963333
									160	1.005	0.96	0.9825	0.95	1.00333	0.976667
									163	1	0.95	0.975	1.04333	1.04667	1.045
									166	1.05	0.985	1.0175	1.02667	1.00667	1.01667
									169	0.985	1.02	1.0025	0.97	0.993333	0.981667
									172	1	0.955	0.9775	1.02667	1.06333	1.045
									175	1.085	1.105	1.095	1.04	1.19333	1.11667
									178	1.095	1.07	1.0825	1.05	1.18667	1.11833
									181	1.095	1.2	1.1475	1.42	1.41333	1.41667
									184	1.125	1.235	1.18	1.30333	1.37333	1.33833
									187	0.955	1.17	1.0625	1.02	1.23333	1.12667
									190	1.01	1.105	1.0575	1.03	1.18	1.105
									193	0.97	1.13	1.05	1.05333	1.07	1.06167
									196	0.945	1.145	1.045	0.966667	1.07	1.01833
									199	1	1.2	1.1	1	1.23667	1.11833
									202	0.94	1.19	1.065	0.963333	1.26667	1.115
									205	0.985	1.23	1.1075	0.973333	1.21667	1.095
									208	1.025	1.27	1.1475	0.956667	1.22333	1.09
									211	0.97	1.055	1.0125	1.02	1.29667	1.15833
									214	1.09	1.21	1.15	1.18333	1.33667	1.26
									217	1.045	1.095	1.07	1.17667	1.29333	1.235
									220	1.045	1.24	1.1425	1.02667	1.3	1.16333
									223	1.02	1.2	1.11	1.20667	1.17667	1.19167
									226	0.985	1.23	1.1075	1.24333	1.3	1.27167
									229	1.07	1.135	1.1025	1.10667	1.26	1.18333
									232	0.97	1.225	1.0975	1.01333	1.27667	1.145
									235	1.045	1.045	1.045	1.12	1.27667	1.19833
									238	0.975	1.13	1.0525	0.98	1.19333	1.08667
									241	1	1.095	1.0475	1.11	1.12667	1.11833
									244	1.035	1.095	1.065	0.976667	1.08667	1.03167
									247	0.975	1.155	1.065	1.10667	1.17667	1.14167
									250	1	1.055	1.0275	1.03667	1.33	1.18333
									253	0.995	1.18	1.0875	1.08333	1.25333	1.16833
									256	1.08	1.09	1.085	1.16	1.10333	1.13167
									259	1.02	1.02	1.02	1.23	1.10333	1.16667
									262	0.95	1.02	0.985	1.03333	1.13333	1.08333
									265	1.095	1.195	1.145	1.02	1.26	1.14
									268	1.04	1.235	1.1375	1.09667	1.26	1.17833
									271	1.02	1.215	1.1175	0.986667	1.22333	1.105
									274	1.02	1.095	1.0575	1.03667	1.2	1.11833
									277	0.995	1.075	1.035	1.05	1.1	1.075
									280	1.035	1.08	1.0575	0.966667	1.02	0.993333
									283	1.075	1.02	1.0475	1.05667	0.943333	1
									286	0.96	1	0.98	1.11333	1.15667	1.135
									289	1.085	1.09	1.0875	0.98	1.07	1.025
									292	0.975	1.05	1.0125	1	1.08667	1.04333
									295	0.985	1.07	1.0275	1.03667	1.05333	1.045
									298	0.935	1.14	1.0375	1.10667	1.06667	1.08667
									301	1.025	1.05	1.0375	0.996667	1.07333	1.035
									304	1.025	1.015	1.02	0.966667	1.19333	1.08
									307	1	0.985	0.9925	1.02333	1.04333	1.03333
									310	0.925	1.14	1.0325	0.98	1.28667	1.13333
									313	1.01	1.24	1.125	1.19	1.20333	1.19667
									316	1.265	1.47	1.3675	1.25333	1.41667	1.335
									319	1.19	1.81	1.5	1.28667	1.46667	1.37667
									322	1.4	1.41	1.405	1.89667	1.30667	1.60167
									325	1.435	1.505	1.47	1.71333	1.43	1.57167
									328	1.3	1.325	1.3125	1.38333	1.4	1.39167
									331	1.32	1.51	1.415	1.73667	1.45333	1.595
									334	1.43	1.34	1.385	2.35333	1.37667	1.865
									337	1.245	1.55	1.3975	1.62	1.45667	1.53833
									340	1.24	1.385	1.3125	1.35	1.26667	1.30833
									343	1.23	1.155	1.1925	1.34	1.27667	1.30833
									346	0.99	1.205	1.0975	0.92	1.25333	1.08667
									349	0.985	1.12	1.0525	0.986667	1.20333	1.095
									352	0.985	1.18	1.0825	0.99	1.06333	1.02667
									355	1.035	1.155	1.095	1.01	1.16	1.085
									358	0.975	1.125	1.05	1.01333	1.13333	1.07333
									361	1.01	1.185	1.0975	0.953333	1.21667	1.085
									364	0.96	1.07	1.015	1.02333	1.3	1.16167
									367	0.985	1.02	1.0025	1.32667	0.976667	1.15167
									370	1.035	1.155	1.095	0.99	1.12	1.055
									373	0.97	1.165	1.0675	1.14667	1.1	1.12333
									376	0.985	1.16	1.0725	0.94	1.16333	1.05167
									379	0.95	1.16	1.055	0.933333	1.26	1.09667
									382	0.98	1.185	1.0825	0.983333	1.18667	1.085
									385	1.01	1.37	1.19	0.95	1.38333	1.16667
									388	1.08	1.53	1.305	0.996667	1.4	1.19833
									391	1.09	1.395	1.2425	1.19	1.38667	1.28833
									394	1.385	1.395	1.39	1.77	1.39333	1.58167
									397	1.095	1.265	1.18	1.36	1.40333	1.38167
									400	1.1	1.395	1.2475	1.25333	1.65667	1.455

## Sheet: SPL10
miRNA	targets	AGI	Gene family	Target sequence	Strand of target	coordinate of binding site start	coordinate of binding site end	cleavage site	Relative coordinate	25W Ler	36W Ler	Average Ler	25W Col	36W Col	Average Col
miR156	SPL10	AT1G27370	SPL	GTGCTCTCTCTCTTCTGTCAA	c	9505547	9505528	9505538	401	1.035	1.02	1.0275	0.976667	0.903333	0.94
									398	0.94	0.935	0.9375	0.966667	0.91	0.938333
									395	0.985	0.97	0.9775	0.933333	0.913333	0.923333
									392	1.045	0.96	1.0025	0.953333	0.936667	0.945
									389	1	0.93	0.965	1	0.896667	0.948333
									386	1.02	0.97	0.995	0.99	1.06	1.025
									383	0.97	0.93	0.95	0.973333	0.903333	0.938333
									380	0.985	0.95	0.9675	0.993333	0.94	0.966667
									377	0.97	1.005	0.9875	1.31	0.933333	1.12167
									374	0.945	0.935	0.94	1.01333	0.96	0.986667
									371	0.95	0.96	0.955	1.17	0.956667	1.06333
									368	0.975	1.01	0.9925	0.986667	0.94	0.963333
									365	0.97	0.945	0.9575	0.973333	0.913333	0.943333
									362	0.995	0.925	0.96	1.06333	0.943333	1.00333
									359	0.985	0.905	0.945	0.99	0.983333	0.986667
									356	1	0.965	0.9825	0.953333	0.92	0.936667
									353	0.985	0.95	0.9675	1.00333	0.98	0.991667
									350	0.975	0.995	0.985	0.933333	0.936667	0.935
									347	0.995	1.005	1	1.01333	0.9	0.956667
									344	0.985	0.97	0.9775	0.946667	0.973333	0.96
									341	0.975	0.975	0.975	0.976667	0.903333	0.94
									338	0.985	0.92	0.9525	1.25667	0.933333	1.095
									335	1.065	0.985	1.025	0.956667	0.956667	0.956667
									332	0.945	0.94	0.9425	0.99	1.02333	1.00667
									329	0.985	1.01	0.9975	0.93	0.92	0.925
									326	0.985	0.94	0.9625	0.956667	1	0.978333
									323	0.95	0.985	0.9675	0.923333	0.993333	0.958333
									320	0.985	0.97	0.9775	0.95	0.953333	0.951667
									317	1.01	0.95	0.98	0.913333	0.94	0.926667
									314	1.02	0.975	0.9975	0.946667	0.92	0.933333
									311	0.96	0.94	0.95	0.973333	0.956667	0.965
									308	1.025	0.95	0.9875	0.946667	0.936667	0.941667
									305	0.99	0.985	0.9875	0.963333	0.933333	0.948333
									302	0.985	0.935	0.96	1.05333	0.92	0.986667
									299	1	1.03	1.015	1.02	0.92	0.97
									296	0.925	0.945	0.935	0.99	0.99	0.99
									293	0.985	0.975	0.98	0.99	1.10333	1.04667
									290	0.985	1.01	0.9975	1.43333	1.05333	1.24333
									287	1.01	0.97	0.99	0.953333	0.933333	0.943333
									284	0.935	0.92	0.9275	0.94	0.963333	0.951667
									281	0.975	0.915	0.945	1.09667	0.96	1.02833
									278	1	1.025	1.0125	1	1.00667	1.00333
									275	0.995	0.985	0.99	1.14	1.01333	1.07667
									272	1.01	0.985	0.9975	0.98	0.963333	0.971667
									269	0.965	0.97	0.9675	0.966667	1.80333	1.385
									266	1.085	0.95	1.0175	0.973333	0.996667	0.985
									263	1	0.96	0.98	0.993333	0.92	0.956667
									260	0.965	0.97	0.9675	1.00667	0.906667	0.956667
									257	0.985	0.96	0.9725	0.97	0.956667	0.963333
									254	0.97	0.945	0.9575	0.96	0.91	0.935
									251	1.04	0.97	1.005	0.96	0.963333	0.961667
									248	0.95	0.93	0.94	0.95	0.94	0.945
									245	0.975	0.925	0.95	1.03333	0.956667	0.995
									242	0.955	0.96	0.9575	1.06667	0.98	1.02333
									239	0.975	0.935	0.955	0.94	0.906667	0.923333
									236	0.96	0.95	0.955	1.05	0.92	0.985
									233	0.95	1.025	0.9875	0.973333	0.96	0.966667
									230	1.02	0.925	0.9725	0.976667	0.933333	0.955
									227	0.975	0.995	0.985	1.13	0.996667	1.06333
									224	1.06	0.995	1.0275	1.00667	0.97	0.988333
									221	0.985	0.985	0.985	0.966667	0.98	0.973333
									218	0.955	0.96	0.9575	1.05667	1.05333	1.055
									215	1.06	1.095	1.0775	1.18	0.98	1.08
									212	1.065	1.06	1.0625	0.956667	1.06333	1.01
									209	0.985	0.935	0.96	1.10667	1.10667	1.10667
									206	0.995	1.07	1.0325	0.99	1.09667	1.04333
									203	0.97	1.035	1.0025	0.94	1.07667	1.00833
									200	1.02	0.985	1.0025	1.01	0.98	0.995
									197	0.89	0.985	0.9375	1.02333	1.05667	1.04
									194	1.065	1.025	1.045	0.976667	1.06333	1.02
									191	0.925	0.985	0.955	1.25667	1.02667	1.14167
									188	0.96	0.97	0.965	0.963333	0.926667	0.945
									185	1.025	1.035	1.03	0.973333	0.973333	0.973333
									182	1.035	0.985	1.01	1.01333	1.23	1.12167
									179	1.01	0.975	0.9925	0.94	0.903333	0.921667
									176	0.96	0.94	0.95	0.92	0.946667	0.933333
									173	1.01	0.95	0.98	0.963333	0.943333	0.953333
									170	0.995	0.995	0.995	0.933333	0.926667	0.93
									167	0.97	0.975	0.9725	0.946667	0.893333	0.92
									164	1.005	1.045	1.025	0.993333	0.94	0.966667
									161	1	0.905	0.9525	1.2	0.943333	1.07167
									158	1.11	0.94	1.025	0.98	1.03333	1.00667
									155	1.075	1.04	1.0575	0.98	0.956667	0.968333
									152	0.95	1.04	0.995	0.99	0.996667	0.993333
									149	1.025	0.995	1.01	1.04333	0.95	0.996667
									146	1.045	1	1.0225	1.01667	0.96	0.988333
									143	1.01	0.995	1.0025	1.00667	0.933333	0.97
									140	0.945	0.94	0.995	0.94	0.956667	0.948333
									137	0.96	1.02	0.99	1.00333	0.98	0.991667
									134	1.02	1.085	1.0525	0.996667	0.956667	0.976667
									131	0.975	0.96	0.9675	1.06667	1.05333	1.06
									128	0.985	1.02	1.0025	0.943333	1.00667	0.975
									125	1.02	1.12	1.07	1.01667	1.09	1.05333
									122	1	0.94	0.97	1.00667	0.96	0.983333
									119	1.02	0.995	1.0075	0.99	0.956667	0.973333
									116	1.03	1.005	1.0175	0.973333	0.98	0.976667
									113	0.935	1.04	0.9875	0.93	0.95	0.94
									110	0.96	0.97	0.965	0.956667	0.95	0.953333
									107	0.925	0.96	0.9425	0.95	0.933333	0.941667
									104	1.02	1.01	1.015	0.963333	1.00333	0.983333
									101	1.05	0.97	1.01	1.02333	0.973333	0.998333
									98	1.02	0.93	0.975	1.26333	0.993333	1.12833
									95	1.025	0.95	0.9875	0.973333	0.956667	0.965
									92	0.985	0.905	0.945	1.02333	0.906667	0.965
									89	1.075	0.995	1.035	0.946667	0.96	0.953333
									86	1.05	0.995	1.0225	0.993333	0.973333	0.983333
									83	0.99	0.915	0.9525	1.32333	0.946667	1.135
									80	1.005	0.955	0.98	0.94	0.94	0.94
									77	1.03	0.925	0.9775	1.03333	0.956667	0.995
									74	0.945	0.97	0.9575	0.983333	0.973333	0.978333
									71	1.01	0.97	0.99	1.16	0.956667	1.05833
									68	1.025	0.995	1.01	1.00667	1.09	1.04833
									65	1.055	1.02	1.0375	1.07667	1.14	1.10833
									62	1.025	1.07	1.0475	1.39	1.08	1.235
									59	1	1.095	1.0475	1.00667	1.11667	1.06167
									56	1.12	1.055	1.0875	1.16	1.08	1.12
									53	1.08	1.055	1.0675	1.40667	1.17	1.28833
									50	1.055	1.07	1.0625	1.26	1.14333	1.20167
									47	0.995	1.08	1.0375	1.48667	1.25333	1.37
									44	0.975	1.085	1.03	1.12	1.19333	1.15667
									41	1.085	1.18	1.1325	1.27667	1.21667	1.24667
									38	0.995	0.995	0.995	1.10333	1.13	1.11667
									35	1.025	1.085	1.055	1.07667	1.27333	1.175
									32	0.955	0.97	0.9625	0.96	1.09	1.025
									29	0.965	1.01	0.9875	1.01333	1.01333	1.01333
									26	1	1.115	1.0575	1.02	1.18667	1.10333
									23	1	1.005	1.0025	0.98	1.00333	0.991667
									20	0.995	0.985	0.99	1.00333	1.04333	1.02333
									17	0.945	0.96	0.9525	0.953333	1.01	0.981667
									14	1.025	0.91	0.9675	0.97	0.903333	0.936667
									11	0.935	1.04	0.9875	0.946667	0.946667	0.946667
									8	1	1.055	1.0275	1.00333	1.02667	1.015
									5	0.97	0.985	0.9775	0.97	0.996667	0.983333
									2	0.97	1.06	1.015	1.09667	0.99	1.04333
									-1	0.985	0.975	0.98	1.02333	0.966667	0.995
									-4	1.02	0.985	1.0025	1.01333	0.943333	0.978333
									-7	1.025	0.995	1.01	1.06	1.11333	1.08667
									-10	0.94	0.97	0.955	1.03	0.95	0.99
									-13	0.97	0.975	0.9725	1.17667	1.03333	1.105
									-16	1.07	0.995	1.0325	0.986667	1.02667	1.00667
									-19	1.025	0.985	1.005	0.963333	1.04333	1.00333
									-22	1.025	1.005	1.015	1.14333	0.973333	1.05833
									-25	1.075	1.06	1.0675	1.02	0.94	0.98
									-28	1.035	0.985	1.01	1.02333	0.973333	0.998333
									-31	0.96	1.06	1.01	0.943333	0.97	0.956667
									-34	1.01	1.045	1.0275	1.07333	1	1.03667
									-37	1	1.08	1.04	0.96	1	0.98
									-40	1.01	1.035	1.0225	1.01	1.12	1.065
									-43	1.12	0.985	1.0525	1.17333	0.953333	1.06333
									-46	1.095	1.005	1.05	1.17333	0.983333	1.07833
									-49	1.065	0.995	1.03	1.25667	1.08667	1.17167
									-52	1.01	1.205	1.1075	1.03	1.21333	1.12167
									-55	1	1.04	1.02	1.04	1.06	1.05
									-58	1.085	0.925	1.005	1.08	1.01333	1.04667
									-61	1.02	0.985	1.0025	1.07667	0.973333	1.025
									-64	1	0.995	0.9975	0.996667	0.996667	0.996667
									-67	0.98	1.02	1	1.09667	0.983333	1.04
									-70	0.97	0.96	0.965	0.973333	0.97	0.971667
									-73	1.025	0.97	0.9975	0.963333	0.913333	0.938333
									-76	1.045	0.96	1.0025	1.02	0.926667	0.973333
									-79	1.015	0.95	0.9825	0.963333	0.943333	0.953333
									-82	0.975	0.945	0.96	0.99	0.946667	0.968333
									-85	0.995	0.935	0.965	0.946667	0.97	0.958333
									-88	1.045	0.925	0.985	0.963333	1.01	0.986667
									-91	0.945	0.995	0.97	0.96	0.993333	0.976667
									-94	1.11	0.96	1.035	0.976667	0.906667	0.941667
									-97	0.985	0.935	0.96	1.02333	1.31667	1.17
									-100	1.01	1.07	1.04	0.986667	0.926667	0.956667
									-103	1.01	1	1.005	0.956667	0.943333	0.95
									-106	0.95	0.98	0.965	1.12	0.936667	1.02833
									-109	1.155	1.04	1.0975	1.07667	0.973333	1.025
									-112	1.01	0.985	0.9975	1.01	0.94	0.975
									-115	0.97	1.035	1.0025	1.04	0.95	0.995
									-118	1.055	0.965	1.01	1.02667	0.946667	0.986667
									-121	0.99	0.96	0.975	0.963333	0.966667	0.965
									-124	0.96	0.97	0.965	0.96	0.99	0.975
									-127	0.935	0.95	0.9425	0.976667	0.92	0.948333
									-130	0.94	0.935	0.9375	0.966667	0.99	0.978333
									-133	1	0.93	0.965	0.983333	0.933333	0.958333
									-136	1	0.935	0.9675	0.996667	0.936667	0.966667
									-139	1.01	0.94	0.975	0.97	0.96	0.965
									-142	0.995	1.02	1.0075	0.963333	0.986667	0.975
									-145	0.97	0.95	0.96	1.01	0.913333	0.961667
									-148	0.96	0.95	0.955	0.93	0.913333	0.921667
									-151	0.985	1.02	1.0025	0.953333	0.906667	0.93
									-154	0.91	0.975	0.9425	0.946667	0.966667	0.956667
									-157	0.96	0.95	0.955	0.96	0.97	0.965
									-160	0.995	0.96	0.9775	0.95	0.933333	0.941667
									-163	1.06	0.99	1.025	1.01667	0.95	0.983333
									-166	1.005	0.935	0.97	0.923333	0.936667	0.93
									-169	0.975	1	0.9875	0.99	0.973333	0.981667
									-172	0.995	0.97	0.9825	0.976667	0.91	0.943333
									-175	0.97	0.995	0.9825	0.976667	0.886667	0.931667
									-178	0.96	0.96	0.96	1.04333	0.95	0.996667
									-181	0.96	1	0.98	0.956667	1.05667	1.00667
									-184	0.985	1.035	1.01	0.95	1.08	1.015
									-187	1.035	0.985	1.01	1.06667	1.07333	1.07
									-190	1.045	1	1.0225	1.02	0.95	0.985
									-193	1	1.04	1.02	1.17	1.06667	1.11833
									-196	0.985	1.05	1.0175	1.07333	1.15	1.11167
									-199	1.065	1.03	1.0475	1.12333	1.06	1.09167
									-202	1.03	1.06	1.045	1.17333	1.22	1.19667
									-205	1.02	1.07	1.045	1.17667	1.1	1.13833
									-208	1.04	1.03	1.035	1.08	1.02667	1.05333
									-211	0.985	1.12	1.0525	1.11333	1.17667	1.145
									-214	0.995	1.02	1.0075	1	1.00333	1.00167
									-217	0.985	0.95	0.9675	1.52333	0.993333	1.25833
									-220	0.985	0.965	0.975	0.953333	1.06333	1.00833
									-223	0.995	1.02	1.0075	1.04667	1	1.02333
									-226	1.02	0.995	1.0075	0.976667	1.04	1.00833
									-229	0.94	0.985	0.9625	0.963333	0.943333	0.953333
									-232	0.96	0.95	0.955	1.00333	0.913333	0.958333
									-235	0.95	0.935	0.9425	1.01333	0.96	0.986667
									-238	0.96	0.995	0.9775	0.953333	0.95	0.951667
									-241	0.98	0.935	0.9575	0.983333	0.95	0.966667
									-244	1.01	0.965	0.9875	0.933333	0.95	0.941667
									-247	0.975	0.93	0.9525	1.00333	1.00667	1.005
									-250	0.965	0.985	0.975	0.976667	0.996667	0.986667
									-253	0.98	0.97	0.975	1.04333	1.12333	1.08333
									-256	0.955	1.175	1.065	0.983333	1.36333	1.17333
									-259	1.045	1	1.0225	1.52667	1.07	1.29833
									-262	1.095	1.085	1.09	0.963333	1.16	1.06167
									-265	0.985	1.08	1.0325	1.03667	1.09	1.06333
									-268	1	1.115	1.0575	1.32	1.27667	1.29833
									-271	1.14	1.02	1.08	1.65	1.28	1.465
									-274	1.005	1.16	1.0825	1.23333	1.33667	1.285
									-277	1.09	1.115	1.1025	1.08333	1.31667	1.2
									-280	1.005	0.995	1	1.13667	1.20333	1.17
									-283	1.01	1.015	1.0125	1.05	1.19	1.12
									-286	0.95	0.96	0.955	0.983333	1.18667	1.085
									-289	1.05	1.085	1.0675	1.00667	1.16333	1.085
									-292	1.01	1.07	1.04	1.10667	1.14667	1.12667
									-295	1.02	0.94	0.98	0.98	1.06333	1.02167
									-298	0.97	1.08	1.025	1.02	1.00667	1.01333
									-301	0.965	1.005	0.985	0.993333	1.06333	1.02833
									-304	0.985	1.06	1.0225	1.44667	1.03333	1.24
									-307	0.925	1.105	1.015	1.04333	0.996667	1.02
									-310	1	0.995	0.9975	1.19	1.00667	1.09833
									-313	1.03	0.96	0.995	1.05667	1.05667	1.05667
									-316	0.955	1.075	1.015	1.19333	0.996667	1.095
									-319	0.97	1.035	1.0025	0.966667	1.12	1.04333
									-322	0.975	0.985	0.98	1.01667	0.936667	0.976667
									-325	0.99	1.07	1.03	0.99	1.02667	1.00833
									-328	1.03	0.995	1.0125	1.08	0.983333	1.03167
									-331	1.035	0.995	1.015	1.1	1.01333	1.05667
									-334	0.975	1.04	1.0075	1.05333	1.02333	1.03833
									-337	1.005	1.05	1.0275	1.00667	1.03333	1.02
									-340	0.98	0.95	0.965	1.07333	0.913333	0.993333
									-343	0.945	0.945	0.945	0.95	0.996667	0.973333
									-346	1	0.975	0.9875	1	0.943333	0.971667
									-349	0.99	0.96	0.975	1.04333	1.10667	1.075
									-352	0.985	1.04	1.0125	1.03667	0.98	1.00833
									-355	0.985	1.03	1.0075	0.93	0.99	0.96
									-358	1.055	0.97	1.0125	0.99	0.94	0.965
									-361	0.985	0.95	0.9675	1.02333	0.946667	0.985
									-364	0.995	0.93	0.9625	0.973333	0.993333	0.983333
									-367	0.985	0.995	0.99	1.01333	1.04333	1.02833
									-370	0.975	0.93	0.9525	1.12333	0.99	1.05667
									-373	0.94	0.995	0.9675	1	1.04	1.02
									-376	0.97	1.08	1.025	0.983333	1.02	1.00167
									-379	1.01	0.995	1.0025	0.966667	1.13	1.04833
									-382	0.975	1.04	1.0075	0.96	1	0.98
									-385	1	0.955	0.9775	1.13333	0.996667	1.065
									-388	0.98	1.02	1	1.06333	0.976667	1.02
									-391	0.955	0.985	0.97	0.986667	1.01667	1.00167
									-394	0.945	0.895	0.92	0.946667	0.973333	0.96
									-397	0.995	0.97	0.9825	1.00667	1.02	1.01333
									-400	0.95	1.025	0.9875	0.97	1.01	0.99

## Sheet: AGO2
miRNA	targets	AGI	Gene family	Target sequence	Strand of target	coordinate of binding site start	coordinate of binding site end	cleavage site	Relative coordinate	25C Ler	36C Ler	Average Ler	25C Col	36C Col	Average Col
miR403	AGO2	AT1G31280	AGO	GGAGTTTGTGCGTGAATCTAAT	w	11185204	11185225	11185215	-401	0.97	1.08	1.025	1.08333	0.966667	1.025
									-398	1.025	1.045	1.035	1.00333	1.02333	1.01333
									-395	0.955	1.015	0.985	0.983333	1.03333	1.00833
									-392	1.055	0.96	1.0075	1.18333	0.953333	1.06833
									-389	1.01	0.995	1.0025	1	0.973333	0.986667
									-386	0.99	1.06	1.025	1.01	0.973333	0.991667
									-383	1.015	0.995	1.005	1.02333	0.966667	0.995
									-380	0.97	1.085	1.0275	0.963333	0.963333	0.963333
									-377	0.945	1.01	0.9775	0.99	1.00333	0.996667
									-374	0.99	0.93	0.96	0.963333	0.936667	0.95
									-371	1.025	0.95	0.9875	0.963333	0.946667	0.955
									-368	0.935	0.965	0.95	0.96	0.94	0.95
									-365	0.975	0.95	0.9625	0.94	0.916667	0.928333
									-362	1.055	0.96	1.0075	1	0.986667	0.993333
									-359	0.995	0.95	0.9725	0.963333	0.943333	0.953333
									-356	1	0.995	0.9975	0.99	1.01667	1.00333
									-353	0.95	1.095	1.0225	1.04667	0.96	1.00333
									-350	0.97	0.96	0.965	0.983333	0.983333	0.983333
									-347	0.97	1.06	1.015	1.04333	0.973333	1.00833
									-344	1.125	0.985	1.055	1.07333	1.00667	1.04
									-341	0.985	1.045	1.015	1.26	1.02333	1.14167
									-338	1	1.01	1.005	1.02667	1.01	1.01833
									-335	0.995	0.985	0.99	1.00667	1.04333	1.025
									-332	1.085	0.985	1.035	0.97	1.04	1.005
									-329	1.025	0.96	0.9925	0.99	0.933333	0.961667
									-326	0.945	0.995	0.97	0.963333	0.963333	0.963333
									-323	1.015	1.015	1.015	0.973333	0.98	0.976667
									-320	0.945	0.96	0.9525	0.97	0.92	0.945
									-317	0.955	0.985	0.97	0.966667	1.00667	0.986667
									-314	0.985	0.995	0.99	0.97	1.12667	1.04833
									-311	0.97	0.96	0.965	0.996667	1.01	1.00333
									-308	0.96	0.975	0.9675	0.973333	0.95	0.961667
									-305	1.02	0.935	0.9775	0.973333	0.973333	0.973333
									-302	1	0.96	0.98	0.96	0.943333	0.951667
									-299	1.01	0.95	0.98	1.01333	0.953333	0.983333
									-296	0.98	0.935	0.9575	1	0.99	0.995
									-293	0.97	1.01	0.99	0.996667	1.05	1.02333
									-290	1.01	0.975	0.9925	0.976667	0.95	0.963333
									-287	0.97	0.985	0.9775	0.94	1.13333	1.03667
									-284	0.985	0.965	0.975	1.01	0.986667	0.998333
									-281	1.065	0.995	1.03	1.21667	1.09333	1.155
									-278	0.965	1.02	0.9925	1.23667	1.15333	1.195
									-275	0.985	1.035	1.01	1.07333	1	1.03667
									-272	1	1.01	1.005	1.00333	1.03333	1.01833
									-269	0.99	0.985	0.9875	0.983333	0.963333	0.973333
									-266	0.96	0.905	0.9325	0.963333	1.00333	0.983333
									-263	1.11	0.995	1.0525	1.02	0.953333	0.986667
									-260	1.01	1.02	1.015	1.06	1.01	1.035
									-257	1	1.105	1.0525	0.996667	0.98	0.988333
									-254	0.95	1.07	1.01	0.956667	0.993333	0.975
									-251	1.005	1.145	1.075	1.14667	1.17667	1.16167
									-248	1.115	1.235	1.175	1.46333	1.15333	1.30833
									-245	1.12	1.22	1.17	1.04333	1.09333	1.06833
									-242	1.055	1.215	1.135	1.11333	1.05	1.08167
									-239	1.025	1.155	1.09	1.18333	1.07333	1.12833
									-236	1.23	1.11	1.17	1.42333	1.02667	1.225
									-233	1.205	1.16	1.1825	1.16667	1.15333	1.16
									-230	0.96	1.105	1.0325	1.17	1.05667	1.11333
									-227	1.01	1.02	1.015	1.35	0.973333	1.16167
									-224	1.015	0.95	0.9825	0.98	0.983333	0.981667
									-221	0.975	0.985	0.98	0.956667	0.966667	0.961667
									-218	0.96	0.95	0.955	1.02667	0.926667	0.976667
									-215	1	1.085	1.0425	1.33	0.943333	1.13667
									-212	0.97	0.945	0.9575	0.96	0.99	0.975
									-209	0.96	1.01	0.985	0.936667	0.976667	0.956667
									-206	0.94	0.96	0.95	0.98	0.92	0.95
									-203	0.985	1.09	1.0375	0.956667	1.00333	0.98
									-200	0.985	0.985	0.985	1.02333	0.92	0.971667
									-197	0.985	0.97	0.9775	0.966667	0.926667	0.946667
									-194	0.955	0.96	0.9575	0.943333	0.93	0.936667
									-191	1.02	0.945	0.9825	0.96	0.956667	0.958333
									-188	0.985	1.01	0.9975	1.00667	0.956667	0.981667
									-185	0.95	0.985	0.9675	0.946667	0.933333	0.94
									-182	1.01	1.06	1.035	0.956667	0.933333	0.945
									-179	0.945	0.975	0.96	0.95	0.92	0.935
									-176	0.985	1.025	1.005	1.01333	0.956667	0.985
									-173	0.985	1.08	1.0325	1	0.963333	0.981667
									-170	0.96	0.955	0.9575	1.02667	0.996667	1.01167
									-167	0.955	0.985	0.97	1.28667	1.04	1.16333
									-164	1.02	0.97	0.995	1.09333	1.00333	1.04833
									-161	0.97	0.965	0.9675	1.26667	0.956667	1.11167
									-158	1.02	0.975	0.9975	0.95	0.966667	0.958333
									-155	0.94	0.915	0.9275	0.99	0.996667	0.993333
									-152	0.995	1.005	1	0.946667	0.963333	0.955
									-149	1	0.97	0.985	0.966667	0.913333	0.94
									-146	1.1	1.04	1.07	0.95	0.973333	0.961667
									-143	1.05	0.995	1.0225	0.986667	1.17333	1.08
									-140	0.96	0.94	0.95	0.946667	0.96	0.953333
									-137	0.925	0.995	0.96	0.953333	0.936667	0.945
									-134	0.955	1.03	0.9925	0.966667	0.936667	0.951667
									-131	1.01	0.985	0.9975	0.93	0.95	0.94
									-128	0.97	0.995	0.9825	0.996667	0.95	0.973333
									-125	0.94	0.995	0.9675	0.93	0.99	0.96
									-122	1.01	1.005	1.0075	0.996667	0.946667	0.971667
									-119	1.015	1.05	1.0325	0.953333	0.966667	0.96
									-116	1.005	0.995	1	0.973333	1.03333	1.00333
									-113	1.01	1.055	1.0325	1.02667	0.936667	0.981667
									-110	1	0.97	0.985	0.956667	1.02	0.988333
									-107	0.985	0.985	0.985	1.00667	1.05	1.02833
									-104	0.97	1	0.985	0.956667	1.19	1.07333
									-101	0.995	0.95	0.9725	0.986667	1.02667	1.00667
									-98	0.96	0.905	0.9325	1.01667	0.946667	0.981667
									-95	1.075	1.01	1.0425	1.01333	0.926667	0.97
									-92	1.02	0.97	0.995	0.97	0.98	0.975
									-89	1	1.01	1.005	0.94	0.95	0.945
									-86	0.96	0.995	0.9775	0.943333	1.02333	0.983333
									-83	0.925	1.045	0.985	1.01333	1.02	1.01667
									-80	0.95	1.045	0.9975	0.973333	0.973333	0.973333
									-77	0.96	1.045	1.0025	0.973333	1.04	1.00667
									-74	1.01	1.03	1.02	0.97	0.956667	0.963333
									-71	0.985	0.965	0.975	0.953333	1.04	0.996667
									-68	0.985	0.95	0.9675	1.02	1.00667	1.01333
									-65	0.96	0.97	0.965	0.94	0.973333	0.956667
									-62	0.98	0.985	0.9825	0.963333	0.943333	0.953333
									-59	0.955	1.005	0.98	0.98	0.95	0.965
									-56	0.985	0.965	0.975	1.15	1.00667	1.07833
									-53	0.955	0.985	0.97	1.06333	0.966667	1.015
									-50	0.97	1.03	1	1.09333	0.943333	1.01833
									-47	0.995	0.93	0.9625	1.04333	0.973333	1.00833
									-44	0.995	0.975	0.985	0.996667	0.996667	0.996667
									-41	0.985	1.04	1.0125	0.956667	1.02	0.988333
									-38	0.965	1.04	1.0025	0.996667	0.916667	0.956667
									-35	1.02	0.97	0.995	1.01333	0.953333	0.983333
									-32	0.985	0.96	0.9725	1.03	0.903333	0.966667
									-29	1.04	0.985	1.0125	0.986667	0.943333	0.965
									-26	0.96	0.96	0.96	0.963333	0.92	0.941667
									-23	0.955	1	0.9775	1.01	0.913333	0.961667
									-20	1.02	0.96	0.99	0.986667	0.9	0.943333
									-17	1	0.92	0.96	1.05667	0.993333	1.025
									-14	1.02	0.975	0.9975	0.97	0.95	0.96
									-11	0.955	0.935	0.945	0.963333	0.95	0.956667
									-8	0.91	1.01	0.96	0.913333	0.92	0.916667
									-5	0.945	1.035	0.99	0.99	1.03333	1.01167
									-2	1.005	1.01	1.0075	0.973333	0.916667	0.945
									1	0.95	1.07	1.01	0.963333	0.973333	0.968333
									4	1.025	0.935	0.98	0.956667	0.926667	0.941667
									7	1.01	0.925	0.9675	0.993333	0.93	0.961667
									10	0.965	0.97	0.9675	0.956667	0.97	0.963333
									13	0.985	1.06	1.0225	0.966667	0.956667	0.961667
									16	0.955	0.985	0.97	0.943333	0.99	0.966667
									19	0.96	0.96	0.96	0.943333	0.966667	0.955
									22	1.1	0.95	1.025	0.996667	0.926667	0.961667
									25	1.025	1.005	1.015	1.06	0.98	1.02
									28	1	0.975	0.9875	0.98	0.93	0.955
									31	1	0.995	0.9975	1.08333	0.943333	1.01333
									34	1.01	0.95	0.98	1.01333	0.98	0.996667
									37	0.985	0.955	0.97	1.01	0.99	1
									40	1.045	0.95	0.9975	0.99	0.97	0.98
									43	0.995	0.925	0.96	1.05667	0.963333	1.01
									46	0.98	0.94	0.96	0.94	1.01667	0.978333
									49	0.98	0.905	0.9425	1.09	0.97	1.03
									52	0.985	0.97	0.9775	0.99	0.96	0.975
									55	1	1.01	1.005	1.17667	0.973333	1.075
									58	0.935	0.925	0.93	0.966667	0.93	0.948333
									61	0.945	0.975	0.96	0.98	0.98	0.98
									64	0.945	0.96	0.9525	0.973333	0.92	0.946667
									67	0.955	0.96	0.9575	0.96	0.943333	0.951667
									70	1	0.91	0.955	1.1	0.913333	1.00667
									73	1.02	0.975	0.9975	0.923333	0.94	0.931667
									76	1.02	0.97	0.995	1.01667	0.906667	0.961667
									79	0.935	1.09	1.0125	0.946667	0.906667	0.926667
									82	1.01	0.96	0.985	0.953333	0.94	0.946667
									85	1.055	0.975	1.015	0.946667	0.926667	0.936667
									88	0.925	0.985	0.955	0.96	0.96	0.96
									91	1.015	0.96	0.9875	1	0.98	0.99
									94	0.955	0.96	0.9575	0.96	0.936667	0.948333
									97	0.97	0.94	0.955	0.94	0.973333	0.956667
									100	0.99	0.985	0.9875	0.973333	0.956667	0.965
									103	1.01	0.965	0.9875	1	0.926667	0.963333
									106	1.02	0.95	0.985	0.996667	0.933333	0.965
									109	1.025	0.925	0.975	0.996667	0.95	0.973333
									112	0.97	0.975	0.9725	0.94	1.00667	0.973333
									115	0.96	0.94	0.95	0.966667	0.946667	0.956667
									118	0.96	0.92	0.94	0.97	0.903333	0.936667
									121	0.96	0.95	0.955	0.963333	0.96	0.961667
									124	0.995	0.96	0.9775	1.01667	0.92	0.968333
									127	1.005	0.95	0.9775	0.996667	0.946667	0.971667
									130	0.975	0.96	0.9675	0.956667	0.973333	0.965
									133	0.985	0.97	0.9775	1.06667	0.913333	0.99
									136	1.01	0.995	1.0025	0.963333	0.926667	0.945
									139	1.04	0.95	0.995	1.34	0.993333	1.16667
									142	1.04	0.95	0.995	1.11333	0.976667	1.045
									145	0.98	0.95	0.965	0.95	0.936667	0.943333
									148	0.98	1.035	1.0075	1	0.906667	0.953333
									151	0.95	0.96	0.955	0.97	0.913333	0.941667
									154	1.01	0.95	0.98	0.956667	0.963333	0.96
									157	1.06	0.96	1.01	1.01	0.95	0.98
									160	0.975	0.94	0.9575	0.946667	0.923333	0.935
									163	0.985	0.935	0.96	0.966667	0.943333	0.955
									166	1.025	0.96	0.9925	0.94	0.95	0.945
									169	0.97	1.07	1.02	0.94	0.936667	0.938333
									172	0.99	0.945	0.9675	0.93	0.953333	0.941667
									175	0.985	0.995	0.99	0.98	0.943333	0.961667
									178	0.975	0.935	0.955	1.07	0.956667	1.01333
									181	0.985	0.985	0.985	1.19667	0.936667	1.06667
									184	1	0.935	0.9675	1.06	0.903333	0.981667
									187	1.01	0.93	0.97	0.956667	0.946667	0.951667
									190	0.91	0.975	0.9425	0.956667	0.913333	0.935
									193	1.01	0.96	0.985	1.01333	0.966667	0.99
									196	1.01	0.95	0.98	0.94	0.936667	0.938333
									199	0.97	0.975	0.9725	0.98	0.926667	0.953333
									202	0.99	0.995	0.9925	0.966667	0.94	0.953333
									205	0.97	1.07	1.02	0.963333	0.93	0.946667
									208	0.96	1.035	0.9975	0.986667	0.926667	0.956667
									211	0.96	0.95	0.955	0.986667	0.913333	0.95
									214	0.96	1.02	0.99	0.966667	0.996667	0.981667
									217	0.995	0.96	0.9775	1	0.943333	0.971667
									220	0.985	0.975	0.98	0.94	0.94	0.94
									223	1.02	0.96	0.99	0.983333	0.906667	0.945
									226	0.9	0.985	0.9425	0.966667	0.933333	0.95
									229	0.94	0.995	0.9675	0.94	0.983333	0.961667
									232	1.025	0.945	0.985	1.01333	0.933333	0.973333
									235	0.965	0.985	0.975	1.07333	0.963333	1.01833
									238	1.07	0.975	1.0225	1.02	0.906667	0.963333
									241	1.01	0.925	0.9675	1.02333	0.913333	0.968333
									244	0.96	0.985	0.9725	0.993333	0.966667	0.98
									247	0.985	0.96	0.9725	0.963333	0.913333	0.938333
									250	1.02	0.91	0.965	1.03667	0.913333	0.975
									253	0.96	1.055	1.0075	0.93	0.95	0.94
									256	0.975	0.97	0.9725	0.986667	0.966667	0.976667
									259	1.02	0.935	0.9775	0.946667	0.966667	0.956667
									262	0.955	0.95	0.9525	0.963333	0.963333	0.963333
									265	0.97	1.01	0.99	0.97	0.97	0.97
									268	0.995	0.995	0.995	0.966667	0.98	0.973333
									271	0.955	0.96	0.9575	0.973333	0.95	0.961667
									274	0.985	0.96	0.9725	0.95	0.966667	0.958333
									277	0.96	0.96	0.96	1.32	0.953333	1.13667
									280	0.98	0.945	0.9625	0.956667	0.94	0.948333
									283	1.02	0.97	0.995	1.09667	1.01	1.05333
									286	0.97	0.95	0.96	0.993333	0.926667	0.96
									289	0.965	0.96	0.9625	1.11667	0.95	1.03333
									292	0.935	0.995	0.965	0.956667	0.956667	0.956667
									295	0.945	0.94	0.9425	1.01667	0.96	0.988333
									298	0.97	0.955	0.9625	1.29	0.956667	1.12333
									301	0.955	0.96	0.9575	0.946667	0.98	0.963333
									304	1	0.97	0.985	1.02	0.986667	1.00333
									307	0.955	0.985	0.97	0.976667	0.913333	0.945
									310	0.94	0.96	0.95	0.95	0.956667	0.953333
									313	1.055	0.96	1.0075	1.02667	0.92	0.973333
									316	0.975	0.94	0.9575	0.923333	0.983333	0.953333
									319	1.005	0.95	0.9775	1.22333	0.936667	1.08
									322	1.01	0.96	0.985	1.16	0.966667	1.06333
									325	0.94	0.96	0.95	1.15667	0.933333	1.045
									328	0.995	0.975	0.985	0.973333	0.93	0.951667
									331	1.055	1	1.0275	1.03333	0.956667	0.995
									334	1.01	0.95	0.98	1.06667	0.986667	1.02667
									337	1.045	0.955	1	1.08333	0.986667	1.035
									340	0.975	0.895	0.935	0.973333	0.943333	0.958333
									343	0.965	0.965	0.965	0.956667	0.953333	0.955
									346	1.01	0.915	0.9625	0.946667	0.966667	0.956667
									349	1.025	0.975	1	0.98	1.01667	0.998333
									352	0.94	0.95	0.945	0.946667	0.913333	0.93
									355	0.985	0.975	0.98	0.98	0.996667	0.988333
									358	1.035	0.945	0.99	0.986667	0.94	0.963333
									361	1.01	1.025	1.0175	0.94	0.93	0.935
									364	1.01	1.02	1.015	1.00667	0.936667	0.971667
									367	0.945	0.95	0.9475	0.946667	0.94	0.943333
									370	0.96	0.975	0.9675	1.00667	0.98	0.993333
									373	0.94	0.96	0.95	0.963333	0.94	0.951667
									376	1	0.925	0.9625	1.27	0.963333	1.11667
									379	0.985	0.985	0.985	0.97	0.943333	0.956667
									382	0.975	0.965	0.97	1.24667	0.95	1.09833
									385	1.04	0.925	0.9825	1.01333	0.966667	0.99
									388	0.97	0.985	0.9775	0.986667	0.973333	0.98
									391	0.985	0.965	0.975	0.963333	0.97	0.966667
									394	0.99	0.935	0.9625	0.986667	0.94	0.963333
									397	1.005	0.985	0.995	1.20667	0.983333	1.095
									400	0.975	0.975	0.975	1.25333	0.906667	1.08

## Sheet: AT1G51480
miRNA	targets	AGI	Gene family	Target sequence	Strand of target	coordinate of binding site start	coordinate of binding site end	cleavage site	Relative coordinate	25W Ler	36W Ler	Average Ler	25W Col	36W Col	Average Col
miR472		AT1G51480	NBS-LRR	GGTATGGGGGGAGTAGGAAAAA	c	19095946	19095967	19095957	401	1.01	0.96	0.985	0.963333	1.07	1.01667
									398	1.04	1.02	1.03	0.993333	0.896667	0.945
									395	0.995	0.93	0.9625	1.13333	1.02667	1.08
									392	0.97	1.01	0.99	0.943333	0.966667	0.955
									389	0.985	0.935	0.96	1.10667	0.97	1.03833
									386	1.07	1.02	1.045	1.01667	0.98	0.998333
									383	1.02	1	1.01	1.10333	0.94	1.02167
									380	0.935	1.015	0.975	0.99	1.05333	1.02167
									377	0.945	0.985	0.965	1.02667	0.973333	1
									374	0.98	0.96	0.97	0.976667	1.03333	1.005
									371	0.97	0.96	0.965	1.04667	1.14667	1.09667
									368	1.03	0.985	1.0075	1.03333	1.21333	1.12333
									365	0.97	0.995	0.9825	0.94	1.05	0.995
									362	0.955	0.95	0.9525	0.966667	0.943333	0.955
									359	0.94	0.97	0.955	1.09667	1.01	1.05333
									356	1.035	0.97	1.0025	0.99	0.953333	0.971667
									353	1.02	0.965	0.9925	1.06333	0.933333	0.998333
									350	1.115	0.97	1.0425	1.2	0.89	1.045
									347	1.01	0.93	0.97	1.00333	1.00333	1.00333
									344	1.01	1.08	1.045	0.956667	0.953333	0.955
									341	0.955	1.03	0.9925	0.95	0.956667	0.953333
									338	0.995	0.95	0.9725	0.943333	0.936667	0.94
									335	0.985	0.93	0.9575	0.98	0.94	0.96
									332	1.02	0.97	0.995	0.973333	0.926667	0.95
									329	0.985	0.96	0.9725	0.936667	1.01333	0.975
									326	1.04	0.985	1.0125	0.956667	1.09667	1.02667
									323	0.955	1.02	0.9875	0.966667	1.01667	0.991667
									320	0.965	0.985	0.975	1.12	1.01667	1.06833
									317	0.985	0.96	0.9725	1.04333	1.1	1.07167
									314	1.02	0.985	1.0025	1.42333	1.02	1.22167
									311	0.965	0.985	0.975	0.993333	1.01	1.00167
									308	0.99	0.96	0.975	0.996667	1.07667	1.03667
									305	1.075	0.95	1.0125	1.05	1.04667	1.04833
									302	0.97	0.95	0.96	0.953333	0.92	0.936667
									299	0.975	0.985	0.98	0.976667	0.956667	0.966667
									296	0.985	0.975	0.98	0.946667	0.99	0.968333
									293	1.01	0.935	0.9725	0.996667	0.933333	0.965
									290	0.965	0.935	0.95	0.98	0.996667	0.988333
									287	0.985	0.95	0.9675	0.98	0.96	0.97
									284	0.97	0.995	0.9825	0.986667	0.956667	0.971667
									281	0.965	0.975	0.97	0.99	0.926667	0.958333
									278	0.955	0.985	0.97	0.98	0.98	0.98
									275	0.995	0.97	0.9825	0.96	0.99	0.975
									272	0.955	1.06	1.0075	1.01333	0.95	0.981667
									269	1.015	0.995	1.005	0.976667	0.956667	0.966667
									266	0.985	0.975	0.98	0.973333	0.963333	0.968333
									263	0.975	0.94	0.9575	1.04667	0.993333	1.02
									260	0.975	0.96	0.9675	1.01667	1.00333	1.01
									257	0.97	0.985	0.9775	0.956667	0.953333	0.955
									254	1	0.97	0.985	0.963333	0.986667	0.975
									251	0.99	1.02	1.005	0.986667	0.99	0.988333
									248	0.955	0.955	0.955	1.02	0.966667	0.993333
									245	0.985	0.995	0.99	0.986667	0.953333	0.97
									242	1	0.975	0.9875	1.00333	1.00667	1.005
									239	0.995	0.985	0.99	0.963333	0.993333	0.978333
									236	1.025	0.97	0.9975	0.98	0.98	0.98
									233	0.985	0.965	0.975	0.96	0.996667	0.978333
									230	1.005	0.905	0.955	1.07	0.943333	1.00667
									227	0.985	0.975	0.98	0.956667	0.913333	0.935
									224	1.025	1.055	1.04	1.01	1.04	1.025
									221	1.01	0.93	0.97	0.946667	0.973333	0.96
									218	0.985	0.93	0.9575	1.04	1.1	1.07
									215	0.975	1.1	1.0375	1.02	1.15	1.085
									212	1.015	1.035	1.025	1.26333	1.09	1.17667
									209	1.025	0.995	1.01	1.10333	1.04	1.07167
									206	0.97	1.11	1.04	1.02667	1.07667	1.05167
									203	1.07	0.995	1.0325	1.1	1	1.05
									200	0.94	0.965	0.9525	1.08667	1.01333	1.05
									197	1.04	0.995	1.0175	0.963333	1.11333	1.03833
									194	0.995	0.975	0.985	0.973333	1.12333	1.04833
									191	0.97	0.96	0.965	0.983333	0.956667	0.97
									188	1	0.93	0.965	1.16333	0.973333	1.06833
									185	0.985	0.95	0.9675	0.996667	0.95	0.973333
									182	0.985	0.915	0.95	1.02	1.00333	1.01167
									179	1	0.97	0.985	0.956667	0.956667	0.956667
									176	1	0.95	0.975	0.956667	0.99	0.973333
									173	0.97	0.905	0.9375	0.94	0.933333	0.936667
									170	1	0.94	0.97	0.983333	0.97	0.976667
									167	0.935	1.02	0.9775	0.94	0.933333	0.936667
									164	0.97	0.945	0.9575	0.946667	0.92	0.933333
									161	0.975	0.985	0.98	1.03333	0.966667	1
									158	0.975	0.985	0.98	0.976667	0.996667	0.986667
									155	1.025	1.01	1.0175	0.996667	0.996667	0.996667
									152	0.945	0.985	0.965	0.976667	1.01333	0.995
									149	1.05	0.995	1.0225	1.01333	0.98	0.996667
									146	1.065	0.95	1.0075	1.08333	0.906667	0.995
									143	1.01	1.03	1.02	1.16	1.15	1.155
									140	1.02	1.01	0.995	1.04	0.973333	1.00667
									137	0.985	1.04	1.0125	0.99	0.96	0.975
									134	0.985	0.97	0.9775	0.946667	1.02	0.983333
									131	1.02	0.95	0.985	0.95	0.926667	0.938333
									128	0.95	0.94	0.945	0.943333	0.98	0.961667
									125	0.97	0.96	0.965	1.03	0.926667	0.978333
									122	0.965	0.95	0.9575	0.97	1.01	0.99
									119	0.97	0.945	0.9575	1.03667	0.926667	0.981667
									116	1.005	0.94	0.9725	0.98	0.93	0.955
									113	0.985	0.94	0.9625	0.973333	0.92	0.946667
									110	0.96	0.975	0.9675	0.986667	0.97	0.978333
									107	0.995	0.895	0.945	0.986667	0.963333	0.975
									104	0.97	0.96	0.965	1	0.943333	0.971667
									101	0.945	0.93	0.9375	0.916667	0.893333	0.905
									98	0.925	0.995	0.96	0.97	0.933333	0.951667
									95	0.97	1.005	0.9875	0.92	0.906667	0.913333
									92	1.035	1.015	1.025	0.996667	0.946667	0.971667
									89	0.99	0.94	0.965	0.993333	1.04	1.01667
									86	1.015	0.96	0.9875	0.956667	0.946667	0.951667
									83	0.975	1.01	0.9925	1.40667	0.943333	1.175
									80	1.02	1.035	1.0275	1.21	0.943333	1.07667
									77	0.97	0.96	0.965	0.97	0.91	0.94
									74	1.05	0.92	0.985	0.906667	0.92	0.913333
									71	1.03	0.975	1.0025	0.986667	1.00333	0.995
									68	0.955	0.915	0.935	0.94	0.976667	0.958333
									65	1.025	0.945	0.985	1.01333	0.943333	0.978333
									62	0.985	0.985	0.985	0.996667	0.956667	0.976667
									59	1.02	0.94	0.98	0.996667	0.983333	0.99
									56	1.01	0.96	0.985	1.01667	0.99	1.00333
									53	0.985	0.935	0.96	1.02	0.936667	0.978333
									50	1.01	0.95	0.98	1.06667	0.936667	1.00167
									47	0.99	0.925	0.9575	0.956667	0.896667	0.926667
									44	1.075	0.96	1.0175	0.963333	0.956667	0.96
									41	0.995	0.985	0.99	0.97	0.94	0.955
									38	0.985	0.915	0.95	0.933333	0.903333	0.918333
									35	0.96	1.005	0.9825	1.21333	0.963333	1.08833
									32	0.96	0.96	0.96	1.07667	0.956667	1.01667
									29	1	1.08	1.04	0.946667	1.07	1.00833
									26	1	1.015	1.0075	1.04333	1.09333	1.06833
									23	0.995	0.99	0.9925	0.996667	1.03667	1.01667
									20	0.995	1.075	1.035	1.43333	1.01	1.22167
									17	1.005	0.985	0.995	1.01	0.956667	0.983333
									14	0.985	0.985	0.985	1.08	0.966667	1.02333
									11	0.995	1.01	1.0025	0.953333	0.983333	0.968333
									8	0.97	0.995	0.9825	0.973333	0.95	0.961667
									5	1.035	0.96	0.9975	0.963333	0.943333	0.953333
									2	1.035	0.985	1.01	0.946667	1.02333	0.985
									-1	1	0.96	0.98	0.973333	0.963333	0.968333
									-4	1.05	1.025	1.0375	1.02	0.946667	0.983333
									-7	1.005	0.94	0.9725	1.00667	0.99	0.998333
									-10	0.985	0.985	0.985	0.966667	1.04333	1.005
									-13	1.015	0.985	1	1.06	1.00667	1.03333
									-16	1.025	0.97	0.9975	0.963333	0.933333	0.948333
									-19	1.01	0.97	0.99	1.06667	0.96	1.01333
									-22	0.955	0.95	0.9525	0.94	1.05	0.995
									-25	1.075	0.995	1.035	1.12333	0.996667	1.06
									-28	0.985	0.97	0.9775	1.03	0.973333	1.00167
									-31	1.01	0.95	0.98	0.963333	1.01667	0.99
									-34	0.96	0.975	0.9675	0.913333	0.976667	0.945
									-37	0.995	0.965	0.98	0.946667	1.04	0.993333
									-40	0.955	0.925	0.94	1.05667	0.93	0.993333
									-43	1.065	1.04	1.0525	1.07333	0.986667	1.03
									-46	1	0.975	0.9875	0.993333	0.983333	0.988333
									-49	0.97	0.925	0.9475	0.973333	0.996667	0.985
									-52	0.995	1	0.9975	0.973333	0.98	0.976667
									-55	1.075	1.04	1.0575	1.24	0.99	1.115
									-58	1	1.01	1.005	0.983333	0.956667	0.97
									-61	1.02	0.96	0.99	1.06	0.936667	0.998333
									-64	1.01	1.045	1.0275	1.10667	1.25667	1.18167
									-67	0.97	0.975	0.9725	0.95	0.973333	0.961667
									-70	1.01	0.935	0.9725	0.976667	0.966667	0.971667
									-73	0.985	0.95	0.9675	0.98	0.94	0.96
									-76	0.97	0.965	0.9675	1.04	0.936667	0.988333
									-79	1.075	0.915	0.995	0.99	0.936667	0.963333
									-82	1	1.04	1.02	0.966667	0.93	0.948333
									-85	1.035	1.005	1.02	0.933333	0.976667	0.955
									-88	1.01	0.975	0.9925	1.00333	1.11	1.05667
									-91	1.02	0.935	0.9775	1.01333	0.966667	0.99
									-94	0.97	0.925	0.9475	0.98	0.98	0.98
									-97	0.985	0.935	0.96	0.973333	0.96	0.966667
									-100	0.925	0.965	0.945	0.943333	1	0.971667
									-103	0.995	0.975	0.985	1	0.946667	0.973333
									-106	0.95	1.02	0.985	1.03333	0.99	1.01167
									-109	1.01	0.94	0.975	1.01333	0.996667	1.005
									-112	0.96	0.975	0.9675	0.986667	0.943333	0.965
									-115	1.035	0.975	1.005	0.953333	0.98	0.966667
									-118	1.01	0.985	0.9975	1.23	0.963333	1.09667
									-121	0.97	0.905	0.9375	0.97	0.963333	0.966667
									-124	0.985	1.05	1.0175	1.01	0.983333	0.996667
									-127	0.98	0.915	0.9475	0.953333	0.97	0.961667
									-130	0.925	0.975	0.95	0.956667	0.953333	0.955
									-133	1.135	0.915	1.025	0.98	0.92	0.95
									-136	1.045	0.955	1	1.04667	0.896667	0.971667
									-139	0.955	0.96	0.9575	1.05	0.973333	1.01167
									-142	0.985	0.96	0.9725	1	0.956667	0.978333
									-145	0.985	0.985	0.985	0.99	1.16667	1.07833
									-148	0.995	0.94	0.9675	0.983333	0.926667	0.955
									-151	1.035	0.96	0.9975	0.973333	0.996667	0.985
									-154	1.02	0.975	0.9975	0.996667	0.936667	0.966667
									-157	1	0.965	0.9825	0.963333	0.97	0.966667
									-160	1	1.045	1.0225	0.973333	0.933333	0.953333
									-163	0.935	0.97	0.9525	1.00667	0.94	0.973333
									-166	1.105	1.02	1.0625	1.02333	1.01667	1.02
									-169	0.97	1.01	0.99	0.976667	1.03	1.00333
									-172	1.1	1.05	1.075	1.05	0.986667	1.01833
									-175	0.955	1.01	0.9825	0.96	0.99	0.975
									-178	1	0.975	0.9875	0.96	0.976667	0.968333
									-181	0.995	0.995	0.995	1.06667	0.966667	1.01667
									-184	0.96	0.96	0.96	1.06333	1.01	1.03667
									-187	0.985	0.935	0.96	1.09	0.986667	1.03833
									-190	1.01	0.975	0.9925	0.973333	1.07333	1.02333
									-193	1.01	0.915	0.9625	0.94	0.996667	0.968333
									-196	0.97	0.95	0.96	0.986667	0.963333	0.975
									-199	0.985	0.935	0.96	0.966667	0.9	0.933333
									-202	0.97	0.925	0.9475	0.98	0.89	0.935
									-205	1	0.975	0.9875	1	0.906667	0.953333
									-208	0.985	0.94	0.9625	0.956667	0.926667	0.941667
									-211	1.015	0.97	0.9925	1.01667	0.986667	1.00167
									-214	0.995	1.03	1.0125	0.993333	0.973333	0.983333
									-217	0.985	0.925	0.955	0.95	0.936667	0.943333
									-220	0.985	0.915	0.95	0.926667	0.936667	0.931667
									-223	1.01	0.96	0.985	0.963333	0.93	0.946667
									-226	0.97	0.96	0.965	1.06667	0.973333	1.02
									-229	0.995	0.955	0.975	1.02667	0.96	0.993333
									-232	0.965	0.96	0.9625	0.973333	0.94	0.956667
									-235	1.07	0.995	1.0325	1.03667	0.933333	0.985
									-238	1.085	0.945	1.015	0.956667	0.94	0.948333
									-241	1	0.94	0.97	0.973333	0.913333	0.943333
									-244	1	0.96	0.98	0.98	0.95	0.965
									-247	0.96	0.965	0.9625	0.99	0.98	0.985
									-250	0.985	1.005	0.995	0.946667	0.903333	0.925
									-253	0.985	0.96	0.9725	0.976667	1.2	1.08833
									-256	1.01	0.975	0.9925	0.98	0.936667	0.958333
									-259	0.96	0.975	0.9675	0.98	0.996667	0.988333
									-262	1.01	0.97	0.99	0.933333	0.966667	0.95
									-265	1	0.96	0.98	0.98	0.936667	0.958333
									-268	0.945	0.97	0.9575	1.00667	0.953333	0.98
									-271	0.935	0.93	0.9325	0.953333	1.09	1.02167
									-274	0.97	0.95	0.96	1.00667	0.946667	0.976667
									-277	0.975	0.995	0.985	0.966667	0.95	0.958333
									-280	1	0.965	0.9825	0.95	1.01	0.98
									-283	0.985	1.07	1.0275	0.976667	0.95	0.963333
									-286	1.065	0.915	0.99	0.97	0.966667	0.968333
									-289	1.005	0.995	1	0.94	1.01	0.975
									-292	0.97	1.055	1.0125	1.02	1.00667	1.01333
									-295	1.035	1.05	1.0425	1.07667	0.986667	1.03167
									-298	1.04	0.94	0.99	0.996667	0.94	0.968333
									-301	1.075	0.98	1.0275	1.00667	0.95	0.978333
									-304	1.01	0.96	0.985	0.983333	0.96	0.971667
									-307	0.935	1.005	0.97	0.996667	1.09333	1.045
									-310	0.96	1.01	0.985	0.943333	1.1	1.02167
									-313	1.01	0.95	0.98	1.02333	1.04	1.03167
									-316	0.91	0.995	0.9525	0.956667	0.96	0.958333
									-319	1.02	1.035	1.0275	0.966667	1.01	0.988333
									-322	0.97	0.99	0.98	1.08667	1.01667	1.05167
									-325	1.04	0.995	1.0175	1.02	1.03	1.025
									-328	1.055	0.915	0.985	1.07667	0.986667	1.03167
									-331	1.035	0.995	1.015	1.08	1.04333	1.06167
									-334	0.97	0.975	0.9725	1.07	0.926667	0.998333
									-337	1.04	1.055	1.0475	1.05667	0.99	1.02333
									-340	1.025	0.995	1.01	1.55333	1.02	1.28667
									-343	0.96	0.95	0.955	0.98	1.01	0.995
									-346	0.985	0.95	0.9675	1.25	0.963333	1.10667
									-349	0.995	1.005	1	0.953333	0.95	0.951667
									-352	1.035	0.985	1.01	1.29333	1.00333	1.14833
									-355	0.995	0.965	0.98	1.00333	0.983333	0.993333
									-358	0.945	0.96	0.9525	0.956667	0.94	0.948333
									-361	0.935	0.985	0.96	0.99	0.913333	0.951667
									-364	0.995	0.985	0.99	0.99	0.953333	0.971667
									-367	0.975	0.995	0.985	1.01	0.96	0.985
									-370	1	0.915	0.9575	1.09667	0.933333	1.015
									-373	1.085	0.995	1.04	0.96	1.05333	1.00667
									-376	1.035	1.07	1.0525	1.12333	0.983333	1.05333
									-379	0.985	0.96	0.9725	0.98	0.95	0.965
									-382	0.995	0.96	0.9775	0.93	0.956667	0.943333
									-385	0.985	0.965	0.975	1.12333	0.986667	1.055
									-388	0.975	0.985	0.98	1.01	1.09667	1.05333
									-391	1.09	0.975	1.0325	0.91	1.00333	0.956667
									-394	1.035	1.045	1.04	1.02333	0.973333	0.998333
									-397	0.99	0.94	0.965	1.00667	1.07	1.03833
									-400	1.045	1.03	1.0375	1.02	0.98	1

## Sheet: MYB113
miRNA	targets	AGI	Gene family	Target sequence	Strand of target	coordinate of binding site start	coordinate of binding site end	cleavage site	Relative coordinate	25C Ler	36C Ler	Average Ler	25C Col	36C Col	Average Col
miR828	MYB113	AT1G66370	MYB	TGGAACACTCATTTGAGTAAGA	w	24757835	24757856	24757846	-401	1.02	1.04	1.03	0.923333	0.88	0.901667
									-398	0.97	0.97	0.97	1.05333	0.916667	0.985
									-395	0.945	0.965	0.955	0.956667	0.95	0.953333
									-392	0.995	0.955	0.975	0.956667	0.933333	0.945
									-389	0.97	1.02	0.995	0.983333	0.94	0.961667
									-386	0.97	0.97	0.97	0.923333	0.95	0.936667
									-383	0.965	0.94	0.9525	0.956667	0.95	0.953333
									-380	0.935	0.95	0.9425	1.16333	0.933333	1.04833
									-377	1.06	0.95	1.005	0.956667	0.926667	0.941667
									-374	1	0.935	0.9675	1.01333	0.943333	0.978333
									-371	0.985	1	0.9925	1.12333	0.943333	1.03333
									-368	1.01	0.905	0.9575	0.973333	0.926667	0.95
									-365	1.09	1.005	1.0475	0.993333	0.926667	0.96
									-362	0.985	0.985	0.985	0.923333	0.956667	0.94
									-359	0.97	0.915	0.9425	0.973333	0.92	0.946667
									-356	1	0.94	0.97	0.99	1.01	1
									-353	0.96	0.97	0.965	0.946667	0.896667	0.921667
									-350	0.955	0.935	0.945	1.08667	1	1.04333
									-347	0.96	1.04	1	0.956667	0.93	0.943333
									-344	1.02	1.01	1.015	1.04	1.02333	1.03167
									-341	1.045	0.955	1	1.01333	1.00333	1.00833
									-338	1.04	0.97	1.005	0.96	1.27	1.115
									-335	0.995	0.975	0.985	1.03333	0.96	0.996667
									-332	0.975	1.02	0.9975	1.02	1.01333	1.01667
									-329	1.075	0.985	1.03	1.00333	0.96	0.981667
									-326	1.005	0.95	0.9775	1.02	0.93	0.975
									-323	0.97	0.95	0.96	0.933333	0.96	0.946667
									-320	0.955	0.95	0.9525	1.33333	0.896667	1.115
									-317	1.02	1.005	1.0125	0.99	0.946667	0.968333
									-314	0.925	0.905	0.915	0.976667	0.95	0.963333
									-311	1.01	0.96	0.985	1.01	0.953333	0.981667
									-308	0.95	1.01	0.98	0.946667	0.943333	0.945
									-305	1	1.02	1.01	0.916667	0.936667	0.926667
									-302	0.985	0.995	0.99	0.99	0.943333	0.966667
									-299	0.955	0.935	0.945	0.936667	0.92	0.928333
									-296	1.02	0.95	0.985	0.97	1.00667	0.988333
									-293	1.02	0.96	0.99	0.98	0.966667	0.973333
									-290	0.995	0.995	0.995	0.99	0.973333	0.981667
									-287	1.025	0.97	0.9975	0.976667	0.95	0.963333
									-284	0.97	1.01	0.99	0.926667	0.943333	0.935
									-281	1	0.96	0.98	0.973333	1.02333	0.998333
									-278	1	0.94	0.97	0.99	0.926667	0.958333
									-275	1.02	0.97	0.995	1.04333	0.966667	1.005
									-272	0.97	0.965	0.9675	0.986667	1.02333	1.005
									-269	1.01	0.935	0.9725	1.03333	0.95	0.991667
									-266	0.975	1.015	0.995	1	0.97	0.985
									-263	0.97	0.945	0.9575	0.983333	0.96	0.971667
									-260	0.97	0.96	0.965	0.996667	0.956667	0.976667
									-257	1.005	0.985	0.995	0.963333	1.01	0.986667
									-254	0.985	0.97	0.9775	1.09667	0.96	1.02833
									-251	0.985	0.965	0.975	0.93	0.956667	0.943333
									-248	0.94	0.95	0.945	0.923333	0.926667	0.925
									-245	0.96	0.985	0.9725	0.97	0.966667	0.968333
									-242	0.94	0.985	0.9625	0.98	0.933333	0.956667
									-239	1.02	0.995	1.0075	1.03	0.926667	0.978333
									-236	0.975	0.95	0.9625	0.93	0.97	0.95
									-233	0.975	1.01	0.9925	0.94	0.966667	0.953333
									-230	0.94	0.94	0.94	0.973333	1.01667	0.995
									-227	0.995	0.94	0.9675	1.01333	0.973333	0.993333
									-224	1	0.95	0.975	1.01333	0.966667	0.99
									-221	1.01	0.97	0.99	1.12333	0.97	1.04667
									-218	1.01	0.975	0.9925	0.98	1.02667	1.00333
									-215	0.955	0.94	0.9475	1	0.936667	0.968333
									-212	1.005	0.895	0.95	1.00667	0.956667	0.981667
									-209	1.01	0.985	0.9975	0.94	0.97	0.955
									-206	0.955	0.945	0.95	0.963333	0.943333	0.953333
									-203	1.005	1	1.0025	0.96	0.956667	0.958333
									-200	0.995	0.96	0.9775	0.97	0.98	0.975
									-197	0.995	1.025	1.01	1.05	0.96	1.005
									-194	0.965	0.985	0.975	0.986667	0.936667	0.961667
									-191	1.025	0.94	0.9825	0.95	0.926667	0.938333
									-188	0.975	0.97	0.9725	1.2	1.04667	1.12333
									-185	0.95	0.975	0.9625	0.953333	0.996667	0.975
									-182	0.99	0.935	0.9625	0.97	0.95	0.96
									-179	0.945	0.995	0.97	0.98	1.12	1.05
									-176	0.975	0.97	0.9725	0.956667	0.933333	0.945
									-173	1.08	0.96	1.02	0.983333	0.913333	0.948333
									-170	0.96	0.95	0.955	1.06333	0.973333	1.01833
									-167	0.955	0.945	0.95	0.953333	0.963333	0.958333
									-164	0.94	0.95	0.945	1.09	1.19667	1.14333
									-161	1.09	0.945	1.0175	1.02333	0.896667	0.96
									-158	0.925	1.005	0.965	0.976667	0.92	0.948333
									-155	0.985	0.955	0.97	0.96	0.926667	0.943333
									-152	1.045	0.985	1.015	1.01	0.923333	0.966667
									-149	1	0.995	0.9975	1.02	0.956667	0.988333
									-146	0.965	0.95	0.9575	0.936667	0.973333	0.955
									-143	0.975	0.975	0.975	0.973333	0.926667	0.95
									-140	1.065	0.93	0.9975	1.50667	0.953333	1.23
									-137	0.915	0.965	0.94	0.973333	0.95	0.961667
									-134	0.96	0.935	0.9475	0.963333	0.903333	0.933333
									-131	0.96	0.955	0.9575	0.98	0.943333	0.961667
									-128	0.985	0.92	0.9525	0.956667	1.00333	0.98
									-125	0.945	1.01	0.9775	0.976667	0.95	0.963333
									-122	1.035	0.96	0.9975	1.03333	1	1.01667
									-119	0.96	0.995	0.9775	0.983333	0.95	0.966667
									-116	1.01	0.97	0.99	0.956667	0.996667	0.976667
									-113	0.945	0.935	0.94	0.983333	0.936667	0.96
									-110	0.985	1.16	1.0725	0.983333	0.98	0.981667
									-107	0.965	1.045	1.005	1.00333	1	1.00167
									-104	0.935	0.985	0.96	0.95	0.953333	0.951667
									-101	0.925	0.935	0.93	1.00333	0.953333	0.978333
									-98	1.01	1.01	1.01	0.956667	0.99	0.973333
									-95	0.985	0.95	0.9675	0.946667	0.946667	0.946667
									-92	1.01	1.05	1.03	0.993333	0.963333	0.978333
									-89	0.95	0.985	0.9675	0.933333	0.916667	0.925
									-86	1	0.975	0.9875	1.13667	0.933333	1.035
									-83	1.045	0.985	1.015	0.95	1.04667	0.998333
									-80	1.04	0.97	1.005	1.09667	0.896667	0.996667
									-77	1.01	1.005	1.0075	0.976667	1.01	0.993333
									-74	1.035	0.965	1	1.03	0.95	0.99
									-71	0.945	0.97	0.9575	1.04333	0.973333	1.00833
									-68	0.975	1.115	1.045	0.9	0.973333	0.936667
									-65	0.97	1	0.985	1	0.996667	0.998333
									-62	0.985	0.915	0.95	0.966667	0.95	0.958333
									-59	1.03	1.01	1.02	1.06	0.973333	1.01667
									-56	0.945	0.985	0.965	1.01667	1.00333	1.01
									-53	0.935	1.01	0.9725	0.973333	1.08	1.02667
									-50	0.94	0.995	0.9675	0.946667	1.00333	0.975
									-47	1.01	0.935	0.9725	0.98	1.09333	1.03667
									-44	0.935	0.995	0.965	0.973333	1.01	0.991667
									-41	1.045	0.95	0.9975	1.09333	0.963333	1.02833
									-38	0.985	1.005	0.995	1.00667	0.983333	0.995
									-35	1.03	0.985	1.0075	1.26	1.16	1.21
									-32	1.045	0.945	0.995	0.973333	0.926667	0.95
									-29	0.985	0.94	0.9625	1.02	0.98	1
									-26	0.9	0.94	0.92	1.01333	0.966667	0.99
									-23	1.015	0.985	1	1.16667	0.95	1.05833
									-20	0.95	0.975	0.9625	0.996667	0.933333	0.965
									-17	0.98	0.985	0.9825	0.946667	0.983333	0.965
									-14	0.99	0.995	0.9925	0.956667	0.896667	0.926667
									-11	1.035	0.985	1.01	0.98	0.976667	0.978333
									-8	0.98	0.985	0.9825	0.956667	1.015	0.985833
									-5	1.01	0.945	0.9775	0.963333	0.943333	0.953333
									-2	0.98	0.945	0.9625	0.936667	0.936667	0.936667
									1	0.97	0.97	0.97	0.956667	0.943333	0.95
									4	1.02	0.96	0.99	0.966667	0.933333	0.95
									7	0.98	1.04	1.01	0.953333	0.97	0.961667
									10	1.035	0.94	0.9875	0.963333	0.973333	0.968333
									13	0.995	0.965	0.98	0.973333	0.96	0.966667
									16	1.05	0.985	1.0175	0.936667	0.926667	0.931667
									19	0.975	0.925	0.95	0.99	0.966667	0.978333
									22	0.955	0.93	0.9425	0.973333	0.96	0.966667
									25	0.96	0.93	0.945	0.983333	0.943333	0.963333
									28	0.975	1.05	1.0125	0.973333	0.99	0.981667
									31	1	0.97	0.985	0.973333	0.963333	0.968333
									34	1.055	1.01	1.0325	0.986667	1.08333	1.035
									37	0.91	0.95	0.93	0.983333	0.943333	0.963333
									40	0.985	1.06	1.0225	0.946667	0.996667	0.971667
									43	1.01	1.03	1.02	0.996667	1.06667	1.03167
									46	0.965	0.94	0.9525	1.00667	0.94	0.973333
									49	0.955	1.07	1.0125	1.04333	0.913333	0.978333
									52	1.015	0.97	0.9925	0.953333	1.00333	0.978333
									55	1.005	0.965	0.985	0.953333	0.96	0.956667
									58	1.02	0.96	0.99	0.99	0.946667	0.968333
									61	0.945	0.925	0.935	0.94	0.993333	0.966667
									64	1	0.94	0.97	0.956667	0.926667	0.941667
									67	0.97	0.975	0.9725	1.01	0.94	0.975
									70	0.975	0.94	0.9575	0.956667	0.953333	0.955
									73	0.935	0.93	0.9325	0.936667	0.976667	0.956667
									76	0.96	0.965	0.9625	0.996667	0.933333	0.965
									79	0.935	0.985	0.96	0.996667	0.956667	0.976667
									82	1.01	0.95	0.98	0.956667	0.943333	0.95
									85	0.94	0.96	0.95	1.04667	0.956667	1.00167
									88	0.97	0.95	0.96	0.946667	1.02667	0.986667
									91	1.015	0.925	0.97	0.97	0.973333	0.971667
									94	0.97	0.985	0.9775	1	0.943333	0.971667
									97	0.985	0.985	0.985	0.94	0.966667	0.953333
									100	0.945	0.94	0.9425	1.03333	0.956667	0.995
									103	1.015	0.95	0.9825	1.12	1	1.06
									106	0.985	0.995	0.99	0.993333	0.926667	0.96
									109	1.015	1.01	1.0125	0.98	1.07	1.025
									112	1	0.975	0.9875	0.963333	1.01333	0.988333
									115	0.96	0.94	0.95	1.02333	1.02	1.02167
									118	1	0.975	0.9875	0.97	0.943333	0.956667
									121	0.985	0.925	0.955	0.976667	1	0.988333
									124	1.02	0.95	0.985	0.956667	0.933333	0.945
									127	0.97	1.02	0.995	1.22333	0.966667	1.095
									130	0.985	0.965	0.975	0.953333	0.96	0.956667
									133	0.97	0.94	0.955	0.946667	0.916667	0.931667
									136	0.95	0.975	0.9625	0.946667	0.94	0.943333
									139	0.97	0.985	0.9775	0.94	0.996667	0.968333
									142	0.985	0.975	0.98	1.14	0.926667	1.03333
									145	1	0.95	0.975	1.15	0.913333	1.03167
									148	0.995	0.95	0.9725	0.973333	0.92	0.946667
									151	0.985	0.95	0.9675	0.95	0.95	0.95
									154	0.985	0.925	0.955	0.953333	0.99	0.971667
									157	0.945	0.96	0.9525	0.93	0.97	0.95
									160	1	1.035	1.0175	0.963333	0.953333	0.958333
									163	0.99	0.985	0.9875	0.963333	0.993333	0.978333
									166	1.035	0.96	0.9975	0.983333	0.966667	0.975
									169	1.01	1.03	1.02	1.00333	0.93	0.966667
									172	0.97	0.91	0.94	1.00333	0.983333	0.993333
									175	1.01	1	1.005	0.96	0.963333	0.961667
									178	0.985	1.05	1.0175	1.01667	0.943333	0.98
									181	0.975	0.96	0.9675	0.99	0.97	0.98
									184	0.995	0.965	0.98	0.993333	0.93	0.961667
									187	0.96	0.975	0.9675	1	0.933333	0.966667
									190	0.96	1.015	0.9875	0.98	0.976667	0.978333
									193	0.975	0.965	0.97	0.936667	0.933333	0.935
									196	1.02	0.965	0.9925	0.99	0.95	0.97
									199	0.985	0.95	0.9675	0.973333	0.933333	0.953333
									202	0.985	0.935	0.96	0.953333	0.963333	0.958333
									205	1.01	1.03	1.02	0.946667	0.916667	0.931667
									208	0.98	0.97	0.975	1.23667	0.893333	1.065
									211	1.035	0.94	0.9875	1.01	0.883333	0.946667
									214	1.035	0.985	1.01	0.99	1.04	1.015
									217	0.985	0.94	0.9625	0.936667	0.95	0.943333
									220	1.01	0.93	0.97	1.01	0.956667	0.983333
									223	0.95	0.955	0.9525	0.963333	0.916667	0.94
									226	0.955	0.955	0.955	0.936667	0.963333	0.95
									229	0.97	0.985	0.9775	0.973333	0.956667	0.965
									232	0.955	0.985	0.97	0.973333	0.956667	0.965
									235	1.025	0.96	0.9925	0.953333	0.963333	0.958333
									238	0.985	0.97	0.9775	0.99	0.983333	0.986667
									241	1.01	0.985	0.9975	0.946667	1.00333	0.975
									244	0.96	0.96	0.96	1.21333	0.996667	1.105
									247	1.045	0.95	0.9975	1.10333	0.96	1.03167
									250	0.96	0.965	0.9625	0.926667	0.953333	0.94
									253	0.965	0.97	0.9675	0.946667	0.966667	0.956667
									256	1.04	0.94	0.99	0.956667	0.95	0.953333
									259	0.985	1.015	1	0.96	0.896667	0.928333
									262	1.035	1.08	1.0575	0.99	0.94	0.965
									265	0.995	1.01	1.0025	1.00333	0.913333	0.958333
									268	0.94	0.95	0.945	0.936667	0.926667	0.931667
									271	0.975	0.915	0.945	1.01	0.926667	0.968333
									274	0.945	0.95	0.9475	0.966667	0.95	0.958333
									277	0.975	0.97	0.9725	0.986667	0.92	0.953333
									280	1.04	1.035	1.0375	0.996667	0.943333	0.97
									283	0.975	0.965	0.97	0.97	0.943333	0.956667
									286	1	0.915	0.9575	1.05333	0.973333	1.01333
									289	0.96	0.96	0.96	1.01	0.93	0.97
									292	1.02	1.03	1.025	1	0.996667	0.998333
									295	0.94	1.025	0.9825	0.933333	1.01333	0.973333
									298	0.975	0.985	0.98	1.04	0.983333	1.01167
									301	1.05	0.965	1.0075	1.00667	0.973333	0.99
									304	0.975	0.96	0.9675	1.03	1.00333	1.01667
									307	0.965	0.995	0.98	1.00667	1.02667	1.01667
									310	0.965	0.97	0.9675	0.996667	0.99	0.993333
									313	0.955	0.985	0.97	0.983333	0.996667	0.99
									316	1.005	0.995	1	0.983333	1.01667	1
									319	0.985	0.95	0.9675	1.02	0.956667	0.988333
									322	1	1.03	1.015	1.03	0.966667	0.998333
									325	0.97	1.12	1.045	0.953333	1.03333	0.993333
									328	0.985	1.035	1.01	0.936667	1.05	0.993333
									331	0.945	0.985	0.965	1.04667	0.973333	1.01
									334	0.985	0.97	0.9775	1.00667	0.933333	0.97
									337	1.04	1.07	1.055	0.99	1.01	1
									340	1.035	1.045	1.04	1.05667	1.00333	1.03
									343	1.08	0.96	1.02	1.04667	1.04	1.04333
									346	0.98	0.935	0.9575	1.03	0.97	1
									349	1.01	0.96	0.985	1.00667	0.966667	0.986667
									352	1.01	0.985	0.9975	1.07667	0.933333	1.005
									355	0.955	0.96	0.9575	1.11	0.966667	1.03833
									358	1.03	0.97	1	0.98	1.07333	1.02667
									361	1.01	0.995	1.0025	0.983333	0.966667	0.975
									364	0.97	1.085	1.0275	0.95	0.973333	0.961667
									367	0.985	1.125	1.055	1.035	1.00667	1.02083
									370	0.97	0.935	0.9525	0.98	0.95	0.965
									373	0.96	0.96	0.96	0.95	0.943333	0.946667
									376	1.01	0.94	0.975	0.96	0.966667	0.963333
									379	1.035	0.95	0.9925	1.01333	0.936667	0.975
									382	1.02	0.97	0.995	0.95	0.896667	0.923333
									385	1.025	0.915	0.97	0.98	0.936667	0.958333
									388	0.97	1.02	0.995	0.963333	1.14333	1.05333
									391	0.955	0.885	0.92	0.98	0.95	0.965
									394	1.025	0.995	1.01	1.12667	0.95	1.03833
									397	1.01	0.995	1.0025	1.14	0.993333	1.06667
									400	0.99	0.93	0.96	0.95	0.983333	0.966667

## Sheet: AT1G66490
miRNA	targets	AGI	Gene family	Target sequence	Strand of target	coordinate of binding site start	coordinate of binding site end	cleavage site	Relative coordinate	25W Ler	36W Ler	Average Ler	25W Col	36W Col	Average Col
		AT1G66490	F-box		C			24813273	401	1	0.97	0.985	1.07333	0.973333	1.02333
									398	0.97	0.985	0.9775	1.21667	0.966667	1.09167
									395	1.035	0.97	1.0025	0.953333	0.943333	0.948333
									392	0.965	0.935	0.95	0.99	0.933333	0.961667
									389	0.97	1	0.985	0.973333	0.92	0.946667
									386	1	0.97	0.985	0.946667	0.95	0.948333
									383	1.025	0.97	0.9975	0.986667	0.936667	0.961667
									380	0.985	0.915	0.95	1	0.92	0.96
									377	1.015	0.935	0.975	0.99	0.913333	0.951667
									374	1.035	0.96	0.9975	0.99	0.92	0.955
									371	0.985	0.965	0.975	0.95	0.943333	0.946667
									368	1.005	0.97	0.9875	1.01	0.926667	0.968333
									365	0.935	0.965	0.95	0.933333	0.92	0.926667
									362	1.005	0.985	0.995	1.06333	0.906667	0.985
									359	0.96	0.95	0.955	0.973333	0.933333	0.953333
									356	1.075	0.92	0.9975	0.956667	0.926667	0.941667
									353	1	0.975	0.9875	0.956667	0.933333	0.945
									350	0.985	0.935	0.96	0.973333	0.896667	0.935
									347	0.975	0.96	0.9675	0.98	0.933333	0.956667
									344	1.01	0.97	0.99	1.03667	0.943333	0.99
									341	0.985	0.94	0.9625	0.933333	0.933333	0.933333
									338	0.99	0.935	0.9625	0.956667	0.896667	0.926667
									335	1	0.97	0.985	0.95	0.896667	0.923333
									332	0.97	0.96	0.965	0.956667	0.94	0.948333
									329	0.935	0.985	0.96	0.983333	0.933333	0.958333
									326	0.99	1.06	1.025	0.956667	1.05	1.00333
									323	1.025	0.96	0.9925	1.05333	0.94	0.996667
									320	0.955	0.915	0.935	0.966667	0.926667	0.946667
									317	0.97	0.96	0.965	0.936667	0.926667	0.931667
									314	1.015	0.975	0.995	1.01	0.956667	0.983333
									311	1.01	0.97	0.99	0.97	0.96	0.965
									308	0.925	0.95	0.9375	0.93	0.943333	0.936667
									305	1.01	0.985	0.9975	1.05333	0.966667	1.01
									302	1.035	1.045	1.04	0.94	0.95	0.945
									299	1.055	0.995	1.025	0.946667	0.94	0.943333
									296	1	0.945	0.9725	0.963333	0.943333	0.953333
									293	0.97	0.98	0.975	0.976667	0.97	0.973333
									290	1.045	0.94	0.9925	0.953333	0.963333	0.958333
									287	0.995	0.96	0.9775	0.956667	0.963333	0.96
									284	0.97	0.96	0.965	0.993333	0.903333	0.948333
									281	0.935	0.985	0.96	0.936667	0.943333	0.94
									278	0.935	0.945	0.94	0.98	0.913333	0.946667
									275	1.02	0.93	0.975	1.04	0.92	0.98
									272	1.01	0.97	0.99	0.963333	0.98	0.971667
									269	1.02	0.94	0.98	0.936667	1.06667	1.00167
									266	1.025	0.925	0.975	0.95	0.973333	0.961667
									263	0.97	0.95	0.96	0.966667	0.96	0.963333
									260	1.02	0.965	0.9925	1.07	0.933333	1.00167
									257	1.005	0.985	0.995	0.956667	0.98	0.968333
									254	0.995	0.93	0.9625	0.96	0.95	0.955
									251	0.96	1.05	1.005	0.966667	0.95	0.958333
									248	0.925	0.985	0.955	1.01333	0.996667	1.005
									245	0.965	0.95	0.9575	0.986667	0.913333	0.95
									242	1.02	0.94	0.98	1.12	0.943333	1.03167
									239	0.97	0.96	0.965	1.05667	1.12667	1.09167
									236	1.01	0.97	0.99	0.956667	0.99	0.973333
									233	1.03	1	1.015	1.02333	0.96	0.991667
									230	0.96	0.95	0.955	1.12	0.94	1.03
									227	0.975	0.925	0.95	1.00333	0.933333	0.968333
									224	0.935	0.95	0.9425	0.956667	0.95	0.953333
									221	1.085	0.96	1.0225	0.936667	0.96	0.948333
									218	1.01	0.95	0.98	0.946667	0.996667	0.971667
									215	1.065	1.005	1.035	0.99	1.05667	1.02333
									212	1.05	1.06	1.055	1.12	1.06333	1.09167
									209	1.11	1.115	1.1125	1.14667	1.19667	1.17167
									206	1.025	1.005	1.015	1.15333	0.936667	1.045
									203	1.055	1.065	1.06	1.41	1.04667	1.22833
									200	1.04	0.995	1.0175	1.04	1.00333	1.02167
									197	1.01	1.005	1.0075	1.11667	1	1.05833
									194	0.935	1.02	0.9775	0.95	1.02333	0.986667
									191	1.02	0.955	0.9875	0.98	0.98	0.98
									188	1.035	0.95	0.9925	1.04	0.976667	1.00833
									185	0.97	1	0.985	1.01	0.973333	0.991667
									182	1.055	0.93	0.9925	0.933333	0.89	0.911667
									179	0.975	0.935	0.955	0.923333	0.913333	0.918333
									176	1.01	0.985	0.9975	0.97	0.96	0.965
									173	0.945	0.92	0.9325	1.10667	0.943333	1.025
									170	0.97	0.935	0.9525	0.986667	0.93	0.958333
									167	0.985	0.95	0.9675	0.94	0.973333	0.956667
									164	1.01	0.975	0.9925	1.02	0.93	0.975
									161	1.02	0.97	0.995	1.04	0.956667	0.998333
									158	0.99	0.94	0.965	1	0.933333	0.966667
									155	0.925	0.96	0.9425	0.953333	0.943333	0.948333
									152	0.935	0.975	0.955	0.956667	0.926667	0.941667
									149	1.005	0.96	0.9825	1.05667	0.906667	0.981667
									146	0.985	1.02	1.0025	1.06667	0.973333	1.02
									143	1.01	1.035	1.0225	0.963333	0.926667	0.945
									140	0.975	0.96	0.995	0.98	0.903333	0.941667
									137	0.965	0.96	0.9625	1	0.953333	0.976667
									134	1	0.95	0.975	0.99	0.98	0.985
									131	1.015	1.01	1.0125	1.11333	0.943333	1.02833
									128	0.99	0.95	0.97	1	0.943333	0.971667
									125	0.925	0.925	0.925	0.943333	0.973333	0.958333
									122	0.965	0.985	0.975	0.99	0.92	0.955
									119	0.975	1	0.9875	0.966667	1.03333	1
									116	1	0.97	0.985	1.12	0.946667	1.03333
									113	0.96	0.985	0.9725	1.01333	1.05	1.03167
									110	0.985	0.93	0.9575	0.976667	0.953333	0.965
									107	0.96	0.96	0.96	0.953333	0.93	0.941667
									104	1	0.95	0.975	0.966667	0.973333	0.97
									101	0.985	0.965	0.975	0.943333	0.96	0.951667
									98	0.975	0.985	0.98	0.963333	0.906667	0.935
									95	0.94	0.935	0.9375	0.946667	0.943333	0.945
									92	0.965	0.96	0.9625	0.973333	0.956667	0.965
									89	1	0.935	0.9675	0.966667	0.94	0.953333
									86	1.025	0.94	0.9825	1.02667	0.926667	0.976667
									83	0.925	0.96	0.9425	0.933333	0.973333	0.953333
									80	1.005	0.975	0.99	1.03333	1	1.01667
									77	0.975	0.96	0.9675	0.97	0.94	0.955
									74	0.98	0.995	0.9875	0.97	0.983333	0.976667
									71	0.975	0.95	0.9625	0.966667	0.936667	0.951667
									68	0.96	1.005	0.9825	0.946667	0.99	0.968333
									65	0.97	0.995	0.9825	1.01667	0.92	0.968333
									62	0.955	0.94	0.9475	0.98	0.95	0.965
									59	0.995	1.07	1.0325	0.956667	0.943333	0.95
									56	1.01	0.935	0.9725	0.956667	0.956667	0.956667
									53	0.97	0.93	0.95	0.95	0.933333	0.941667
									50	0.97	0.975	0.9725	0.98	0.933333	0.956667
									47	0.97	0.96	0.965	0.946667	1.00333	0.975
									44	0.975	0.975	0.975	1.01	0.943333	0.976667
									41	0.955	0.95	0.9525	0.973333	0.966667	0.97
									38	0.96	1.07	1.015	1.02333	0.96	0.991667
									35	0.97	0.95	0.96	1.37333	0.933333	1.15333
									32	0.96	0.975	0.9675	1.01333	0.953333	0.983333
									29	0.995	1.03	1.0125	0.936667	0.926667	0.931667
									26	1.005	0.995	1	1.01	1.14333	1.07667
									23	0.965	0.95	0.9575	0.996667	0.966667	0.981667
									20	0.96	0.995	0.9775	0.973333	0.93	0.951667
									17	1	1.02	1.01	0.96	0.986667	0.973333
									14	0.97	0.97	0.97	0.973333	0.96	0.966667
									11	0.975	1.005	0.99	0.973333	0.99	0.981667
									8	0.945	0.95	0.9475	0.996667	0.95	0.973333
									5	0.99	0.94	0.965	0.983333	0.96	0.971667
									2	0.975	1.005	0.99	0.996667	0.983333	0.99
									-1	0.985	0.995	0.99	0.983333	0.966667	0.975
									-4	1.065	1.02	1.0425	1.03	1.05333	1.04167
									-7	1.1	1.03	1.065	1.06667	1.05	1.05833
									-10	1	1.005	1.0025	0.99	1.09333	1.04167
									-13	0.96	0.995	0.9775	1.07	0.996667	1.03333
									-16	1.04	0.96	1	1.03667	0.96	0.998333
									-19	0.985	0.995	0.99	0.996667	0.99	0.993333
									-22	0.915	0.975	0.945	1.01	0.99	1
									-25	1.025	1.04	1.0325	0.976667	0.91	0.943333
									-28	1.01	0.95	0.98	0.946667	0.96	0.953333
									-31	0.96	1.05	1.005	1.07667	0.916667	0.996667
									-34	0.955	0.97	0.9625	0.98	0.973333	0.976667
									-37	1.03	0.92	0.975	0.94	0.91	0.925
									-40	0.97	0.935	0.9525	0.996667	0.956667	0.976667
									-43	1.02	1.01	1.015	0.963333	0.966667	0.965
									-46	1.1	0.955	1.0275	0.91	0.94	0.925
									-49	1.01	0.96	0.985	0.98	0.95	0.965
									-52	0.96	1.05	1.005	0.99	0.943333	0.966667
									-55	1.1	0.995	1.0475	0.97	0.946667	0.958333
									-58	1	1.025	1.0125	0.963333	0.983333	0.973333
									-61	1.02	0.96	0.99	1.04667	0.926667	0.986667
									-64	0.94	0.985	0.9625	0.94	0.943333	0.941667
									-67	0.935	0.93	0.9325	0.963333	0.933333	0.948333
									-70	0.995	0.92	0.9575	0.993333	0.92	0.956667
									-73	0.925	0.96	0.9425	1.00333	0.956667	0.98
									-76	0.97	0.96	0.965	0.946667	0.896667	0.921667
									-79	1.01	0.985	0.9975	1.06333	0.963333	1.01333
									-82	0.995	0.95	0.9725	0.99	0.973333	0.981667
									-85	1.035	0.93	0.9825	1	0.99	0.995
									-88	0.975	0.96	0.9675	0.923333	0.966667	0.945
									-91	0.98	0.985	0.9825	0.973333	0.926667	0.95
									-94	0.95	0.945	0.9475	0.946667	0.966667	0.956667
									-97	0.97	0.96	0.965	1.02333	0.966667	0.995
									-100	0.98	0.965	0.9725	1.01333	1.12	1.06667
									-103	0.995	1.03	1.0125	1.06	0.966667	1.01333
									-106	1	0.97	0.985	0.996667	0.973333	0.985
									-109	0.99	0.995	0.9925	0.98	1.00667	0.993333
									-112	0.99	1.055	1.0225	0.996667	1.33667	1.16667
									-115	1.01	0.915	0.9625	0.996667	0.973333	0.985
									-118	0.95	0.985	0.9675	0.956667	0.926667	0.941667
									-121	0.955	0.985	0.97	0.97	0.96	0.965
									-124	0.975	0.975	0.975	0.94	1.00333	0.971667
									-127	1.065	0.95	1.0075	0.93	0.95	0.94
									-130	0.965	0.96	0.9625	1.02667	0.956667	0.991667
									-133	0.94	0.9	0.92	0.983333	0.956667	0.97
									-136	0.97	1.11	1.04	0.93	0.94	0.935
									-139	1.01	0.96	0.985	0.966667	0.99	0.978333
									-142	0.975	0.94	0.9575	0.923333	0.973333	0.948333
									-145	0.975	1.015	0.995	1.01333	0.996667	1.005
									-148	0.975	0.985	0.98	1.02333	0.956667	0.99
									-151	0.94	0.985	0.9625	0.963333	0.956667	0.96
									-154	1	0.96	0.98	0.946667	0.96	0.953333
									-157	1	1.015	1.0075	0.966667	0.956667	0.961667
									-160	1.03	0.915	0.9725	0.98	0.983333	0.981667
									-163	0.975	0.985	0.98	0.986667	0.99	0.988333
									-166	0.97	0.905	0.9375	0.956667	0.96	0.958333
									-169	1	0.985	0.9925	0.956667	0.956667	0.956667
									-172	0.96	0.95	0.955	0.98	0.95	0.965
									-175	0.96	0.93	0.945	0.986667	0.953333	0.97
									-178	1	1	1	1.03	0.996667	1.01333
									-181	1.06	0.95	1.005	0.963333	1	0.981667
									-184	0.975	1.01	0.9925	0.986667	0.943333	0.965
									-187	1.025	0.96	0.9925	0.976667	0.956667	0.966667
									-190	0.985	0.915	0.95	1.13	0.926667	1.02833
									-193	0.935	0.985	0.96	0.93	0.943333	0.936667
									-196	0.97	1.045	1.0075	0.96	0.936667	0.948333
									-199	0.975	0.95	0.9625	0.92	0.906667	0.913333
									-202	0.925	0.995	0.96	0.946667	0.933333	0.94
									-205	1	0.95	0.975	0.956667	0.956667	0.956667
									-208	1.01	1.02	1.015	1.03	0.936667	0.983333
									-211	0.97	1.005	0.9875	0.98	0.953333	0.966667
									-214	0.96	0.95	0.955	1.02	1.02	1.02
									-217	0.935	0.95	0.9425	0.99	0.94	0.965
									-220	0.985	0.915	0.95	0.99	0.926667	0.958333
									-223	0.985	0.985	0.985	1.27333	0.95	1.11167
									-226	1.07	0.93	1	1.13333	0.933333	1.03333
									-229	0.99	0.96	0.975	0.953333	1.30667	1.13
									-232	1	0.925	0.9625	1.06333	0.956667	1.01
									-235	1.025	0.97	0.9975	1.03667	1.02	1.02833
									-238	0.975	1.03	1.0025	1.01	0.95	0.98
									-241	0.95	1.02	0.985	0.986667	0.936667	0.961667
									-244	1.045	0.985	1.015	1.01333	0.963333	0.988333
									-247	0.945	0.945	0.945	1	0.966667	0.983333
									-250	1.01	1.025	1.0175	1	1.02333	1.01167
									-253	0.995	1.02	1.0075	0.996667	1.02667	1.01167
									-256	1	1.04	1.02	1.16667	1.11667	1.14167
									-259	0.95	0.95	0.95	1.03	0.976667	1.00333
									-262	0.985	0.975	0.98	1	1.05667	1.02833
									-265	0.955	0.975	0.965	0.953333	0.95	0.951667
									-268	1.01	0.995	1.0025	1.06	1.08333	1.07167
									-271	1.1	1.045	1.0725	0.913333	0.926667	0.92
									-274	0.985	0.985	0.985	0.953333	0.926667	0.94
									-277	0.965	0.985	0.975	1.00667	1.00333	1.005
									-280	1.005	0.935	0.97	1.26333	0.906667	1.085
									-283	1	0.925	0.9625	0.98	0.933333	0.956667
									-286	0.97	0.935	0.9525	1.00667	0.92	0.963333
									-289	1	1.055	1.0275	0.956667	1.00667	0.981667
									-292	0.975	0.94	0.9575	0.94	0.92	0.93
									-295	1.02	0.93	0.975	0.996667	0.943333	0.97
									-298	0.975	0.945	0.96	1	0.92	0.96
									-301	0.96	0.985	0.9725	0.973333	0.956667	0.965
									-304	0.985	0.97	0.9775	1.03	0.913333	0.971667
									-307	0.985	0.91	0.9475	0.976667	0.926667	0.951667
									-310	0.915	0.96	0.9375	0.983333	0.976667	0.98
									-313	0.985	1	0.9925	1.15333	0.986667	1.07
									-316	1.08	0.93	1.005	0.99	0.95	0.97
									-319	1.005	0.96	0.9825	0.94	0.94	0.94
									-322	0.945	0.95	0.9475	1.01333	0.92	0.966667
									-325	0.96	0.915	0.9375	1.03	0.966667	0.998333
									-328	0.985	0.96	0.9725	1.08333	0.906667	0.995
									-331	0.96	0.94	0.95	0.933333	1.04667	0.99
									-334	0.965	0.985	0.975	0.99	0.943333	0.966667
									-337	0.96	0.94	0.95	0.956667	0.906667	0.931667
									-340	0.98	0.96	0.97	0.95	0.973333	0.961667
									-343	0.97	0.975	0.9725	0.95	0.953333	0.951667
									-346	1.08	0.96	1.02	1.00333	1.03667	1.02
									-349	1.045	0.97	1.0075	1.03	1	1.015
									-352	1.035	0.955	0.995	1.1	0.973333	1.03667
									-355	0.985	0.94	0.9625	1.02	0.936667	0.978333
									-358	1	0.915	0.9575	0.953333	0.966667	0.96
									-361	1.035	0.96	0.9975	0.983333	0.913333	0.948333
									-364	0.985	0.925	0.955	0.976667	0.963333	0.97
									-367	0.935	0.87	0.9025	0.93	0.933333	0.931667
									-370	0.985	0.985	0.985	1.14	0.946667	1.04333
									-373	1.005	0.925	0.965	0.93	0.96	0.945
									-376	1.005	0.915	0.96	0.946667	0.943333	0.945
									-379	0.97	0.97	0.97	0.963333	0.943333	0.953333
									-382	0.95	0.935	0.9425	1.03333	0.956667	0.995
									-385	1	0.985	0.9925	1.11333	0.926667	1.02
									-388	0.945	0.985	0.965	1.00667	0.956667	0.981667
									-391	1	0.995	0.9975	0.94	0.996667	0.968333
									-394	0.94	0.975	0.9575	0.956667	0.966667	0.961667
									-397	0.985	0.965	0.975	1.14333	0.95	1.04667
									-400	1.01	0.94	0.975	1.01	0.996667	1.00333

## Sheet: HAP2C
miRNA	targets	AGI	Gene family	Target sequence	Strand of target	coordinate of binding site start	coordinate of binding site end	cleavage site	Relative coordinate	25W Ler	36W Ler	Average Ler	25W Col	36W Col	Average Col
miR169	HAP2c	AT1G72830	HAP2	AGGGGAAGTCATCCTTGGCTA	c	27409320	27409300	27409310	401	1	0.95	0.975	0.956667	0.936667	0.946667
									398	0.96	0.975	0.9675	0.946667	1.01333	0.98
									395	0.91	0.985	0.9475	0.983333	0.95	0.966667
									392	0.96	0.97	0.965	0.936667	0.94	0.938333
									389	1.01	0.915	0.9625	1.01	0.936667	0.973333
									386	1.05	0.94	0.995	1.01333	0.966667	0.99
									383	0.96	0.955	0.9575	0.93	0.943333	0.936667
									380	0.965	0.955	0.96	0.916667	0.97	0.943333
									377	0.985	0.985	0.985	1.01333	1.12667	1.07
									374	0.985	0.96	0.9725	0.94	0.95	0.945
									371	0.975	0.995	0.985	0.92	0.963333	0.941667
									368	0.97	0.95	0.96	0.956667	0.903333	0.93
									365	0.995	0.96	0.9775	1.13667	0.92	1.02833
									362	1.01	0.96	0.985	0.963333	0.926667	0.945
									359	0.99	1	0.995	0.946667	0.926667	0.936667
									356	1	0.97	0.985	1.05	0.933333	0.991667
									353	1	0.97	0.985	1.17	0.94	1.055
									350	1.01	0.925	0.9675	0.956667	0.973333	0.965
									347	1.01	0.995	1.0025	0.943333	1.06667	1.005
									344	0.985	0.96	0.9725	1.05333	0.946667	1
									341	0.96	0.975	0.9675	1.11333	0.923333	1.01833
									338	0.935	1.005	0.97	0.956667	0.956667	0.956667
									335	0.945	0.985	0.965	0.94	0.933333	0.936667
									332	0.955	0.985	0.97	0.976667	0.926667	0.951667
									329	0.985	0.975	0.98	0.93	0.95	0.94
									326	0.97	0.975	0.9725	0.966667	0.933333	0.95
									323	1.02	1.14	1.08	1.02667	0.916667	0.971667
									320	1.01	0.95	0.98	1.11	0.986667	1.04833
									317	0.98	0.995	0.9875	1.13	0.93	1.03
									314	0.95	0.985	0.9675	0.98	0.926667	0.953333
									311	0.945	0.985	0.965	0.99	0.926667	0.958333
									308	0.995	0.935	0.965	0.973333	0.956667	0.965
									305	0.915	0.965	0.94	0.97	0.99	0.98
									302	1.015	0.975	0.995	0.94	0.956667	0.948333
									299	0.985	0.945	0.965	0.953333	0.956667	0.955
									296	0.985	0.97	0.9775	0.94	0.923333	0.931667
									293	1.02	0.94	0.98	1.01667	0.953333	0.985
									290	0.975	0.97	0.9725	1.00667	0.97	0.988333
									287	0.985	0.905	0.945	1.00667	0.956667	0.981667
									284	0.965	1.03	0.9975	0.98	0.95	0.965
									281	0.985	0.985	0.985	0.99	0.966667	0.978333
									278	1	0.975	0.9875	0.963333	0.946667	0.955
									275	0.985	0.95	0.9675	1.00667	0.993333	1
									272	1.025	0.955	0.99	0.99	0.973333	0.981667
									269	0.995	0.985	0.99	0.966667	1.02	0.993333
									266	0.99	1.025	1.0075	0.973333	0.98	0.976667
									263	1.045	0.975	1.01	0.94	0.973333	0.956667
									260	0.96	1.09	1.025	1.29	1.02	1.155
									257	1.015	0.95	0.9825	1.21667	0.99	1.10333
									254	0.975	0.975	0.975	0.94	1	0.97
									251	1.02	0.95	0.985	0.933333	0.963333	0.948333
									248	0.985	0.94	0.9625	1.02667	1.03333	1.03
									245	1.025	1.025	1.025	0.963333	1.01	0.986667
									242	0.96	0.925	0.9425	0.983333	0.916667	0.95
									239	0.955	0.95	0.9525	1.06	0.98	1.02
									236	1.035	0.97	1.0025	0.98	0.95	0.965
									233	0.985	0.92	0.9525	0.976667	0.94	0.958333
									230	0.995	0.97	0.9825	0.996667	0.936667	0.966667
									227	0.985	0.96	0.9725	1.24	0.973333	1.10667
									224	1.02	1.01	1.015	1.35333	0.93	1.14167
									221	0.975	0.97	0.9725	0.986667	0.93	0.958333
									218	0.97	0.95	0.96	0.936667	0.963333	0.95
									215	0.95	1	0.975	0.99	0.95	0.97
									212	1.03	0.96	0.995	1.02	0.966667	0.993333
									209	0.96	0.915	0.9375	0.966667	0.956667	0.961667
									206	0.935	0.915	0.925	0.98	0.973333	0.976667
									203	0.97	0.95	0.96	1	0.936667	0.968333
									200	0.97	0.93	0.95	1.00333	1.00333	1.00333
									197	0.955	0.995	0.975	0.996667	0.963333	0.98
									194	0.97	0.95	0.96	1.03	0.95	0.99
									191	0.945	0.92	0.9325	0.98	0.943333	0.961667
									188	0.985	0.905	0.945	0.99	0.926667	0.958333
									185	0.945	0.915	0.93	0.94	0.936667	0.938333
									182	0.97	0.97	0.97	0.996667	0.95	0.973333
									179	0.98	0.98	0.98	1.20333	0.916667	1.06
									176	1	0.96	0.98	0.956667	0.966667	0.961667
									173	0.97	0.995	0.9825	0.953333	0.896667	0.925
									170	0.955	0.995	0.975	0.956667	0.913333	0.935
									167	0.975	1.18	1.0775	0.95	0.92	0.935
									164	0.97	0.96	0.965	0.963333	0.963333	0.963333
									161	0.955	0.975	0.965	0.97	0.933333	0.951667
									158	0.955	1.05	1.0025	1.18	0.956667	1.06833
									155	0.975	1.02	0.9975	0.956667	0.953333	0.955
									152	0.985	1.06	1.0225	1.15333	1.07	1.11167
									149	0.995	0.94	0.9675	0.986667	0.963333	0.975
									146	0.965	0.975	0.97	1.05667	0.97	1.01333
									143	1	0.985	0.9925	0.98	0.936667	0.958333
									140	0.995	1.015	0.995	1.02333	0.946667	0.985
									137	1.01	0.935	0.9725	1.02667	1	1.01333
									134	0.96	0.925	0.9425	0.986667	0.983333	0.985
									131	1.03	0.985	1.0075	1	0.956667	0.978333
									128	0.985	0.925	0.955	0.966667	0.95	0.958333
									125	1.02	0.915	0.9675	0.96	0.903333	0.931667
									122	1.035	0.925	0.98	0.993333	0.95	0.971667
									119	1.01	0.985	0.9975	0.963333	0.986667	0.975
									116	0.965	0.95	0.9575	0.933333	0.896667	0.915
									113	0.985	0.93	0.9575	1	0.943333	0.971667
									110	0.995	0.96	0.9775	1.21333	1.00667	1.11
									107	1.08	0.95	1.015	0.946667	0.986667	0.966667
									104	1	0.985	0.9925	0.976667	1.07333	1.025
									101	1	1.055	1.0275	0.983333	0.97	0.976667
									98	1.005	1.02	1.0125	0.95	0.996667	0.973333
									95	0.96	1.02	0.99	1.19333	0.98	1.08667
									92	0.975	0.96	0.9675	1.00333	0.98	0.991667
									89	0.945	0.96	0.9525	0.98	1.02667	1.00333
									86	1.08	0.95	1.015	0.973333	0.996667	0.985
									83	0.98	0.925	0.9525	1.28	0.99	1.135
									80	0.955	0.97	0.9625	0.93	0.98	0.955
									77	0.96	0.975	0.9675	0.933333	1.02667	0.98
									74	0.94	0.95	0.945	0.96	0.986667	0.973333
									71	0.96	1	0.98	0.983333	1.01	0.996667
									68	0.975	0.985	0.98	0.95	0.963333	0.956667
									65	1.015	0.985	1	1.31	0.96	1.135
									62	0.94	0.92	0.93	1.00667	0.95	0.978333
									59	0.96	0.965	0.9625	1	0.936667	0.968333
									56	0.96	0.96	0.96	1.00667	0.97	0.988333
									53	1.035	0.985	1.01	1.03667	0.973333	1.005
									50	1.035	0.95	0.9925	0.933333	0.903333	0.918333
									47	1	0.96	0.98	0.983333	0.936667	0.96
									44	0.975	0.97	0.9725	0.996667	0.923333	0.96
									41	1.02	0.905	0.9625	0.946667	0.98	0.963333
									38	0.97	0.96	0.965	1.11	0.98	1.045
									35	0.985	1.035	1.01	0.933333	0.93	0.931667
									32	0.985	0.97	0.9775	0.953333	0.926667	0.94
									29	1.1	0.97	1.035	0.976667	0.936667	0.956667
									26	1.05	0.975	1.0125	0.973333	0.993333	0.983333
									23	1.01	1.02	1.015	1.09667	0.926667	1.01167
									20	1	1.02	1.01	0.956667	0.973333	0.965
									17	0.985	0.97	0.9775	0.996667	0.96	0.978333
									14	1.035	1	1.0175	1.1	0.99	1.045
									11	0.97	1.01	0.99	1.01667	1.03667	1.02667
									8	0.955	1.09	1.0225	1.17	0.953333	1.06167
									5	0.995	1.005	1	1	1.00333	1.00167
									2	1.06	0.995	1.0275	1.16667	1.11	1.13833
									-1	1.085	1.06	1.0725	1.08667	0.983333	1.035
									-4	1.005	1.105	1.055	1.07333	1.04333	1.05833
									-7	0.995	1.085	1.04	1.10667	1.08	1.09333
									-10	0.995	0.975	0.985	1.12667	0.983333	1.055
									-13	1.02	1.07	1.045	1.02333	1.07	1.04667
									-16	1	1.06	1.03	1.07333	0.99	1.03167
									-19	0.985	1.15	1.0675	1.01	1.2	1.105
									-22	0.945	0.96	0.9525	1.08667	0.973333	1.03
									-25	0.955	0.925	0.94	0.986667	1.01333	1
									-28	1.02	1.005	1.0125	0.98	0.976667	0.978333
									-31	0.935	1.02	0.9775	0.963333	1.28667	1.125
									-34	1.03	1.045	1.0375	0.963333	1.09667	1.03
									-37	1	0.995	0.9975	1.02	1.11667	1.06833
									-40	1.02	0.995	1.0075	1.05667	0.943333	1
									-43	1	1.01	1.005	1.11333	0.93	1.02167
									-46	0.985	1.01	0.9975	0.933333	0.993333	0.963333
									-49	0.935	1.05	0.9925	1.03	0.98	1.005
									-52	0.995	0.96	0.9775	0.996667	0.973333	0.985
									-55	1	1.025	1.0125	0.993333	0.95	0.971667
									-58	0.985	0.94	0.9625	0.926667	0.96	0.943333
									-61	0.975	0.915	0.945	1.07667	1.01333	1.045
									-64	0.935	1.105	1.02	0.95	0.943333	0.946667
									-67	0.975	0.905	0.94	0.95	0.98	0.965
									-70	0.97	1.04	1.005	1.00667	0.966667	0.986667
									-73	1.02	1.06	1.04	1	1.05667	1.02833
									-76	0.985	1.105	1.045	0.99	1.10667	1.04833
									-79	0.995	0.985	0.99	1.07667	1.09333	1.085
									-82	1.035	1.045	1.04	1.14667	1.09667	1.12167
									-85	0.985	1	0.9925	1.18667	1.07333	1.13
									-88	1.01	1.045	1.0275	1.15667	1.11333	1.135
									-91	1.01	1.09	1.05	1.28333	1.11333	1.19833
									-94	1.1	1.06	1.08	1.01667	1.30333	1.16
									-97	0.97	0.975	0.9725	1.01333	1.06	1.03667
									-100	1.06	0.96	1.01	0.963333	1.24333	1.10333
									-103	1	0.985	0.9925	0.99	1.03667	1.01333
									-106	0.975	0.905	0.94	1.06333	0.996667	1.03
									-109	1.065	1.01	1.0375	0.996667	0.996667	0.996667
									-112	0.975	0.96	0.9675	0.973333	0.956667	0.965
									-115	1.01	0.985	0.9975	0.946667	0.95	0.948333
									-118	0.98	0.95	0.965	0.96	1.06333	1.01167
									-121	0.97	0.995	0.9825	1.08667	1.00333	1.045
									-124	0.96	0.96	0.96	1.23	1.09333	1.16167
									-127	0.96	0.975	0.9675	0.946667	0.953333	0.95
									-130	1.055	1.055	1.055	1.03333	1.02333	1.02833
									-133	1	0.95	0.975	1.11	1.03	1.07
									-136	0.985	1.055	1.02	1.13	0.96	1.045
									-139	1.025	1.07	1.0475	1.00667	0.996667	1.00167
									-142	0.985	0.985	0.985	0.966667	1	0.983333
									-145	1.045	0.915	0.98	0.98	0.98	0.98
									-148	1.055	0.95	1.0025	1.03333	0.98	1.00667
									-151	0.96	1	0.98	0.936667	0.966667	0.951667
									-154	0.93	1.035	0.9825	0.93	0.99	0.96
									-157	0.985	1	0.9925	0.956667	0.936667	0.946667
									-160	0.985	0.96	0.9725	0.93	1.06333	0.996667
									-163	0.945	1.02	0.9825	0.98	1.06333	1.02167
									-166	0.935	0.92	0.9275	0.92	1.05	0.985
									-169	0.985	0.995	0.99	0.966667	0.956667	0.961667
									-172	1.05	0.97	1.01	0.976667	1.03333	1.005
									-175	0.975	0.96	0.9675	0.963333	0.943333	0.953333
									-178	1.005	1.025	1.015	1.03	0.983333	1.00667
									-181	0.995	0.955	0.975	1.07333	1.04	1.05667
									-184	0.995	0.995	0.995	1	1.02667	1.01333
									-187	0.975	1.06	1.0175	0.996667	0.983333	0.99
									-190	0.98	0.995	0.9875	1.27333	1.15333	1.21333
									-193	0.955	1.06	1.0075	0.99	0.953333	0.971667
									-196	0.97	0.955	0.9625	1.02333	1.05	1.03667
									-199	0.95	1.03	0.99	0.99	1.09333	1.04167
									-202	0.96	1.155	1.0575	0.973333	1.04	1.00667
									-205	1	0.97	0.985	1.01333	1.01333	1.01333
									-208	0.95	0.97	0.96	1.02	0.953333	0.986667
									-211	1.11	1.135	1.1225	1.08	1.01667	1.04833
									-214	0.995	1	0.9975	0.983333	1.03667	1.01
									-217	0.97	1.08	1.025	0.99	1.14	1.065
									-220	0.995	1.01	1.0025	1.04667	1.03	1.03833
									-223	1.01	1.035	1.0225	1.29	1.04667	1.16833
									-226	1.005	1.06	1.0325	1.09667	1.04	1.06833
									-229	0.995	0.995	0.995	1.12667	1.19667	1.16167
									-232	1.215	1.03	1.1225	1.40667	1.13667	1.27167
									-235	1.055	1.04	1.0475	1.15667	1.10667	1.13167
									-238	1.035	1.05	1.0425	1.18667	0.973333	1.08
									-241	1.075	1.005	1.04	1.16	1.01333	1.08667
									-244	0.985	0.945	0.965	0.983333	1.04	1.01167
									-247	0.995	1.06	1.0275	0.973333	1.12667	1.05
									-250	0.97	0.95	0.96	0.943333	1.15333	1.04833
									-253	1.015	0.97	0.9925	1.04667	1.08	1.06333
									-256	1.01	0.995	1.0025	0.996667	0.963333	0.98
									-259	0.96	0.985	0.9725	0.953333	0.96	0.956667
									-262	0.985	0.985	0.985	0.973333	1.00333	0.988333
									-265	1.025	1.07	1.0475	1.13	0.99	1.06
									-268	1.025	0.965	0.995	0.97	1.01333	0.991667
									-271	1.045	1.025	1.035	1.03	0.986667	1.00833
									-274	0.96	1.04	1	0.99	1.08	1.035
									-277	1.005	0.985	0.995	0.996667	1.04667	1.02167
									-280	1.01	0.985	0.9975	0.963333	0.99	0.976667
									-283	0.97	1.01	0.99	1.02	1.1	1.06
									-286	1.055	1.055	1.055	1.08667	1.05667	1.07167
									-289	1.035	1.085	1.06	1.08667	1.15	1.11833
									-292	1	1.05	1.025	1.10667	1.12667	1.11667
									-295	0.95	1.035	0.9925	1.04333	1.12667	1.085
									-298	0.95	1.08	1.015	0.996667	1.29667	1.14667
									-301	1.06	1.035	1.0475	0.97	0.98	0.975
									-304	0.965	1.06	1.0125	1.01333	1.1	1.05667
									-307	0.99	1.02	1.005	1.04667	1.11333	1.08
									-310	1.01	1.03	1.02	1.25667	1.08667	1.17167
									-313	1.025	1.07	1.0475	1.24667	1.25333	1.25
									-316	1.11	0.985	1.0475	1.01667	1.02	1.01833
									-319	1.1	1.065	1.0825	1.15333	1.05	1.10167
									-322	1	1.145	1.0725	0.98	1.15333	1.06667
									-325	1.075	1.095	1.085	1.18333	1.11333	1.14833
									-328	1	1.06	1.03	1.01	1.02	1.015
									-331	1.06	1.13	1.095	1.16667	1.08333	1.125
									-334	0.955	1.06	1.0075	1.08667	1.05667	1.07167
									-337	0.98	1.06	1.02	1.16333	1.14	1.15167
									-340	0.945	0.99	0.9675	1.09333	1.02	1.05667
									-343	1.035	0.92	0.9775	0.963333	1.02	0.991667
									-346	0.995	1.06	1.0275	1.05333	1.17	1.11167
									-349	1.035	0.96	0.9975	1.16	0.936667	1.04833
									-352	0.95	1.01	0.98	0.94	1.09333	1.01667
									-355	0.94	0.995	0.9675	1	0.966667	0.983333
									-358	0.97	0.97	0.97	0.956667	0.963333	0.96
									-361	0.985	1.035	1.01	1.01	0.943333	0.976667
									-364	1.12	1.03	1.075	0.99	1.04667	1.01833
									-367	0.995	0.975	0.985	0.99	1.02	1.005
									-370	0.975	0.905	0.94	0.996667	1.01	1.00333
									-373	0.935	1.05	0.9925	0.993333	1.00333	0.998333
									-376	1.035	1.015	1.025	0.966667	1.03667	1.00167
									-379	1	1.02	1.01	0.973333	1.05	1.01167
									-382	1.1	1.05	1.075	0.996667	1.06667	1.03167
									-385	0.955	0.945	0.95	1.15333	0.973333	1.06333
									-388	1.075	0.995	1.035	1.17667	0.996667	1.08667
									-391	0.985	1.12	1.0525	1.08333	1.13333	1.10833
									-394	0.945	0.96	0.9525	1.01333	0.993333	1.00333
									-397	1.01	1.01	1.01	0.996667	0.973333	0.985
									-400	0.955	1.07	1.0125	0.923333	1.1	1.01167

## Sheet: ARF17
miRNA	targets	AGI	Gene family	Target sequence	Strand of target	coordinate of binding site start	coordinate of binding site end	cleavage site	Relative coordinate	25C Ler	36C Ler	Average Ler	25C Col	36C Col	Average Col
miR160	ARF17	AT1G77850	ARF	TGGCATGCAGGGAGCCAGGCA	w	29279083	29279103	29279093	-401	1	0.915	0.9575	1.02667	0.92	0.973333
									-398	0.955	0.925	0.94	0.996667	0.92	0.958333
									-395	0.995	0.975	0.985	1.01333	0.963333	0.988333
									-392	0.985	0.985	0.985	0.966667	0.933333	0.95
									-389	1	0.94	0.97	0.983333	0.936667	0.96
									-386	1.045	0.975	1.01	1.2	0.943333	1.07167
									-383	0.9	0.995	0.9475	0.953333	0.963333	0.958333
									-380	0.96	0.97	0.965	0.956667	0.956667	0.956667
									-377	0.995	1.06	1.0275	0.99	0.94	0.965
									-374	0.965	1.005	0.985	0.97	0.986667	0.978333
									-371	1.005	0.96	0.9825	0.973333	0.95	0.961667
									-368	0.98	0.93	0.955	0.95	0.956667	0.953333
									-365	0.95	0.975	0.9625	0.946667	0.983333	0.965
									-362	0.985	0.975	0.98	0.95	0.98	0.965
									-359	0.975	0.96	0.9675	1	0.983333	0.991667
									-356	0.975	0.975	0.975	0.97	0.933333	0.951667
									-353	0.985	0.93	0.9575	0.946667	0.91	0.928333
									-350	1.02	0.985	1.0025	0.956667	0.943333	0.95
									-347	0.95	1.145	1.0475	0.953333	0.956667	0.955
									-344	0.96	0.985	0.9725	0.953333	1.04	0.996667
									-341	0.97	0.96	0.965	0.963333	0.966667	0.965
									-338	0.975	0.975	0.975	1.14667	0.933333	1.04
									-335	0.995	0.925	0.96	1	0.93	0.965
									-332	0.945	0.96	0.9525	0.996667	0.96	0.978333
									-329	0.97	0.97	0.97	1.09333	0.93	1.01167
									-326	1.02	0.955	0.9875	0.966667	0.95	0.958333
									-323	0.955	0.95	0.9525	1.02667	0.93	0.978333
									-320	0.995	0.96	0.9775	0.953333	0.956667	0.955
									-317	0.985	0.94	0.9625	0.936667	0.936667	0.936667
									-314	0.945	0.94	0.9425	0.983333	0.95	0.966667
									-311	1.005	0.97	0.9875	0.94	0.923333	0.931667
									-308	1.035	0.925	0.98	1.40667	0.94	1.17333
									-305	0.9	0.96	0.93	0.986667	0.95	0.968333
									-302	1.01	0.985	0.9975	0.94	0.986667	0.963333
									-299	0.985	0.985	0.985	0.963333	0.933333	0.948333
									-296	1.02	0.925	0.9725	0.923333	0.913333	0.918333
									-293	1	0.96	0.98	0.966667	0.98	0.973333
									-290	0.985	0.94	0.9625	1.01333	0.936667	0.975
									-287	1.065	0.96	1.0125	0.996667	0.986667	0.991667
									-284	1.015	0.95	0.9825	0.983333	0.93	0.956667
									-281	0.945	0.985	0.965	0.953333	0.913333	0.933333
									-278	0.96	0.995	0.9775	0.93	0.973333	0.951667
									-275	0.985	0.985	0.985	0.97	0.936667	0.953333
									-272	0.97	1.005	0.9875	1.06	1	1.03
									-269	0.915	1.02	0.9675	0.99	0.986667	0.988333
									-266	1.005	1.005	1.005	0.94	0.963333	0.951667
									-263	1.01	0.96	0.985	0.94	0.956667	0.948333
									-260	0.985	0.94	0.9625	1.01333	0.97	0.991667
									-257	0.985	0.96	0.9725	0.983333	0.916667	0.95
									-254	1.015	0.95	0.9825	1.33667	0.946667	1.14167
									-251	1.01	0.93	0.97	1.07667	0.953333	1.015
									-248	0.96	0.97	0.965	0.99	0.983333	0.986667
									-245	0.985	0.925	0.955	1.14	0.986667	1.06333
									-242	1.01	0.985	0.9975	1.03	0.98	1.005
									-239	0.965	0.985	0.975	0.953333	1.03	0.991667
									-236	1	0.955	0.9775	0.956667	0.943333	0.95
									-233	1.05	1.02	1.035	0.966667	0.973333	0.97
									-230	0.95	0.945	0.9475	0.95	0.986667	0.968333
									-227	0.985	1	0.9925	0.996667	1.13	1.06333
									-224	0.99	1.01	1	1.09	0.996667	1.04333
									-221	1.105	1.02	1.0625	1.32	0.973333	1.14667
									-218	1.04	1.015	1.0275	1.04333	0.996667	1.02
									-215	1.05	1.025	1.0375	1.11333	1.05333	1.08333
									-212	1.06	0.975	1.0175	1	1.00333	1.00167
									-209	1.01	1.07	1.04	1.06667	1.05333	1.06
									-206	1.03	0.96	0.995	1.06667	0.99	1.02833
									-203	1	0.985	0.9925	0.956667	1.08333	1.02
									-200	0.995	0.995	0.995	1.02667	0.97	0.998333
									-197	0.995	0.975	0.985	0.956667	0.973333	0.965
									-194	0.955	0.985	0.97	1.04333	0.96	1.00167
									-191	0.96	1.005	0.9825	0.983333	1.02667	1.005
									-188	1.01	1.045	1.0275	0.93	1.02	0.975
									-185	0.985	1	0.9925	0.99	0.99	0.99
									-182	1.025	1.01	1.0175	1.23667	1.01333	1.125
									-179	1.025	1.015	1.02	1.00667	0.96	0.983333
									-176	1.015	0.985	1	0.99	1.03333	1.01167
									-173	0.995	1.045	1.02	0.933333	0.973333	0.953333
									-170	0.97	0.975	0.9725	0.94	1.02	0.98
									-167	0.925	1.01	0.9675	1.00667	1.01	1.00833
									-164	1.01	1.07	1.04	1.01	1.15667	1.08333
									-161	0.945	0.96	0.9525	1.08333	0.99	1.03667
									-158	0.96	0.97	0.965	0.946667	0.996667	0.971667
									-155	0.995	1.005	1	0.963333	0.986667	0.975
									-152	0.945	0.985	0.965	0.943333	0.933333	0.938333
									-149	0.97	1.11	1.04	0.976667	1.05333	1.015
									-146	0.975	0.95	0.9625	0.94	0.903333	0.921667
									-143	0.985	0.925	0.955	0.92	0.956667	0.938333
									-140	0.97	1	0.985	0.946667	0.966667	0.956667
									-137	1	1.095	1.0475	0.94	0.966667	0.953333
									-134	1.015	1.175	1.095	0.956667	1.08667	1.02167
									-131	1.06	1.18	1.12	1.00667	1.08	1.04333
									-128	1.01	0.935	0.9725	1.01333	0.966667	0.99
									-125	1	0.97	0.985	1.00667	0.973333	0.99
									-122	0.94	1.035	0.9875	1.02	1.08333	1.05167
									-119	1.01	1.015	1.0125	1.14333	1.02667	1.085
									-116	1.065	1.155	1.11	1.00333	1.02	1.01167
									-113	1.01	1.14	1.075	0.966667	1.04333	1.005
									-110	1.055	1.12	1.0875	0.983333	1.06333	1.02333
									-107	0.97	1.06	1.015	1.06	1.11	1.085
									-104	1.055	0.985	1.02	1.02	1.01	1.015
									-101	1.01	1.055	1.0325	1.04	0.996667	1.01833
									-98	0.995	0.995	0.995	0.94	0.953333	0.946667
									-95	1.005	0.975	0.99	0.993333	0.973333	0.983333
									-92	1.02	0.93	0.975	1.01667	0.98	0.998333
									-89	0.955	0.89	0.9225	0.933333	0.98	0.956667
									-86	0.985	0.965	0.975	0.98	0.903333	0.941667
									-83	0.995	0.95	0.9725	1.02333	0.943333	0.983333
									-80	1	0.97	0.985	1.00667	1.02667	1.01667
									-77	0.985	0.925	0.955	1.02333	0.943333	0.983333
									-74	1.035	0.985	1.01	0.96	0.956667	0.958333
									-71	0.97	1.08	1.025	0.996667	0.98	0.988333
									-68	1	0.945	0.9725	1.08667	0.98	1.03333
									-65	0.97	1.005	0.9875	1.21333	0.946667	1.08
									-62	1.035	0.975	1.005	0.956667	0.95	0.953333
									-59	1	0.94	0.97	1.01667	1.01	1.01333
									-56	1.065	1.03	1.0475	0.963333	0.943333	0.953333
									-53	1.035	1.015	1.025	0.973333	1	0.986667
									-50	1.065	0.95	1.0075	1.01	0.956667	0.983333
									-47	0.945	0.96	0.9525	0.956667	0.973333	0.965
									-44	0.995	1.005	1	1.14	1.05	1.095
									-41	0.945	0.96	0.9525	1.04333	0.893333	0.968333
									-38	1.01	1.025	1.0175	0.973333	0.96	0.966667
									-35	0.995	0.995	0.995	0.95	0.97	0.96
									-32	1.005	0.94	0.9725	0.99	0.99	0.99
									-29	1.01	0.975	0.9925	0.99	0.96	0.975
									-26	0.995	0.935	0.965	1.17	0.936667	1.05333
									-23	1.06	0.915	0.9875	1.05667	0.92	0.988333
									-20	1.02	0.96	0.99	0.936667	0.93	0.933333
									-17	1.01	0.98	0.995	1.00667	0.956667	0.981667
									-14	0.96	0.95	0.955	0.946667	0.983333	0.965
									-11	0.955	0.93	0.9425	0.983333	0.973333	0.978333
									-8	1.03	0.975	1.0025	0.973333	0.946667	0.96
									-5	0.985	1.005	0.995	1.12	1.02333	1.07167
									-2	1.025	1.03	1.0275	1.21333	1.06333	1.13833
									1	1.075	0.955	1.015	1.29	1	1.145
									4	1.125	1.05	1.0875	1.13	1.19667	1.16333
									7	0.94	1.175	1.0575	1.03	1.08333	1.05667
									10	1.06	1.12	1.09	1.07333	1.11667	1.095
									13	1.005	1.085	1.045	1.10333	1.02333	1.06333
									16	0.985	0.975	0.98	0.93	0.983333	0.956667
									19	1	1.015	1.0075	1.03	0.963333	0.996667
									22	0.955	0.99	0.9725	0.993333	0.95	0.971667
									25	0.935	0.965	0.95	1.02667	0.95	0.988333
									28	0.94	0.935	0.9375	0.97	0.99	0.98
									31	0.985	1.01	0.9975	0.94	0.99	0.965
									34	0.97	0.95	0.96	0.963333	0.996667	0.98
									37	0.97	1.105	1.0375	0.93	1.04	0.985
									40	0.935	0.985	0.96	0.983333	0.986667	0.985
									43	0.995	1.05	1.0225	1.00333	0.96	0.981667
									46	1.035	0.96	0.9975	0.976667	0.983333	0.98
									49	1.045	0.995	1.02	1.01	1.02333	1.01667
									52	0.985	0.975	0.98	0.98	0.996667	0.988333
									55	1.075	1.02	1.0475	0.99	0.973333	0.981667
									58	0.945	1.01	0.9775	1.29	0.943333	1.11667
									61	0.975	0.985	0.98	0.923333	0.95	0.936667
									64	1.015	1	1.0075	0.99	1.05667	1.02333
									67	0.97	0.96	0.965	0.996667	0.95	0.973333
									70	0.995	1.01	1.0025	0.99	0.943333	0.966667
									73	0.95	0.995	0.9725	0.943333	0.95	0.946667
									76	1.01	0.965	0.9875	0.92	0.963333	0.941667
									79	1.045	0.985	1.015	1.06	0.943333	1.00167
									82	0.995	0.95	0.9725	0.95	0.973333	0.961667
									85	0.985	0.93	0.9575	0.946667	0.98	0.963333
									88	1	0.96	0.98	0.953333	1.01667	0.985
									91	0.995	1.01	1.0025	1.06667	0.963333	1.015
									94	0.985	0.955	0.97	1.00333	1.01	1.00667
									97	1.025	0.95	0.9875	0.94	1.00333	0.971667
									100	1.01	0.97	0.99	0.963333	0.95	0.956667
									103	0.955	1.01	0.9825	0.94	1.13	1.035
									106	1	0.985	0.9925	0.963333	0.936667	0.95
									109	1.01	0.995	1.0025	0.93	1.00333	0.966667
									112	1.03	1.07	1.05	1.1	0.98	1.04
									115	1.02	1.035	1.0275	0.986667	0.95	0.968333
									118	0.935	1.065	1	0.973333	1.11333	1.04333
									121	1	0.95	0.975	0.993333	0.95	0.971667
									124	0.96	1.08	1.02	0.923333	0.963333	0.943333
									127	0.91	0.97	0.94	0.963333	0.996667	0.98
									130	1.11	0.96	1.035	1.10333	0.973333	1.03833
									133	1.035	0.95	0.9925	1.01	0.95	0.98
									136	0.945	0.985	0.965	1.27	0.966667	1.11833
									139	0.985	0.97	0.9775	0.99	0.976667	0.983333
									142	0.975	1.04	1.0075	1.14667	1.01667	1.08167
									145	0.97	1.095	1.0325	0.96	0.996667	0.978333
									148	0.945	1.07	1.0075	1.08333	0.956667	1.02
									151	1.02	1.005	1.0125	0.946667	0.98	0.963333
									154	0.975	1.105	1.04	1.14333	0.963333	1.05333
									157	0.955	0.995	0.975	0.996667	1.02667	1.01167
									160	0.97	0.96	0.965	1.12667	0.986667	1.05667
									163	0.955	1	0.9775	0.94	0.95	0.945
									166	0.985	0.96	0.9725	1.00333	0.966667	0.985
									169	1.04	0.95	0.995	0.976667	1	0.988333
									172	0.985	1.02	1.0025	1.02	0.95	0.985
									175	0.96	0.985	0.9725	1.01667	0.926667	0.971667
									178	0.985	1.01	0.9975	1.22333	0.973333	1.09833
									181	1.005	0.945	0.975	0.99	1.02667	1.00833
									184	0.985	1.005	0.995	0.956667	1.02333	0.99
									187	0.955	1.085	1.02	0.986667	0.94	0.963333
									190	0.955	0.995	0.975	0.93	0.953333	0.941667
									193	1.01	1.025	1.0175	1.20667	1.04	1.12333
									196	0.955	0.985	0.97	0.993333	1.00333	0.998333
									199	1.04	1.01	1.025	1.10667	0.973333	1.04
									202	0.97	1.02	0.995	1.00667	0.923333	0.965
									205	1.035	1.095	1.065	1.18667	1.08	1.13333
									208	1.065	0.985	1.025	1.06	1.04	1.05
									211	1.085	1	1.0425	1.13333	0.99	1.06167
									214	0.995	1.04	1.0175	0.95	1.01333	0.981667
									217	0.975	1.05	1.0125	1.11667	1.03	1.07333
									220	1.045	1.08	1.0625	0.983333	1.03333	1.00833
									223	0.985	0.92	0.9525	0.966667	0.996667	0.981667
									226	1.01	0.935	0.9725	0.993333	0.963333	0.978333
									229	1.07	0.995	1.0325	0.953333	0.973333	0.963333
									232	1.01	0.96	0.985	0.973333	1	0.986667
									235	0.985	0.945	0.965	1.01	0.953333	0.981667
									238	0.96	0.935	0.9475	0.966667	0.963333	0.965
									241	0.98	0.935	0.9575	1.02333	0.92	0.971667
									244	0.975	0.96	0.9675	0.97	0.986667	0.978333
									247	0.995	0.96	0.9775	0.956667	0.996667	0.976667
									250	0.995	0.95	0.9725	0.99	0.903333	0.946667
									253	0.945	1.06	1.0025	0.963333	0.913333	0.938333
									256	1.055	0.985	1.02	0.963333	0.966667	0.965
									259	1.035	1.005	1.02	0.996667	0.943333	0.97
									262	0.955	1.105	1.03	1.21333	1.08	1.14667
									265	1.02	1.13	1.075	0.996667	1.16333	1.08
									268	1.025	1.15	1.0875	1.50333	1.01333	1.25833
									271	1.045	1.14	1.0925	1.04667	1.02333	1.035
									274	0.985	1.125	1.055	1.26333	1.01	1.13667
									277	1.145	1.08	1.1125	1.09667	1.02333	1.06
									280	1.19	1.02	1.105	1.19333	1.03333	1.11333
									283	1.065	1.105	1.085	1.09	1.08333	1.08667
									286	1.065	1.08	1.0725	1.03667	1.17333	1.105
									289	1	1.13	1.065	1.00667	1.07333	1.04
									292	1.055	1.275	1.165	0.98	0.996667	0.988333
									295	1.055	1.02	1.0375	1.15333	0.963333	1.05833
									298	1.055	1.05	1.0525	1.06667	0.983333	1.025
									301	1.01	1.01	1.01	0.99	1.04	1.015
									304	0.985	1.01	0.9975	1.27667	0.996667	1.13667
									307	1.01	1.04	1.025	1	0.976667	0.988333
									310	0.97	0.995	0.9825	1.02	0.973333	0.996667
									313	0.985	1.05	1.0175	1.41	1.09333	1.25167
									316	1.025	0.985	1.005	1.10667	1.00667	1.05667
									319	1.01	1.19	1.1	1.04667	1.11	1.07833
									322	1.09	1.215	1.1525	1.17	1.11667	1.14333
									325	1.025	1.185	1.105	1.17	1.25667	1.21333
									328	1	1.185	1.0925	1.18667	1.12667	1.15667
									331	1.07	1.14	1.105	1.09	1.04333	1.06667
									334	1.045	1.225	1.135	1.10667	1.17	1.13833
									337	1.085	1.27	1.1775	1.09	1.12333	1.10667
									340	1.045	1.135	1.09	1.07667	1.13667	1.10667
									343	1.055	1.09	1.0725	1.12333	1.01	1.06667
									346	1.06	1.115	1.0875	1.04	1.07	1.055
									349	1.095	1.045	1.07	1.00667	1.04	1.02333
									352	1.015	1.01	1.0125	0.956667	0.996667	0.976667
									355	0.995	0.995	0.995	0.98	0.973333	0.976667
									358	0.955	1.08	1.0175	0.973333	1.11333	1.04333
									361	1	1.055	1.0275	1.05667	1.04333	1.05
									364	1.01	1.05	1.03	1.03333	0.983333	1.00833
									367	1.005	0.955	0.98	0.963333	1.12	1.04167
									370	0.97	1.01	0.99	0.99	0.953333	0.971667
									373	1.075	0.95	1.0125	1.08667	1.00333	1.045
									376	1.045	1.01	1.0275	1.07	1.08333	1.07667
									379	0.97	0.995	0.9825	1.04333	0.956667	1
									382	1.01	0.96	0.985	1.03333	0.97	1.00167
									385	0.955	0.95	0.9525	0.986667	0.96	0.973333
									388	0.96	0.93	0.945	0.98	0.933333	0.956667
									391	0.97	1.05	1.01	0.976667	1.03333	1.005
									394	1.02	0.975	0.9975	0.986667	1	0.993333
									397	0.965	1.03	0.9975	0.986667	0.95	0.968333
									400	0.985	1.055	1.02	1.00333	0.96	0.981667

[truncated: 15 more sheets: UBC24, MYB12, TCP4, AT3G19890, APS1, SAMT, SCL6(IV), MET2, TCP2, GRF8, AP2, AT5G38550, SPL2, AT5G43740, TOE2]
