# Supplementary material for: Evidence for Antisense Transcription Associated with MicroRNA Target mRNAs in Arabidopsis
Source: PLoS Genet. 2009 Apr 17;5(4):e1000457. doi: 10.1371/journal.pgen.1000457 (PMC2664332; doi:10.1371/journal.pgen.1000457)
Supplement: Table S7 — Normalized delta sense and antisense signals for 22 validated miRNA targets on the custom high resolution tiling microarrays. (3.45 MB XLS) [file pgen.1000457.s025.xls]

## Sheet: Sense pattern of change
Pattern of change												Supplemental Table VII. Normalized delta sense and antisense signals for 22 validated miRNA targets on the custom high resolution tiling microarray.
	hen1					dcl1					hyl1					rdr6					sgs3
	upstream	downstream	Number	Total	Percentage	upstream	downstream	Number	Total	Percentage	upstream	downstream	Number	Total	Percentage	upstream	downstream	Number	Total	Percentage	upstream	downstream	Number	Total	Percentage
			14	22	63.6364			15	22	68.1818			6	22	27.2727			9	22	40.9091			11	22	50
			1	22	4.54545			3	22	13.6364			1	22	4.54545			6	22	27.2727			6	22	27.2727
			1	22	4.54545			1	22	4.54545			3	22	13.6364			1	22	4.54545			2	22	9.09091
			5	22	22.7273			2	22	9.09091			2	22	9.09091			2	22	9.09091			1	22	4.54545
			1	22	4.54545			1	22	4.54545			3	22	13.6364			1	22	4.54545			1	22	4.54545
													7	22	31.8182			1	22	4.54545			1	22	4.54545
																		1	22	4.54545

## Sheet: Sense details
Locus	Name	hen1			dcl1			hyl1			rdr6			sgs3
		upstream	downstream	Total	upstream	downstream		upstream	downstream		upstream	downstream		upstream	downstream
AT1G25210	F-box	up	up	up	down	down	down	down	down	down	down	down	down	up	no	up
AT1G66490	F-box	up	no	up	down	down	down	no	no	no	no	no	no	up	no	up
AT1G01040	DCL1	no	no	no	down	down	down	no	no	no	no	no	no	no	no	no
AT1G27370	SPL10	up	up	up	down	down	down	up	up	up	no	no	no	up	up	up
AT1G31280	AGO2	up	up	up	up	up	up	no	no	no	down	down	down	no	no	no
AT1G51480	NBS-LRR	no	no	no	down	down	down	no	no	no	no	no	no	up	up	up	spark
AT1G66370	MYB113	no	no	no	down	down	down	down	down	down	down	down	down	down	no	down
AT1G72830	HAP2C	up	up	up	down	down	down	down	down	down	no	no	no	up	up	up
AT1G77850	ARF17	up	up	up	down	down	down	no	up	up	no	down	down	no	no	no
AT2G33770	UBC24	up	up	up	down	down	down	no	no	no	down	down	down	no	no	no
AT2G47460	MYB12	no	up	up	down	down/up	?	up	up	up	no	no	no	down	down	down
AT3G15030	TCP4	up	up	up	up	up	up	no	up	up	up/down	up	?	up/down	no	?
at3g19890	F-box	no	no	no	down	down	down	down	down	down	no	no	no	no	no	no
AT3G22890	APS1	up	up	up	down	down	down	down	down	down	down	no	down	up	up	up
AT3G44860	SAMT	up	up	up	no	down	down	no	down	down	no	no	no	no	no	no
AT4G00150	SCL6(IV)	up	up	up	no	down	down	no	no	no	no	no	no	no	no	no
AT4G14140	MET2	no	no	no	no	down	down	no	down	down	no	no	no	no	no	no
AT4G18390	TCP2	up	up	up	down	down	down	no	no	no	down	down	down	no	no	no
AT4G24150	GRF8	up	up	up	down	down	down	no	down	down	down	no	down	no	up	up
AT4G36920	AP2	up	up	up	down	down	down	down	down	down	down	down	down	no	no	no
at5g38550	JR/MBP	up	no	up	down	down	down	up	up	up	up	up	up	up	up	up
AT5G43270	SPL2	up	up	up	down	down	down	down	down	down	down	down	down	no	no	no
at5g43740	CC-NBS-LRR	no	down	down	down	down	down	down	no	down	no/one probe	no	no	up/same probe	up	up
AT5G60120	TOE2	up	up	up	up	up	up	no	no	no	no	up	up	no	up	up
		up	up	Total up	down	down	Total down	down	down	Total down	down	down	Total down	up	up	Total up
	number of gene	16	15	16	16	18	18	7	9	10	8	7	9	5	8	8
	total	22	22	22	22	22	22	22	22	22	22	22	22	22	22	22
	Percentage	72.7273	68.1818	72.7273	72.7273	81.8182	81.8182	31.8182	40.9091	45.4545	36.3636	31.8182	40.9091	22.7273	36.3636	36.3636

## Sheet: Antisense pattern of change
Pattern of change
	hen1			dcl1			hyl1			rdr6			sgs3
	upstream	downstream	Percentage	upstream	downstream	Percentage	upstream	downstream	Percentage	upstream	downstream	Percentage	upstream	downstream	Percentage
			20.8333			75			33.3333			4.16667			12.5
			37.5			12.5			4.16667			8.33333			4.16667
			12.5			8.33333			12.5			4.16667			4.16667
			29.1667			4.16667			4.16667			4.16667			4.16667
									4.16667			79.1667			4.16667
									4.16667						4.16667
									37.5						4.16667
															8.33333
															54.1667

## Sheet: Antisense details
Locus	Name	hen1			dcl1			hyl1			rdr6			sgs3
		upstream	downstream	Total	upstream	downstream	Total	upstream	downstream	Total	upstream	downstream	Total	upstream	downstream	Total
AT1G25210	F-box	up	up	up	no	no	no	no	no	no	no	no	no	no	no	no
AT1G66490	F-box	no	no	no	no	no	no	no	no	no	no	no	no	no	no	no
AT1G01040	DCL1	up	no	up	down	no	down	no	no	no	no	no	no	up	no	up
AT1G27370	SPL10	up	up	up	down	down	down	no	no	no	no	no	no	up	up	up
AT1G31280	AGO2	no	no	no	no	no	no	no	no	no	no	no	no	no	no	no
AT1G51480	NBS-LRR	no	no	no	no	no	no	no	no	no	no	no	no	no	no	no
AT1G66370	MYB113	no	no	no	no	no	no	no	no	no	no	no	no	no	no	no
AT1G72830	HAP2C	no	no	no	no	no	no	no	no	no	no	no	no	no	no	no
AT1G77850	ARF17	no	no	no	no	no	no	no	up	up	no	no	no	no	no	no
AT2G33770	UBC24	up	no	up	no	no	no	no	no	no	up	no	up	no	no	no
AT2G47460	MYB12	no	up	up	no	down	down	no	down	down	no	down	down	no	up	up
AT3G15030	TCP4	up	up	up	down	no	down	up	down	?	no	down	down	up	up	up
at3g19890	F-box	no	no	no	no	no	no	no	no	no	no	no	no	no	no	no
AT3G22890	APS1	up	no	up	down	no	down	down	no	down	no	no	no	up	no	up
AT3G44860	SAMT	no	no	no	no	no	no	no	no	no	no	no	no	no	no	no
AT4G00150	SCL6(IV)	up	up	up	down	up	?	no	down	down	down	down	down	up	down	?
AT4G14140	MET2	no	up	up	no	no	no	no	up	up	no	no	no	no	no	no
AT4G18390	TCP2	no	no	no	no	no	no	no	no	no	no	no	no	no	no	no
AT4G24150	GRF8	up	no	up	no	no	no	no	no	no	no	no	no	no	no	no
AT4G36920	AP2	up	no	up	no	no	no	no	no	no	no	no	no	no	no	no
at5g38550	JR/MBP	up	no	up	no	no	no	no	no	no	no	no	no	no	no	no
AT5G43270	SPL2	no	no	no	no	no	no	no	no	no	no	no	no	no	no	no
CC-NBS-LRR	at5g43740	no	up	up	no	no	no	no	no	no	no	no	no	no	no	no
AT5G60120	TOE2	up	up	up	no	no	no	no	down	down	no	down	down	no	up	up
		up	up	Total up	down	down	Total down	down	down	Total down	down	down	Total down	up	up	Total up
	number of gene	10	7	13	5	2	5	1	4	4	1	3	4	5	4	6
	total	22	22	22	22	22	22	22	22	22	22	22	22	22	22	22
	Percentage	45.4545	31.8182	59.0909	22.7273	9.09091	22.7273	4.54545	18.1818	18.1818	4.54545	13.6364	18.1818	22.7273	18.1818	27.2727
							0.3125	0.0625	0.25	0.25	0.0625	0.1875	0.25	0.3125	0.25	0.375

## Sheet: DCL1
miRNA	targets	AGI	Gene family	Target sequence	Strand of target	coordinate of binding site start	coordinate of binding site end	cleavage site	Relative coordinate	25Cdel hen 1	36C del hen1	average hen	del hyl	25C del dcl	36C del rdr	36C del sgs
	DCL1	AT1G01040	DCL	CTGGATGCAGAGGTATTATCGA	w	23144	23165	23155	-401	-0.0307692	-0.06	-0.0453846	0.0672043	0.0860215	-0.0686275	-0.0588235
									-398	-0.00526316	-0.0104167	-0.00783991	-0.0112457	0.0207612	0.00727273	-0.0127273
									-395	-0.0582524	-0.0418848	-0.0500686	-0.0544479	-0.0828221	0.0110701	0.0101476
									-392	0.0310881	0.0374332	0.0342606	0.0494881	0.00341297	-0.0243902	-0.0383275
									-389	0.00518135	0.0478723	0.0265268	-0.0194257	0.0101351	-0.176991	-0.163717
									-386	0.0618557	-0.0461538	0.00785091	-0.0271429	-0.165714	0.0362319	-0.00271739
									-383	-0.0358974	0.0512821	0.00769231	-0.0204082	-0.00680272	-0.0239726	-0.0625
									-380	0.0461538	0.0103627	0.0282583	-0.163838	-0.206266	-0.0070922	-0.00265957
									-377	-0.0292683	-0.0101523	-0.0197103	0.000880282	0.0422535	-0.0383275	0.00087108
									-374	-0.015	-0.0358974	-0.0254487	0.0151786	0.0428571	0.0141343	0.00706714
									-371	0	0.0154639	0.00773196	-0.0118243	-0.00675676	0.0616438	-0.0496575
									-368	0.0360825	0.0410256	0.0385541	0.0187713	0.105802	0.0326087	0.0326087
									-365	0.0101523	0	0.00507614	0.00083612	-0.0100334	0.0510949	0.00182482
									-362	-0.0292683	-0.0208333	-0.0250508	0.00432526	0.0380623	-0.0522648	-0.00174216
									-359	-0.0502513	-0.0860215	-0.0681364	-0.0121951	0.0243902	0.025641	0.00549451
									-356	0.0210526	-0.0909091	-0.0349282	-0.00174216	0.0592334	-0.0311419	-0.0449827
									-353	0.0585106	-0.046875	0.00581782	0.0017301	0.0103806	-0.0208333	-0.0286458
									-350	-0.00492611	1.20676e-16	-0.00246305	0.011324	0.0452962	-0.0178571	-0.0303571
									-347	-0.0143541	0	-0.00717703	-0.0830793	-0.0823171	0.00363636	0.000909091
									-344	0.0360825	-0.0105263	0.0127781	-0.0760542	-0.0903614	-0.0538721	-0.0479798
									-341	-0.029703	0.0260417	-0.00183065	0.0406574	0.0761246	-1.20676e-16	0.0190217
									-338	-0.0956938	-1.13869e-16	-0.0478469	0.0169492	-0.0474576	-0.0427046	-0.0338078
									-335	0.0216216	0.0497238	0.0356727	-0.0148084	0.0522648	-0.0479452	-0.0239726
									-332	0.0154639	0.0252525	0.0203582	0.0151786	0.0464286	-0.0177936	-0.0204626
									-329	0.01	-0.0105263	-0.000263158	-0.00806452	-0.0709677	0.0210526	-0.00263158
									-326	-0.0588235	-0.103774	-0.0812986	-0.131124	-0.170029	0.0243056	-0.0390625
									-323	-0.0724638	-0.0206186	-0.0465412	-0.010101	0.00673401	0.0469314	0.0207581
									-320	-0.00518135	-0.0315789	-0.0183801	-0.0461409	0.0268456	-0.0106007	-0.0167845
									-317	0	-0.12963	-0.0648148	-0.00170648	0.0546075	-0.00364964	0.0155109
									-314	0	-0.0456853	-0.0228426	0.03223	0.0243902	-0.0515464	-0.0335052
									-311	0.0374332	0.0110497	0.0242414	0.0473684	0.0280702	-0.0215827	-0.0233813
									-308	-0.0360825	0.015873	-0.0101047	0.0295699	0.0573477	-0.0680272	-0.0306122
									-305	0.0101523	-0.0414508	-0.0156492	0.05	0.0571429	-0.0318021	0.0150177
									-302	-0.0966184	0.0374332	-0.0295926	0.0305944	0.0979021	0.0431655	-0.0260791
									-299	0	0.0486486	0.0243243	0.0280612	0.0102041	-0.0210526	-0.0263158
									-296	0.0515464	-0.0106383	0.020454	-0.00919732	0.0434783	-0.0408163	-0.0714286
									-293	0.0979381	-0.0208333	0.0385524	0.0376712	0.0239726	-0.0284698	0.0088968
									-290	0.0314136	0.0157895	0.0236015	-0.0465686	-0.0294118	0.0467626	0.00899281
									-287	0.0575916	0.0452261	0.0514089	-0.0703593	-0.107784	-0.0241379	-0.0508621
									-284	-0.0520833	-0.0265957	-0.0393395	-0.0242215	0.017301	-0.037931	-0.0767241
									-281	0.0257732	-0.03125	-0.0027384	-0.0101881	-0.0532915	0.00355872	0.0142349
									-278	0	-0.0346535	-0.0173267	0.0236842	0.0140351	-0.0245614	-0.00789474
									-275	-0.0625	-0.0358974	-0.0491987	0.018617	0.070922	0	0.0151786
									-272	-0.0594059	-0.0368421	-0.048124	0.0453767	0.010274	-0.0278746	-0.0252613
									-269	-0.0152284	0.042328	0.0135498	0.0105263	0.0807018	-0.0604027	-0.0939597
									-266	0.0260417	0.0684211	0.0472314	0.0463287	0.00699301	0.040146	0.0264599
									-263	-0.0854271	0.0157895	-0.0348188	0.0246479	0.0246479	0.00684931	-0.0162671
									-260	-0.04	-0.0456853	-0.0428426	0.0191638	-0.0174216	-0.0106007	0.00971731
									-257	-0.0242718	0.0160428	-0.00411453	-0.0472313	0.0228013	0.0181159	0.0298913
									-254	-0.00980392	-0.110553	-0.0601783	-0.0130293	0.0228013	0.0212766	-0.0319149
									-251	0.0257732	0.0106383	0.0182057	-0.00675676	0.00337838	-0.0105263	-0.0394737
									-248	-0.0788177	-0.0315789	-0.0551983	-0.0378788	-0.010101	-0.0284698	-0.00177936
									-245	0.0157068	0.026738	0.0212224	-0.000874126	0.0524476	0	-0.0314748
									-242	-0.0357143	-0.00531915	-0.0205167	-0.0674342	-0.0296053	0.0590406	0.0433579
									-239	-0.0102041	0.0104167	0.000106292	-0.0498392	-0.0450161	-0.0383275	-0.0487805
									-236	-0.0260417	0.0483871	0.0111727	-0.013986	0.0734266	-0.0245614	-0.0131579
									-233	-0.0253807	-0.0213904	-0.0233855	-0.0338983	0.020339	-0.00738007	0.0129151
									-230	0	-0.0216216	-0.0108108	0.016129	0.0430108	-0.0178571	0.0392857
									-227	-0.0466321	-0.0319149	-0.0392735	0.015343	0.032491	-0.00353357	-0.024735
									-224	0.0102564	-0.0412371	-0.0154904	0.0276817	0.0207612	0.0105263	-0.0368421
									-221	-0.104478	-0.0104167	-0.0574471	0.00853242	0.0170648	-0.145251	-0.222765
									-218	-0.03	0.0160428	-0.00697861	-0.015	-0.00666667	0.0176678	-0.000883392
									-215	-0.0157895	-0.0153846	-0.015587	0.00616197	0.0176056	0	-0.0169643
									-212	0.0052356	-0.0659898	-0.0303771	-0.0685484	-0.0419355	0.0471014	0.013587
									-209	-0.0260417	-0.0364583	-0.03125	-0.0151246	0.0533808	-1.18109e-16	-0.0132979
									-206	0.0841584	0.00515464	0.0446565	-0.157042	-0.166197	-1.19808e-16	-0.0179856
									-203	0.0263158	-0.0271739	-0.000429062	-0.106132	-0.100629	0	-0.0341727
									-200	0.0104167	0.0106383	0.0105275	-0.0819805	-0.0454545	-0.0513699	-0.0368151
									-197	-0.05	0.0368421	-0.00657895	-0.0783699	-0.0219436	0.0217391	-0.0163043
									-194	-0.00531915	0.0157895	0.00523516	-0.0174216	0.0348432	-0.0173611	-0.015625
									-191	-0.0187793	-0.0572917	-0.0380355	0.0198962	0.0415225	-0.00706714	0.0176678
									-188	-0.0564103	0.0154639	-0.0204732	-0.0166084	0.013986	0.0434783	0.0461957
									-185	-0.0531401	-0.015544	-0.0343421	-0.00338983	0.0610169	0.029304	0.0247253
									-182	-0.037037	0.0427807	0.00287186	-0.033557	-0.0100671	0.0318021	-0.000883392
									-179	-0.110619	0	-0.0553097	0.0184211	0.0140351	-0.0538721	-0.0454545
									-176	-0.0452261	0.0205128	-0.0123567	-0.000798722	-0.0479233	-0.0299003	-0.0830565
									-173	0.037234	-0.111111	-0.0369385	0.00692042	0.0795848	0.057554	0.0521583
									-170	-0.03	-0.0104167	-0.0202083	0.0178571	0.0170068	0.0543478	0.0271739
									-167	-0.0289855	0.005291	-0.0118473	-0.0127551	0.0272109	-0.00680272	-0.0535714
									-164	0.0366972	-0.0495049	-0.00640385	-0.0113636	0.034965	0.0280702	-0.00789474
									-161	0.01	0.0744681	0.042234	0.022007	0.0809859	-0.0636943	-0.0851911
									-158	0	0	0	0.0119863	0.0753425	0.0106383	-0.0292553
									-155	-0.00505051	-0.0725389	-0.0387947	-0.0568562	0.00334448	0.0262172	0.0224719
									-152	-0.0152284	-0.0526316	-0.03393	0.0396552	0.0586207	0.0140351	0.0394737
									-149	0.121053	0.00549451	0.0632736	-0.0441176	-0.0392157	0.128302	0.0358491
									-146	0	-0.0358974	-0.0179487	-0.130087	-0.116279	-0.0107143	-0.0196429
									-143	1.17484e-16	-0.0437158	-0.0218579	-0.0672468	-0.0822785	-0.025	0.00982143
									-140	0	-0.0107527	-0.00537634	0.0107527	0.046595	0.0218978	-0.00912409
									-137	0	-0.0265957	-0.0132979	0.0227273	0.013468	-0.0618557	-0.0515464
									-134	0.0102564	-0.0558376	-0.0227906	0.0112069	0.0344828	0.0106383	0.0265957
									-131	0.0529101	0.0473684	0.0501392	0.0167254	0.0457746	-0.0953846	-0.136923
									-128	-0.05	0	-0.025	-0.135776	-0.117816	0	-0.0252613
									-125	0.0358974	-0.0201005	0.00789847	0.0531915	0.0886525	-0.0427046	-0.0044484
									-122	0.0102564	-0.0631068	-0.0264252	-0.0103093	0.04811	-0.224377	-0.114958
									-119	0.0154639	0	0.00773196	-0.0135593	0.00338983	-0.0825083	-0.0717822
									-116	0.029703	-0.0594059	-0.0148515	0.0526786	0.0821429	-0.0309278	-0.0592784
									-113	-0.030303	-0.0794393	-0.0548711	-0.0110169	-0.00338983	0.00353357	-0.0141343
									-110	0.0203046	0	0.0101523	0.0154639	-0.0171821	0.0108696	-0.0163043
									-107	-0.005	0	-0.0025	-0.0252366	-0.0283912	0.0405904	0.0212177
									-104	-0.0360825	0.0263158	-0.00488334	-0.0491525	-0.00677966	0.0596491	-0.0342105
									-101	-0.0245098	0.0483871	0.0119386	-0.0110169	-0.0135593	-1.18109e-16	-0.0106383
									-98	-0.00995025	0.026738	0.00839386	0.0388889	0.0888889	-0.0138889	-0.0208333
									-95	-0.0104167	-0.025641	-0.0180288	0.00257732	0.00343643	0.0176678	-0.00618375
									-92	0.046875	-0.0208333	0.0130208	0.0296167	-0.00348432	-0.0451389	-0.0520833
									-89	-0.0414508	-0.0309278	-0.0361893	-0.00335571	0.00335571	-0.0635452	-0.0668896
									-86	-0.025641	0.037234	0.00579651	-0.0211864	-0.0305085	-0.0245614	0.0210526
									-83	0.111111	0.0209424	0.0660268	0.0160473	0.0506757	-0.0206186	-0.0180412
									-80	-0.0368664	-0.0259067	-0.0313865	-0.0143581	-0.0540541	0.0136986	-0.00599315
									-77	0.0656566	0.025641	0.0456488	0.0122549	0.0588235	0.0408163	-0.0280612
									-74	-0.0162162	-0.03125	-0.0237331	0.0283505	0.0274914	-0.0210526	-0.0184211
									-71	0.0676328	0.0152284	0.0414306	-0.0277778	-0.00673401	0	-0.0105263
									-68	-0.138249	0.005	-0.0666244	0.0388693	0.0318021	-0.0448276	-0.0405172
									-65	0.00552486	0.0106383	0.00808158	-0.027027	0.128378	0.0103448	0.0137931
									-62	0.0693069	-0.0192308	0.0250381	0.00515464	0.0687285	-0.0626959	-0.0525078
									-59	0.0773196	-0.0102564	0.0335316	-0.0456656	-0.0495356	-0.130682	-0.122159
									-56	0.0582524	-0.0585366	-0.000142079	0.00083612	0.0434783	-0.0137931	0.0293103
									-53	0.0251256	-0.0339806	-0.00442748	-0.0225806	-0.0451613	0.047138	0.0353535
									-50	0	-0.0583333	-0.0291667	0.00603448	0.0482759	-0.0294118	0.0269608
									-47	0.0310881	0	0.015544	-0.03125	-0.0673077	-0.0508475	0.05
									-44	-0.0516432	-0.0245098	-0.0380765	0.0448276	0.0344828	0.0136519	0.00853242
									-41	-0.0247525	0.0144231	-0.0051647	0.0480769	0.0673077	0.0786164	0.0377358
									-38	-0.0416667	0.0821918	0.0202626	0.015528	0.0248447	-0.132231	-0.018595
									-35	0.01	-0.0265152	-0.00825758	-0.00159236	-0.0509554	0.031339	0.0854701
									-32	0.128713	-0.0850202	0.0218463	0.0171875	-0.009375	-0.015015	0.0833333
									-29	0.030303	0.186047	0.108175	0.0366242	0.066879	-0.046875	0.0292969
									-26	0.101449	0.025	0.0632246	-0.162095	-0.204489	-0.0254237	0.129237
									-23	0.0331754	0.111538	0.0723569	-0.0235043	-0.0968661	-0.0748792	0.0887681
									-20	0.083682	0.132075	0.107879	-0.0241713	0.00828729	0.0493506	0.125974
									-17	0.0746888	0.152249	0.113469	0.165068	0.0191781	0.0457516	0.0996732
									-14	0.21659	0.178322	0.197456	0.0612864	0.0728155	0.00662252	0.231788
									-11	0.120332	0.301676	0.211004	0.00117924	-0.0566038	-0.0427184	0.149029
									-8	0.39229	0.211073	0.301681	-0.110414	-0.268833	0.0265487	0.224558
									-5	0.27686	0.188312	0.232586	0.0097561	-0.0658537	0.0469083	0.1242
									-2	0.196721	0.127937	0.162329	-0.0169903	-0.0461165	0.0777202	0.199482
									1	0.127119	0.0857988	0.106459	0.010468	-0.0123153	-0.00840336	0.134454
									4	0.0740741	-0.00478469	0.0346447	-0.193015	-0.159314	0.0681818	0.103693
									7	0.012931	0.0902256	0.0515783	-0.0137283	-0.0317919	0.0167866	0.0269784
									10	0.00877193	-0.00414938	0.00231128	0.0165663	0.0271084	-0.0140449	0.0133427
									13	0.0817308	0.0237154	0.0527231	-0.0416667	-0.0380117	-0.03125	0.0898438
									16	0.0193237	0.0717703	0.045547	0.0717993	0.0622837	-0.00903615	0.0707831
									19	0.0150754	0.0145631	0.0148192	0.0204082	0.0136054	-0.024024	0.0337838
									22	0.00510204	-0.0101523	-0.00252512	-0.00742574	0.00330033	0	0.0325342
									25	0.039801	-0.0253807	0.00721014	0.00932203	0.0949153	0.0239726	-0.0188356
									28	0.0618557	0.0543478	0.0581017	0.00257732	0	-0.00677966	-0.00847458
									31	0.0485437	0.0461538	0.0473488	0.00164474	0.0164474	-0.0491228	0.0421053
									34	0.0445545	-0.0382775	0.00313847	0.0792683	0.0905923	-0.0816901	-0.165493
									37	0	0	0	0.00880282	0.0176056	0.0355872	0.0702847
									40	0	0.0412371	0.0206186	0.000880282	0.00704225	0.0308219	0.0736301
									43	0.00505051	-0.0201005	-0.007525	0.00087108	0.0348432	-0.00335571	0.00167785
									46	-0.0956938	-0.0049505	-0.0503221	0.00951557	-0.0242215	-0.0239726	-0.0419521
									49	0.0196078	-0.0427807	-0.0115865	0.0288809	0.104693	0	0.0376344
									52	-0.0257732	-0.0456853	-0.0357292	-0.00515464	0	-0.0986842	-0.0180921
									55	0.0456853	-0.0594059	-0.00686033	-0.0606312	-0.013289	-0.0245614	0.0184211
									58	-0.0394089	0.0101523	-0.0146283	0.0344828	-0.00344828	0.0328467	0.0237226
									61	-0.0153846	0.160221	0.0724182	-0.0239726	0.00342466	-0.0719178	-0.0368151
									64	-0.0319149	-0.0792079	-0.0555614	-0.0278746	0.00348432	0.0318021	0.0441696
									67	0.0717949	0	0.0358974	0.0531359	0.0243902	-0.0178571	-0.000892857
									70	-0.0100503	-0.035	-0.0225251	-0.0134228	0.00335571	-0.0644068	0.0144068
									73	-0.0742574	0.0362694	-0.018994	-0.0678233	-0.11041	0.0141343	-0.00618375
									76	0.00476191	-0.0572917	-0.0262649	-0.0582524	-0.0226537	-0.0482759	-0.025
									79	-0.0206186	-0.0869565	-0.0537875	-0.0111301	-0.00342466	0.0323741	0.00629496
									82	0.0157068	-0.0160428	-0.000167987	-0.0163934	0	0.0215827	-0.00179856
									85	-0.0253807	-0.0103093	-0.017845	-0.0676292	-0.0759878	-0.0070922	-0.0132979
									88	-0.0769231	-0.0520833	-0.0645032	-0.00689655	-0.0344828	0.0144928	-0.00815217
									91	-0.0153846	-0.0812183	-0.0483014	-0.00757576	-0.020202	0.00359712	0.00629496
									94	-0.0360825	-0.0696517	-0.0528671	-0.0389831	0.0338983	0.0104895	-0.034965
									97	0	-0.0456853	-0.0228426	0.0119863	0	0.0607143	0.0232143
									100	0.0687831	0.0157895	0.0422863	0.021978	0.0879121	0	0.0101476
									103	-0.0374332	0.015544	-0.0109446	0.00706714	0.0212014	0.0147059	-0.00183823
									106	-0.0103093	-0.0578947	-0.034102	0.00951557	0.017301	0.0391459	0.019573
									109	-0.0406091	0.0615385	0.0104647	-0.0456811	-0.0166113	0	-0.0449827
									112	-0.0148515	0	-0.00742574	-0.00332226	-0.013289	0.0513699	-0.057363
									115	0.0157068	-0.0441176	-0.0142054	0.0338542	0.0104167	-0.0250784	-0.0971787
									118	-0.0560748	-0.0452261	-0.0506504	-0.000847458	0.020339	0.0347222	0.00260417
									121	-0.0253807	-0.125561	-0.0754706	-0.155995	-0.147139	0	0.0386691
									124	0.0154639	-0.0100503	0.00270683	0.0392857	0.107143	0.0415225	0.0147059
									127	0.0147783	0.0101523	0.0124653	-0.0130208	0.0208333	-0.00338983	-0.0262712
									130	0.019802	-0.113861	-0.0470297	0.0119863	0.0136986	-0.0664452	-0.0207641
									133	-0.031746	-0.107623	-0.0696847	0.0204082	-0.00680272	0.0167785	0.0318792
									136	-0.0900474	-0.0208333	-0.0554404	0.0268817	0.0430108	0.0512821	0.010989
									139	0.055	0.037234	0.046117	-0.0736607	-0.122024	0.0673759	0.0452128
									142	-0.0673077	0.0382514	-0.0145282	-0.071875	-0.065625	-0.00696864	0.0165505
									145	-0.056338	0.0263158	-0.0150111	-0.00247525	-0.0429043	-0.173554	0	-0.210744
									148	-0.0366492	0.0104167	-0.0131163	0.0025	-0.0166667	0	-0.0452128
									151	0.116751	0.0104167	0.063584	0.0431338	0.0316901	0.0208333	0.03125
									154	-0.0382775	0.0102564	-0.0140106	-0.00252525	-0.026936	-0.0498442	-0.067757
									157	0.0097561	0.0260417	0.0178989	0.0151515	0.013468	-0.0106007	-0.000883392
									160	0.0197044	-0.0145631	0.00257066	-0.0810811	-0.0690691	0.00355872	0.0275801
									163	0.0253807	-0.015544	0.00491834	0.0504967	0.0165563	-0.045614	0.0184211
									166	-0.0196078	-0.046875	-0.0332414	-0.0049505	-0.0264026	0.0318021	0.00706714
									169	-0.0507614	0.043956	-0.00340269	-0.027027	0.0236486	-0.0106762	0.0382562
									172	0.00465116	0.00526316	0.00495716	-0.0219595	0.0371622	0.0283688	-0.0239362
									175	-0.0555556	-0.0206186	-0.0380871	-0.0252613	-0.00348432	-0.0565371	-0.0167845
									178	0.042328	-0.0216216	0.0103532	-0.025	-0.0275862	-0.0207612	0.0147059
									181	-0.0197044	-0.0463918	-0.0330481	0.0269608	-0.0686275	-0.00701754	0.00263158
									184	-0.0520833	-0.0452261	-0.0486547	-0.0637255	0.0326797	0.0213523	0.00622776
									187	-0.0471698	-0.0904523	-0.068811	0.0721477	0.00335571	0.0431655	0.0305755
									190	-0.04	0	-0.02	-0.00668896	-0.00668896	0.08	0.00909091
									193	0	0.00515464	0.00257732	0.0286458	0.0763889	0.040293	0.0796703
									196	0.065	0.0201005	0.0425503	0.0398936	0.0319149	0.0318021	-0.000883392
									199	-0.0406091	0.0756757	0.0175333	0.0435943	0.0711744	0.103571	0.0178571
									202	-0.0247525	-0.0788177	-0.0517851	-0.0252525	0.00673401	-0.00696864	-0.00696864
									205	0.0582011	-0.0495049	0.00434805	-0.00643087	-0.0643087	0	0.00609756
									208	-0.0900474	-0.035533	-0.0627902	-0.00765306	0.0204082	-0.0466667	-0.0175
									211	0.0756757	-0.0100503	0.0328127	-0.00689655	0.0137931	0.0607143	0.0258929
									214	1.17484e-16	-0.0208333	-0.0104167	0.00616197	0.056338	-0.0214286	-0.025
									217	-0.106977	0	-0.0534884	-0.0552885	-0.0288462	0.0797101	0.0190217
									220	0.0909091	-0.0558376	0.0175358	-0.0316781	0.0547945	-0.020339	-0.0415254
									223	0.0218579	0.0101523	0.0160051	0.0315884	0.0613718	-0.019802	-0.0222772
									226	0.0454545	0	0.0227273	-0.0265411	0.0582192	0.133333	0.0888889
									229	-0.0147059	-0.05	-0.0323529	0.0180412	-0.0309278	-0.0280702	-1.16866e-16
									232	0	-0.025641	-0.0128205	0.05	0.0596491	-0.00359712	0.057554
									235	-0.0507614	-0.0104167	-0.030589	-0.0170648	0.0307167	0.045614	-0.0131579
									238	-0.0483092	-0.0251256	-0.0367174	0.0616197	0.0457746	-0.0564784	-0.038206
									241	-0.0390244	0.027027	-0.00599868	-0.0336991	-0.0689655	0.024735	-0.040636
									244	-0.0100503	1.19379e-16	-0.00502513	0.0360825	0.0206186	-0.0825083	-0.0767327
									247	0.0123457	-0.035533	-0.0115937	0.00526316	0.0596491	0.0318021	0.0150177
									250	0.0307692	-0.0152284	0.0077704	-0.0184564	-0.00335571	-0.0171233	-0.0291096
									253	-0.0247525	-0.0309278	-0.0278402	-0.114035	-0.116959	-0.0633333	-0.0175
									256	-0.052381	-0.0206186	-0.0364998	-0.0587748	-0.0397351	-0.0608974	-0.0913462
									259	-0.044335	-0.0478723	-0.0461037	0.0554636	0.0298013	0.0602837	0.0106383
									262	0	-0.0358974	-0.0179487	-0.0207641	0.0365448	-0.0308219	-0.057363
									265	0.0147783	-0.113208	-0.0492146	-0.0148515	-0.0330033	-0.0323741	0.0305755
									268	0	-0.0103093	-0.00515464	0.0448276	0.0344828	0.04	-0.0275
									271	-0.12093	0.0260417	-0.0474443	-0.00757576	0.020202	-0.0306122	-0.0331633
									274	0.0145631	-0.021164	-0.00330046	-0.00875796	-0.0286624	-0.0576271	-0.0237288
									277	-0.0458716	0.0483871	0.00125777	-0.0679612	-0.00970874	0.00706714	0.0123675
									280	-0.0643564	0.105263	0.0204534	0.0248288	0.0136986	-0.00680272	0.00255102
									283	0	0.0452261	0.0226131	0.032872	0.0588235	0.0436242	-0.033557
									286	-0.0439024	-0.0052356	-0.024569	-0.0594059	-0.0231023	0.0387324	0.00352113
									289	-0.00518135	0.0659898	0.0304043	-0.0209732	0.0503356	-0.0242215	-0.016436
									292	0.0108108	0.0376344	0.0242226	0.00622776	0.0498221	0.0252708	-0.00902527
									295	-0.0253807	-0.0891089	-0.0572448	-0.00865052	0.0726644	-0.0655738	-0.0754098
									298	-0.0390244	-0.035533	-0.0372787	0.0397112	0.0469314	-0.00680272	-0.0255102
									301	-0.0368421	-0.015	-0.0259211	0.00419463	-0.0134228	-0.00347222	0.0078125
									304	0.0052356	-0.0792079	-0.0369862	-0.183333	-0.183333	0.0311419	0.0276817
									307	0.0101523	-0.0512821	-0.0205649	-0.0209732	0.0201342	0.00348432	0.00348432
									310	0.0851064	0	0.0425532	0.0299296	0.0246479	-0.0174216	0.00348432
									313	0.0670103	0.0253807	0.0461955	-0.0336538	-0.0897436	-0.0813559	-0.0110169
									316	-0.021978	0.00526316	-0.00835743	0.0188172	0.0681004	-0.0542373	-0.0669492
									319	0.0105263	-0.0103627	8.1811e-05	0.0351027	0.0616438	-0.0644068	-0.0644068
									322	-0.0609137	-0.0104167	-0.0356652	0.00341297	0.0136519	-0.0106007	-0.0167845
									325	-0.0243902	-0.0619048	-0.0431475	-0.0425	-0.0333333	-0.0724138	-0.0637931
									328	0.102703	-0.04	0.0313514	0.0106383	0.0744681	0.0148699	0.0511152
									331	0.0314136	-0.05	-0.00929319	0.022007	0.0246479	0.0105634	0.0193662
									334	0	-0.015544	-0.00777202	0.0771277	0.0638298	0.0213523	-0.0391459
									337	-0.0100503	0.0165746	0.00326217	-0.0841121	0	-0.00333333	-0.085
									340	0.0309278	-0.0812183	-0.0251452	0.00819672	-0.00327869	-0.0179211	-0.0215054
									343	-0.015	0.00534759	-0.0048262	0.0452962	0.0522648	-0.0243056	-0.0494792
									346	-0.0805687	0.021978	-0.0292953	-0.0192308	-0.0401338	0.0446097	0.070632
									349	-0.0366492	-0.016129	-0.0263891	0.00088968	0.0569395	-0.0251799	-0.0314748
									352	-0.0141509	0.0518135	0.0188313	-0.0655738	-0.0262295	0.0289855	0.0244565
									355	-0.055	-0.026738	-0.040869	-0.0704918	0.00655738	-0.0353357	-0.0114841
									358	-0.0253807	0.0540541	0.0143367	-0.0237288	0.020339	-0.0278746	-0.0226481
									361	0.0412371	0.0591398	0.0501884	0.0376344	0.0645161	0.0109091	0.00363636
									364	-0.0515464	0	-0.0257732	0.00265957	-0.0106383	0.00719425	-0.0125899
									367	-0.0160428	0.0368421	0.0103997	-0.00874126	0.0629371	-0.0791139	-0.0530063
									370	0.0358974	-0.0330189	0.00143928	-0.0509709	-0.0711974	0.0559441	0.0122378
									373	0.12234	-0.0552764	0.033532	-0.0153061	-1.13288e-16	0.0763889	0.0442708
									376	0.0418848	0.0260417	0.0339632	-0.0170807	-0.0745342	-0.0296053	-0.00328947
									379	0.0634146	-0.0277778	0.0178184	-0.0661972	-0.0788732	-0.0628571	-0.0442857
									382	0.0347826	0.0333333	0.034058	0.0111607	0.0238095	-0.00641026	0.110577
									385	0.251185	0.122642	0.186913	0.158439	0.0573248	-0.0154321	-0.0162037
									388	0.0272727	0.0327103	0.0299915	-0.0730563	-0.179625	-0.0246914	-0.0416667
									391	-0.0321101	-0.0464135	-0.0392618	-0.0652493	-0.0938416	0.0165016	0.0717822
									394	0.01	-0.0105263	-0.000263158	0.0283505	0.0274914	0.0398551	0.0326087
									397	-0.0247525	0.035533	0.00539026	-0.0275	0.04	0.0526316	0.0710526
									400	-0.0502513	0.0382514	-0.00599994	-0.0180412	0.0446735	0.0179856	-0.0044964

## Sheet: At1g25210
miRNA	targets	AGI	Gene family	Target sequence	Strand of target	coordinate of binding site start	coordinate of binding site end	cleavage site	Relative coordinate	25del hen 1	36C del hen1	average hen	del hyl	25C del dcl	36C del rdr	36C del sgs
miR859		At1g25210	F-box	TTTGATTTTACAACAGAGACA	w	8836141	8836161	8836152	-401	-0.015	0.161017	0.0730085	-0.0866667	-0.148825	0.0227273	0.0606061
									-398	0.0575916	0.0648148	0.0612032	0.0108333	-0.0821114	-0.0701357	-0.109163
									-395	-0.0430622	0.184211	0.0705742	-0.015	-0.0228758	0.0291005	0.107143
									-392	0.174312	0.333333	0.253823	0.124167	0.0670732	0.191067	0.148263
									-389	0.0420561	0.134259	0.0881577	-0.015	-0.0650407	0.0911602	0.180939
									-386	0.080402	0.198113	0.139258	-0.0275	-0.0734463	0.103825	0.159836
									-383	0.0603015	0.158333	0.109317	0.04	-0.0287356	0.025	0.179375
									-380	0.03	0.161017	0.0955085	0.1025	0.0342679	0.0868486	0.0905707
									-377	0.0733945	0.190045	0.13172	-0.0125	-0.0449735	0.0683544	0.139241
									-374	0.167442	0.280543	0.223992	0.125	0.00542005	0.0460705	0.207317
									-371	0.407407	0.252874	0.33014	0.113333	0.0971564	0.0771028	0.0811916
									-368	0.36	0.280335	0.320167	0.0975	-0.111111	0.128141	0.187186
									-365	0.259574	0.283186	0.27138	0.0875	-0.106838	0.0120192	0.121394
									-362	0.349794	0.413636	0.381715	0.0025	-0.0776256	0.205742	0.31878
									-359	0.434783	0.270161	0.352472	0.1875	-0.0204499	0.138756	0.166268
									-356	0.143478	0.264151	0.203815	0.0391667	-0.0550239	0.191257	0.22541
									-353	0.183962	0.193694	0.188828	0.145	0.0385675	0.155844	0.127922
									-350	0.0196078	0.104167	0.0618873	-0.0783333	-0.142857	-0.0463918	0.0302835
									-347	-0.00512821	0.155963	0.0754175	0.0575	0.0947368	0.107527	0.147177
									-344	-0.0212766	0.0759494	0.0273364	0.0358333	0.0413793	0.0647668	0.0628238
									-341	0.0478723	0.169725	0.108799	-0.0208333	-0.0230263	0.0731707	0.180894
									-338	0.03	0.181818	0.105909	0.0225	0.0860215	0.010929	0.0881148
									-335	0	0.168831	0.0844156	-0.035	0.0102041	0.0193906	0.0720222
									-332	0.014218	0.017094	0.015656	0.0566667	0.0498339	0.0285714	0.0792208
									-329	0.00980392	0.301802	0.155803	-0.0766667	-0.0843373	0.0163934	0.0345433
									-326	0.173267	0.271552	0.22241	0.130833	0.0766871	0.0625	0.205625
									-323	0.362069	0.125	0.243534	0.1025	-0.0522876	0.0920716	0.0991049
									-320	0.246445	0.285068	0.265757	0.0708333	-0.0212202	0.115979	0.223582
									-317	0.166667	0.358744	0.262706	0.149167	0.010989	0.151436	0.245431
									-314	0.173913	0.194915	0.184414	0.1525	0.00560224	0.0835443	0.148734
									-311	0.165094	0.136929	0.151012	-0.055	-0.175799	0.0611247	0.151589
									-308	0.258772	0.114035	0.186404	0.226667	0.0971867	0.0979381	0.157861
									-305	0.153465	0.182243	0.167854	0.0683333	-0.0280612	0.0440771	0.142562
									-302	0.257426	0.35	0.303713	0.07	0.0647249	0.0529954	0.123272
									-299	0.115207	0.333333	0.22427	0.06	0.00537634	0.140476	0.205357
									-296	0.0599078	0.111111	0.0855095	0.149167	0	0.138958	0.0924318
									-293	0.148515	0.136986	0.142751	0.0675	0.0654762	0.216617	0.195104
									-290	0.155779	0.210526	0.183153	0.00583333	-0.0421348	0.0585106	0.0591755
									-287	0.189055	0.040724	0.114889	0.0708333	0.0371517	0.0852941	0.0875
									-284	-2.03711e-16	0.149038	0.0745192	0.0216667	-0.0492308	0.0794118	0.153676
									-281	0.219626	0.273973	0.246799	0.0425	-0.120988	0.0385675	0.107438
									-278	0.113636	0.18552	0.149578	0.1075	0.030303	0.109043	0.178856
									-275	0.102941	0.15534	0.12914	0.238333	0.265574	0.0921053	0.109211
									-272	0.035533	0.0696517	0.0525924	-0.0375	-0.0355987	0.0231884	0.1
									-269	0.0634146	0.203883	0.133649	0.0341667	-0.0932945	0.112299	0.145053
									-266	0.125581	0.296296	0.210939	0.0275	0.0323625	0.0455696	0.116456
									-263	0.275701	0.186916	0.231308	0.153333	-0.0763158	0.137741	0.165289
									-260	0.026455	0.137056	0.0817554	-0.005	-0.00673401	-0.0410959	0.0273973
									-257	0.174757	0.190244	0.182501	0.05	0.0729167	0.102719	0.0853474
									-254	-0.055	0.122549	0.0337745	-0.0175	-0.0132013	0.0462428	0.0317919
									-251	0.00515464	0.400901	0.203028	0.0125	0.0526316	0.026455	0.0218254
									-248	0.0052356	0.0540541	0.0296448	-0.0175	0.0231023	-0.0391645	0.0163185
									-245	-0.0152284	0.122172	0.0534718	-0.0675	-0.0597484	0.15493	0.238028
									-242	0.309278	0.0978723	0.203575	-0.104167	-0.160804	0.101124	0.194522
									-239	0.213333	0.242857	0.228095	0.0683333	0.0397878	0.102857	0.148571
									-236	0.256198	0.118321	0.187259	-0.0941667	-0.0824053	0.166234	0.180519
									-233	0.311966	0.184466	0.248216	0.131667	0	0.0105263	0.105263
									-230	0.357798	0.244344	0.301071	0.169167	0.0122249	0.0695652	0.163043
									-227	0.16895	0.236607	0.202778	-0.00416667	0.0690608	0.082153	0.155807
									-224	0.0940594	0.14486	0.11946	-0.04	-0.074359	0.0449102	0.154192
									-221	0.0205128	0.15566	0.0880866	-0.0191667	-0.0286624	0.0267062	0.11276
									-218	0.00515464	0.0735931	0.0393739	0.0141667	0.0433213	0.0508475	0.133475
									-215	0.0253807	0.0852018	0.0552913	0.0108333	0.0827586	-0.00911854	0.132979
									-212	0.0736842	0.0769231	0.0753036	0.0025	0.0602837	0.00928793	0.0332817
									-209	-0.0913462	0.115942	0.0122979	-0.1425	-0.161017	0.167763	0.078125
									-206	0.0634921	0.0566038	0.0600479	0.0616667	0.0174825	-0.0501393	-0.051532
									-203	-0.00995025	0.141553	0.0658011	-0.0225	-0.00673401	0.100592	0.0717456
									-200	0.0351759	-0.0280374	0.00356925	-0.0508333	-0.103659	-0.303602	-0.199828
									-197	0.32243	0.0784314	0.200431	-0.045	-0.0870647	0.0686567	0.141791
									-194	0.035533	0.111111	0.0733221	-0.0366667	-0.0271084	-0.126437	-0.110345
									-191	0.138614	0.125561	0.132087	-0.0125	-0.0550459	-0.0444444	-0.0925926
									-188	-0.0101523	0.147465	0.0686566	0.0158333	-0.0174216	-0.0497512	-0.0522388
									-185	-0.00956938	0.195455	0.0929426	0.005	0.0228758	0.181303	0.179178
									-182	0.126168	0.179487	0.152828	-0.085	-0.119883	0.15942	0.182609
									-179	-0.0140187	0.252066	0.119024	0.0333333	0.0464396	0.0994475	0.158149
									-176	0.0813397	0.318584	0.199962	0.0658333	0.0429448	0.0502513	0.123116
									-173	-0.025	0.380342	0.177671	0.0225	0.00343643	0.102326	0.234884
									-170	0.111628	0.182927	0.147277	0.0441667	-0.0493506	0.0934343	0.238636
									-167	0.25	0.233645	0.241822	0.0525	-0.0699301	0.0493151	0.0869863
									-164	0.340249	0.110132	0.225191	0.0258333	-0.029148	0.0542005	0.172764
									-161	0.303965	0.317597	0.310781	0.1625	0.00775194	0.0742574	0.188119
									-158	0.174312	0.124444	0.149378	0.1275	0.016	0.0837438	0.0603448
									-155	0.134884	0.168224	0.151554	0.0191667	-0.131443	0.0936709	0.118354
									-152	0.0772727	0.191057	0.134165	0.123333	0.0771429	0.110837	0.167488
									-149	0.133603	0.0343348	0.083969	0.07	-0.0538462	0.12234	0.204787
									-146	0.140426	0.122172	0.131299	-0.0391667	-0.0928074	0.092219	0.164986
									-143	-0.0247525	0.129464	0.0523559	0.0616667	0.123077	0.160237	0.192878
									-140	0.0142857	0.100877	0.0575815	0.0833333	0.0519481	0.0544959	0.0544959
									-137	0.0271493	0.216216	0.121683	0.154167	0.00931677	0.108883	0.0659026
									-134	-0.0199005	0.00456621	-0.00766714	-0.02	-0.0249221	0.0408719	0.0585831
									-131	0.035533	0.103139	0.069336	0.000833333	-0.0267559	0.0309278	0.165593
									-128	0.0190476	0.219178	0.119113	-0.0166667	-0.0684211	0.113703	0.104227
									-125	-0.0187793	-0.0180995	-0.0184394	0.11	0.00961539	0.117166	0.150545
									-122	-0.0288462	0.0976744	0.0344141	0.00333333	0.0310345	-0.0163488	-0.0027248
									-119	-0.0825688	0.121359	0.0193952	-0.0666667	-0.0360656	0.116809	0.209402
									-116	-0.00483092	0.167464	0.0813166	0.005	-0.0453074	-0.0145349	0.138081
									-113	0.0364583	0.184685	0.110572	0.0566667	-0.0159744	0.147059	0.141043
									-110	0.0526316	0.107477	0.0800541	-0.0541667	-0.0685714	0.141689	0.130109
									-107	0.202643	0.182203	0.192423	0.0416667	-0.064433	0.175978	0.206704
									-104	-0.0414508	0.0873786	0.0229639	0.000833333	0.0704225	-0.0480226	0.0360169
									-101	-0.0351759	0.156682	0.0607531	-0.0241667	0.0238908	0.0913978	0.102823
									-98	0.0416667	-0.0247525	0.0084571	0.015	0.0378007	0.0122324	-0.0412844
									-95	-0.056872	-0.0432692	-0.0500706	-0.0675	-0.0132013	0.0996885	-0.0397196
									-92	0.035533	0.0552764	0.0454047	0.01	0.0210526	0.0523077	0.0707692
									-89	-0.0360825	0.100962	0.0324395	0.00166667	0.0311419	-0.0292208	0.0397727
									-86	-0.010101	0.171296	0.0805976	-0.00833333	0.0171233	0.0535714	0.0602679
									-83	-0.0406091	0.140969	0.05018	0.0625	0.113553	0.12844	0.0802752
									-80	0.122449	0.040724	0.0815865	0.0325	0.0666667	0.120635	0.25
									-77	0.285714	0.116279	0.200997	-0.095	-0.155702	0.00269542	0.119946
									-74	0.253165	0.14346	0.198312	0.0941667	0.0456853	0.0194444	0.0770833
									-71	0.229358	0.156522	0.19294	0.0941667	0.0101523	-0.0700483	0.0597826
									-68	0.193277	0.108597	0.150937	0.118333	-0.0303867	0.057971	0.154348
									-65	0.0826087	0.183406	0.133007	0.01	-0.0932203	0.0497238	0.131215
									-62	0.035533	0.140351	0.0879419	0.0283333	-0.0234114	0.0689655	0.0444297
									-59	-0.0265957	-0.0231481	-0.0248719	-0.131667	-0.104478	0.0953846	0.137692
									-56	0.042328	0.146018	0.0941729	0.015	-0.0628931	0.0755287	0.10574
									-53	0.0227273	0.0384615	0.0305944	-0.0775	-0.0903955	0.0692771	0.0233434
									-50	-0.015	0.00980392	-0.00259804	-0.266667	-0.239075	-0.0457317	0.0541159
									-47	0.0575916	0.0514019	0.0544967	-0.0391667	-0.00993378	0.112462	0.0645897
									-44	0.0154639	0.0253807	0.0204223	-0.06	-0.00961539	-0.0906736	-0.176166
									-41	-0.0285714	0.0669856	0.0192071	0.0666667	0.0431894	0.0404624	0.0382948
									-38	-0.0152284	0.026087	0.00542927	-0.005	0.0833333	0.127841	0.0589489
									-35	-0.0103093	-0.0480349	-0.0291721	-0.0333333	-0.0383387	0.0485714	0.0285714
									-32	0.0418848	0.0456853	0.043785	0.0316667	0.0722022	0.0638978	0.13099
									-29	-0.0845771	0.0414508	-0.0215632	0.0275	0.0208333	0.0641026	0.0240385
									-26	0	0.0105263	0.00526316	-0.0216667	0.013245	-0.0175439	-0.00263158
									-23	0.0942408	-0.046875	0.0236829	-0.00166667	0.0139373	-0.0761246	-0.0553633
									-20	-0.046729	-0.0812183	-0.0639736	-0.0275	0.016835	0.0143885	-0.0341727
									-17	0.0102564	-0.0259067	-0.00782516	0.01	-0.0106383	-0.0517241	-0.0172414
									-14	-0.0310881	0.037234	0.00307298	0.0125	0.0238095	-0.0104167	0
									-11	0.015873	0.0106383	0.0132557	-0.0816667	-0.0286624	-0.0707071	-0.0454545
									-8	-0.00518135	-0.0208333	-0.0130073	-0.0208333	-0.0431894	-0.0888889	-0.121429
									-5	0.03	-0.0102564	0.00987179	-0.0408333	-0.0447284	-0.0363036	-0.0717822
									-2	0.0253807	0.0526316	0.0390061	-0.1775	-0.187831	-0.00696864	-0.0357143
									1	-0.065	0.0833333	0.00916667	0.015	0.0602837	-0.0308219	0.00428082
									4	0.0529101	-0.0199005	0.0165048	-0.0833333	-0.0225806	-0.0516129	-0.0516129
									7	-0.0541872	0.100478	0.0231456	-0.00833333	0.0484429	0.00290698	0.0247093
									10	0.0260417	0.171296	0.098669	0.0216667	0.00332226	0.0192837	0.126033
									13	0.0251256	0.232456	0.128791	-0.0616667	-0.00928793	0.103359	0.182171
									16	-0.0173913	0.25	0.116304	0.0866667	-0.0186335	0.128866	0.179124
									19	0.0833333	0.0305677	0.0569505	-0.0416667	-0.0813953	0.0450704	0.174648
									22	0.005	0.172414	0.0887069	0.0366667	0.0553633	0.0677507	0.130081
									25	0.121053	0.211712	0.166382	0.176667	0.0856164	0.0310734	0.0805085
									28	0.071066	0.104072	0.0875692	0.0341667	0.0191693	0.115385	0.0570055
									31	0	0.148305	0.0741525	-0.035	-0.0166667	0.05	0.14375
									34	0.0210526	0.102679	0.0618656	-0.015	0.00666667	-0.0237389	0.00593472
									37	-0.0348259	0.0452489	0.0052115	-0.215	-0.186047	0.0545455	0.138636
									40	-0.0386473	0.164502	0.0629274	-0.0175	-0.0238095	-0.0060241	0.0730422
									43	-0.103604	0	-0.0518018	0.0433333	0.0743243	0.0342679	0.0981308
									46	-0.0813397	0.158879	0.0387694	-0.00916667	0.0278746	-0.0184049	0.196319
									49	0	0.13615	0.0680751	0.0141667	0.0553633	0.0483461	0.0019084
									52	0.0149254	0.189815	0.10237	-0.035	-0.100295	0.138889	0.116667
									55	0.145455	0.158996	0.152225	0.0758333	-0.00828729	-0.0455635	0.00719425
									58	0.146552	0.154185	0.150368	0.0833333	-0.00872093	0.0614973	0.0969251
									61	0.0696517	0.130631	0.100141	-0.0925	-0.0611111	0.0544413	0.106734
									64	0.037234	0.0858369	0.0615355	0.0383333	0.0101351	0.0690608	0.127072
									67	0.0564103	0.116183	0.0862964	-0.000833333	0.0993151	0.0966057	0.129896
									70	-0.0288462	0.253219	0.112186	-0.0333333	-0.0877743	0.148248	0.113881
									73	-0.0990099	0.0779221	-0.0105439	-0.0275	-1.13288e-16	0.126344	0.211694
									76	0.0940594	0.209877	0.151968	0.025	0.0272109	0.0673077	0.15024
									79	0.040201	0.156463	0.0983318	-0.0208333	-0.031348	-0.122112	0.0259901
									82	0.0439024	0.236434	0.140168	0.075	-0.0419948	0.064588	0.182628
									85	0.130293	0.145098	0.137696	-0.0433333	-0.0485612	0.0645161	0.0990783
									88	0.243446	0.193182	0.218314	0.0775	-0.0140562	0.0365297	0.111301
									91	0.146919	0.195402	0.171161	-0.135	-0.213333	0.00665188	0.165743
									94	0.0920502	0.216	0.154025	-0.0208333	-0.0574163	-0.0226244	0.101244
									97	0.0358974	0.116935	0.0764165	0.025	0.00647249	0.062201	0.130383
									100	-0.0406091	0.133047	0.046219	-0.0775	-0.0524691	0.0416667	0.0863971
									103	-0.0406091	0.0720339	0.0157124	0.03	0.0228758	0.0397727	0.150568
									106	0	0.0555556	0.0277778	-0.0166667	-0.0551948	-0.0146199	0.0789474
									109	0.00515464	0.0401786	0.0226666	0.000833333	0.0206897	0.0210843	0.0391566
									112	-0.0502513	0.00456621	-0.0228425	-0.025	-0.010101	0.0422078	0.0787338
									115	0.0251256	0.126904	0.0760146	0.00666667	0.0398671	-0.0238095	0.015625
									118	-0.0194175	0.230415	0.105499	0.01	0.0594059	-0.0107527	0.0483871
									121	0.147982	0.0779221	0.112952	0.0691667	0.00291545	0.102273	0.0738636
									124	0.0904977	0.0686695	0.0795836	-0.0525	-0.103865	-0.0425532	0.148936
									127	0.0802139	0.0214592	0.0508366	-0.03	-0.02	0.200608	0.235562
									130	0.02	0.0257511	0.0228755	0.0433333	0.037931	0.0725076	0.108006
									133	-0.0377358	0.00456621	-0.0165848	0.0475	0.0378007	-0.102828	-0.0841902
									136	0.01	0.120603	0.0653015	-0.0241667	-0.0267559	-0.0472222	-0.0416667
									139	0.0104167	0.137255	0.0738358	-0.04	-0.0550162	0.0283019	0.101415
									142	-0.015	0.130841	0.0579206	-0.1275	-0.123123	0.0240964	0.0753012
									145	-0.0257732	0.0769231	0.0255749	-0.01	0.010101	-0.0241692	0.0966767
									148	0	0.0547945	0.0273973	0.0391667	0.0693431	0.0298507	0.0567164
									151	-0.0816327	0.00492611	-0.0383533	-0.0475	-0.0261438	0.00668896	-0.0117057
									154	0	0.0473684	0.0236842	0.0341667	0.100346	-0.0686275	-0.0147059
									157	0	-0.0394089	-0.0197044	0.0608333	0.0581818	0.0627063	0.00742574
									160	-0.0696517	0.0260417	-0.021805	0.005	0.0736842	-0.0299003	-0.00581395
									163	-0.015	0.0368421	0.0109211	0.0141667	-0.102236	0.0159236	-0.00159236
									166	-0.0190476	0.0456853	0.0133188	-0.00916667	-0.0714286	-0.0165563	0.0231788
									169	0.0507614	0.0637255	0.0572435	0.0225	0.0515464	0.0268456	0.0268456
									172	0.01	0.078534	0.044267	-0.0241667	-0.0227273	0.0470219	0.112069
									175	-0.0414747	0.153846	0.0561858	-0.025	-0.0608974	0.111732	0.118715
									178	-0.0593607	0.242991	0.091815	0.01	0.0126984	0.0505618	0.150281
									181	0.214612	0.3	0.257306	0.0875	-0.178404	0.0235849	0.0648585
									184	0.12	0.121457	0.120729	0.164167	0.0383632	0.0412621	0.0485437
									187	0.0209424	0.209402	0.115172	0.0475	0.114379	0.137838	0.163514
									190	-0.039604	0.122172	0.041284	-0.0325	-0.0323625	0.0706215	0.0317797
									193	0.0515464	-0.00884956	0.0213484	-0.0533333	-0.0316456	0.0685358	-0.00700935
									196	0.015873	0.0960699	0.0559714	0.0133333	0.0172414	0.11838	0.14486
									199	0.01	0.0875	0.04875	-0.0225	0	0.0592992	0.0491914
									202	0.0478723	0.189076	0.118474	0.0216667	0.0449827	0.0947368	0.117105
									205	-0.0101523	0.0894309	0.0396393	0.00416667	0.00684931	0.0246575	0.0746575
									208	-0.0780488	-0.0472441	-0.0626464	0.0283333	0.142857	0.0871935	0.0912807
									211	-0.0206186	0.109005	0.0441931	-0.035	-0.0588235	0.00257069	0.0835476
									214	-0.0137615	0.161157	0.0736978	-0.0433333	-0.112676	0.0149626	0.0716958
									217	0.0909091	0.219178	0.155044	0.0233333	0.00283286	0.0438144	0.0264175
									220	-0.0143541	0.0967742	0.0412101	0.0408333	0.0292208	0.0615385	0.0961538
									223	-0.00980392	0.0958333	0.0430147	-0.139167	-0.129834	0.13881	0.189802
									226	0.035533	0.134146	0.0848397	-0.0108333	-0.0321716	0.125641	0.128846
									229	-0.0140187	0.185022	0.0855017	-0.0341667	-0.0753012	0.0343915	0.093254
									232	0.00515464	0.130612	0.0678834	-0.0533333	-0.0328947	-0.0365535	0.0652742
									235	-0.0143541	0.0813397	0.0334928	0.01	-0.077381	-0.0574413	0.055483
									238	-0.0666667	0.0752212	0.00427729	0.03	0.037415	0.0251397	0.110335
									241	-0.005	0.00456621	-0.000216895	-0.065	-0.126126	0.0739645	0.151627
									244	-0.0869565	0.100457	0.00675005	-0.0141667	-0.0238908	0.125767	0.0720859
									247	0.0102564	0.0909091	0.0505828	-0.121667	-0.123494	0.0453258	0.200425
									250	0.03	0.232227	0.131114	-0.00916667	0.0096463	-0.0225564	-0.0093985
									253	0.0502513	-0.00423729	0.023007	0.0766667	0.0861538	-0.0531915	0.0392287
									256	0.0555556	0.0458716	0.0507136	0.02	-0.0287356	0.0271903	0.139728
									259	0.102941	0	0.0514706	0	-0.0813008	0.102719	0.0490937
									262	0.0368421	0.0735294	0.0551858	-0.0433333	-0.0419355	0.0117647	0.111765
									265	-0.0547945	0.0794979	0.0123517	0.035	0.0718954	0.0767196	0.0793651
									268	0.0961538	0.165992	0.131073	0.00583333	-0.0790274	0.0555556	0.132937
									271	0.0196078	0.185185	0.102397	0.0483333	0.027027	0.0463215	0.154632
									274	0	0.141553	0.0707763	-0.0291667	-0.0385852	0.0805556	0.0291667
									277	-0.0100503	0.144186	0.0670679	-0.09	-0.0285714	0.069697	0.136364
									280	-0.0483092	0.0185185	-0.0148953	-0.00416667	0.0517241	0.0882353	0.127451
									283	-0.0604651	0.107843	0.023689	-0.0466667	-0.0630915	0.0742049	0.152827
									286	0.0364583	0.075	0.0557292	-0.0583333	0.0748503	0.0461095	0.0850144
									289	-0.0368664	-0.0137615	-0.0253139	0.0675	0.0238095	0.0747664	0.0327103
									292	-1.13869e-16	-2.11471e-16	-1.6267e-16	-0.0375	0	0.122699	0.122699
									295	0.0152284	0.0841121	0.0496703	0.0183333	-0.0546624	-0.028481	0.0704114
									298	0.026738	-0.0657895	-0.0195258	-0.104167	-0.0993976	-0.009375	0.103906
									301	-0.00487805	0.12381	0.0594657	-0.00416667	0.0367893	0	0.0574534
									304	0.0536585	0.152709	0.103184	-0.0166667	0.0310345	0.0670391	0.0810056
									307	0.01	0.071066	0.040533	0.00416667	-0.0162866	0.121406	0.128594
									310	0.027027	0.0964912	0.0617591	-0.02	-0.00680272	-0.0362694	-0.0265544
									313	0	0.133065	0.0665323	-0.0875	-0.137255	-0.0138504	0.144737
									316	0.181818	0.180272	0.181045	-0.0158333	-0.00797872	0.0494118	0.0994118
									319	0.243697	-0.0276243	0.108037	0.0808333	-0.00259067	0.213636	0.165909
									322	0.528571	0.0460993	0.287335	-0.0641667	-0.177504	0.153061	0.169005
									325	0.191638	0.0564784	0.124058	-0.135833	-0.153696	0.048951	0.155594
									328	0.215385	0.226415	0.2209	-0.0383333	-0.0192771	0.0619048	0.123214
									331	0.276515	0.201987	0.239251	-0.0941667	-0.149712	0.0298165	0.116399
									334	0.111888	0.13806	0.124974	-0.578333	-0.331445	0.130751	0.154964
									337	0.269076	0.0967742	0.182925	-0.2325	-0.26749	0.0732265	0.0966819
									340	0.157258	0.115523	0.136391	0.09	-0.0493827	0.0921053	0.229605
									343	0.0894309	0.0692641	0.0793475	-0.005	-0.151741	0.0496084	0.0633159
									346	0.00505051	0.136929	0.07099	0.05	0.0326087	0.0132979	0.0511968
									349	0.0101523	0.09375	0.0519511	-0.0266667	0.027027	0.00831025	0.00138504
									352	0	0.110169	0.0550847	-0.02	-0.010101	0.100313	0.116771
									355	-0.0821256	0.116883	0.0173788	-0.0475	0.00330033	0.0287356	0.178879
									358	-0.0410256	0.217778	0.0883761	-0.0583333	0.00986842	0.1	0.195588
									361	-0.0346535	0.0801688	0.0227577	0.0366667	0.0734266	0.0821918	0.105479
									364	0.0364583	0.0981308	0.0672946	0.00666667	0.0358306	-0.0974359	-0.126923
									367	0.0609137	0.122549	0.0917314	-0.226667	-0.238693	0.0955631	0.0904437
									370	-0.0338164	0.047619	0.00690131	-0.01	0.0538721	0.00595238	-0.0513393
									373	0.0412371	0.180258	0.110747	-0.184167	-0.136628	0.106061	0.140909
									376	0.0152284	0.0905172	0.0528728	0.0525	0.0921986	0.0515759	0.207736
									379	0.0368421	0.150862	0.0938521	0.0416667	0.125	0.0026455	0.0793651
									382	-0.0714286	0.206751	0.0676612	-0.00583333	-0.020339	0.11236	0.116573
									385	-0.0049505	0.208029	0.101539	0.0575	0.0421053	0.13012	0.178313
									388	-0.12037	0.173203	0.0264161	-0.0616667	-0.0167224	0.111905	0.214286
									391	0.151376	0.150538	0.150957	0.01	-0.0364146	0.0985577	0.19351
									394	0.353791	0.0681004	0.210945	0.165	-0.105461	0.179426	0.259569
									397	0.105023	0.339921	0.222472	-0.0675	-0.183824	0.0973872	0.17399
									400	0.131818	0.344086	0.237952	0.0466667	-0.0132979	0.0663984	0.210262

## Sheet: SPL10
miRNA	targets	AGI	Gene family	Target sequence	Strand of target	coordinate of binding site start	coordinate of binding site end	cleavage site	Relative coordinate	25Wdel hen1	36W del hen1	average hen	25W del hyl	25W del dcl	36W del rdr	36W del sgs
miR156	SPL10	AT1G27370	SPL	GTGCTCTCTCTCTTCTGTCAA	c	9505547	9505528	9505538	401	0.02	-0.0882353	-0.0341176	-0.0221843	-0.0614334	0.09	0.0461255
									398	0.035	0.00534759	0.0201738	-0.0482759	0.00689655	0.0633333	-0.00824176
									395	0.035	-0.0412371	-0.00311856	0.0285714	0.0785714	0.02	-0.0392336
									392	0.02	-0.0208333	-0.000416666	0.0541958	0.048951	0.0233333	-0.0231317
									389	-0.04	-0.016129	-0.0280645	-0.01	-0.03	0.03	0.0399628
									386	-0.06	-0.0206186	-0.0403093	-0.0429293	-0.03367	-0.14	-0.129717
									383	0.03	0.0268817	0.0284409	0.00428082	-0.00684931	0.0366667	0.00738007
									380	-0.04	-0.0368421	-0.0384211	-0.0159396	0.00671141	-0.00666667	-0.0132979
									377	0.025	-0.0348259	-0.00491294	-0.183206	-0.246819	-0.02	-0.0196429
									374	0.03	0.0695187	0.0497594	0.0139803	-0.00657895	0.00333333	-0.046875
									371	0.05	-0.0364583	0.00677083	-0.145299	-0.176638	0.00333333	-0.0304878
									368	0.08	-0.039604	0.020198	-0.0168919	0	-0.0133333	-0.00265957
									365	0.035	-0.015873	0.00956349	-0.00599315	0.0479452	0.0166667	0.0155109
									362	0.015	0.00540541	0.0102027	-0.0689655	-0.0125392	0.0366667	0.0176678
									359	-0.015	0.0662983	0.0256492	-0.0252525	-0.00673401	-0.0166667	-0.0338983
									356	-0.065	-0.0259067	-0.0454534	0.00174825	-0.0034965	0.0433333	0.0380435
									353	0	0.0578947	0.0289474	-0.0431894	-0.0232558	-0.0633333	-0.0280612
									350	0.06	-0.0452261	0.00738693	0.0178571	0.0178571	0	0.0169039
									347	-0.035	-0.0199005	-0.0274502	-0.0476974	-0.0592105	0.0433333	0
									344	0	-0.0103093	-0.00515464	0.022007	0.056338	-0.03	0.00428082
									341	0.07	0.292308	0.181154	0.0162116	0.0614334	0.07	0.0405904
									338	0	0.0543478	0.0271739	-0.196286	-0.198939	0.0166667	0.0178571
									335	-0.08	0	-0.04	0.0139373	-0.00348432	-0.0233333	0.0191638
									332	0.03	0.0212766	0.0256383	-0.0252525	0.023569	-0.106667	-0.0447883
									329	0.055	-0.0990099	-0.022005	0.0295699	0.0573477	0.0133333	0.0217391
									326	-0.06	0.0106383	-0.0246809	0.0165505	0.0313589	-0.0666667	-0.0725
									323	0.01	0.00507614	0.00753807	0.0586643	0.0361011	0.116667	-0.0813758
									320	0.025	-0.00515464	0.00992268	-0.00526316	0.0596491	0.0266667	-0.0218531
									317	-0.035	0	-0.0175	0.0374088	0.0620438	0.01	-0.00531915
									314	-0.085	-0.025641	-0.0553205	0.0272887	0.0704225	0.0133333	0.00543478
									311	-0.01	0	-0.005	-0.00856164	-0.00342466	0	-0.00696864
									308	-0.03	0.0105263	-0.00973684	0.022007	0.0316901	0.0366667	0.0382562
									305	-0.07	-0.0203046	-0.0451523	0.0406574	0.00692042	0.04	0.06875
									302	-0.04	0.0534759	0.00673797	-0.0767405	-0.0664557	0.0433333	0.0407609
									299	-0.005	-0.106796	-0.0558981	-0.0465686	-0.0326797	0.0633333	0.127717
									296	0.035	0.0687831	0.0518915	0.00252525	0.030303	-0.01	0.00505051
									293	-0.05	0.0205128	-0.0147436	-0.0328283	-0.003367	-0.08	-0.111782
									290	-0.045	0.0742574	0.0146287	-0.183721	-0.304651	-0.0333333	-0.0482595
									287	0	0.0154639	0.00773196	0.0253497	0.111888	0.00666667	0.00982143
									284	-0.01	0.0217391	0.00586956	0.00265957	0.035461	0.0433333	-0.00346021
									281	-0.03	0.0382514	0.00412568	-0.0721885	-0.109422	0	0.0078125
									278	-0.04	0.0195122	-0.0102439	0.0125	-0.01	-0.01	-0.0389073
									275	0.06	0.0101523	0.0350761	-0.0679825	-0.134503	0.0666667	0.03125
									272	-0.025	0	-0.0125	-0.0331633	-0.0204082	-0.00333333	-0.0320069
									269	-0.02	-0.0206186	-0.0203093	0.0887931	0.0655172	0	0
									266	-0.04	-0.0578947	-0.0489474	0.0376712	-0.010274	-0.0833333	-0.0543478
									263	0	-0.0104167	-0.00520833	0.0268456	0.0134228	0.02	0
									260	-0.02	-0.0309278	-0.0254639	-0.0662252	-0.0331126	0	0.0229779
									257	0	-0.0416667	-0.0208333	0.0128866	0.0206186	-0.01	0.00087108
									254	-0.01	-0.031746	-0.020873	-0.0104167	-0.00694444	0.0433333	0.0247253
									251	-0.02	0.0309278	0.00546392	0.015625	0.0381944	-0.00666667	-0.0397924
									248	0.03	0.0591398	0.0445699	-0.0210526	0.0666667	-0.0166667	-0.0132979
									245	0	0.00540541	0.0027027	-0.0491935	-0.0193548	-0.0466667	-0.0618467
									242	0.04	-0.0104167	0.0147917	-0.0695313	-0.08125	-0.0866667	-0.0153061
									239	-0.03	-0.00534759	-0.0176738	0.0159574	0.0780142	0.0366667	0.0477941
									236	0.04	0.0105263	0.0252632	-0.0333333	-0.00634921	0.06	-0.0244565
									233	0.055	0.0585366	0.0567683	0.0273973	0.0342466	-0.0166667	-0.00260417
									230	-0.01	0.0486486	0.0193243	-0.0196246	0.0136519	0.06	0.0955357
									227	0.025	0.0351759	0.0300879	-0.0884956	-0.132743	-0.0166667	0.0635452
									224	0.115	0.080402	0.097701	0.0455298	0.0198676	0.07	0.0386598
									221	0.015	0.0456853	0.0303426	0.000862069	0.0655172	0.0333333	0.0382653
									218	0.11	0.0625	0.08625	-0.0678233	-0.0536278	-0.0433333	0.00632911
									215	-0.08	-0.0410959	-0.0605479	-0.0889831	-0.183616	0.03	0.0535714
									212	-0.045	0.0613208	0.00816038	0.0479094	0.114983	0.123333	0.0721003
									209	0.01	0.128342	0.0691711	-0.0941265	-0.10241	0.1	0.0481928
									206	0.015	0.130841	0.0729206	-0.020202	-0.020202	0.05	0.0782675
									203	0.03	0.241546	0.135773	0.0212766	0.0319149	0.0533333	0.177245
									200	0.025	0.0558376	0.0404188	0.039604	-0.00990099	-0.0366667	0.0867347
									197	0.07	0.0913706	0.0806853	-0.0496743	-0.0977199	0.01	-0.0417981
									194	0.955	-0.0146341	0.470183	-0.0145051	0.0102389	-0.08	-0.0854232
									191	0.07	-0.0101523	0.0299239	-0.158488	-0.193634	-0.0466667	-0.0673701
									188	0.04	-0.0412371	-0.000618556	-0.0112457	0.0103806	0.0133333	0.0332734
									185	0.055	-0.0483092	0.00334541	0.0119863	-0.00342466	-0.0366667	-0.0162671
									182	-0.035	-0.0456853	-0.0403426	0.00904605	0.0559211	-0.19	-0.22561
									179	-0.05	-0.0461538	-0.0480769	0.0319149	0.0283688	0.00666667	0.00461255
									176	0.05	-0.0106383	0.0196809	0.0353261	0.148551	-0.0433333	0.0352113
									173	0	-0.0263158	-0.0131579	-0.00346021	0.114187	-0.0333333	-0.024735
									170	-0.035	-0.0653266	-0.0501633	0.0339286	0.0678571	0	0.0899281
									167	-0.06	-0.0410256	-0.0505128	0.0378521	0.0352113	0.05	0.0186567
									164	-0.055	-0.00478469	-0.0298923	-0.000838926	0.00335571	0.0166667	0.00265957
									161	0.055	0.038674	0.046837	-0.133333	-0.180556	-0.0233333	-0.0459364
									158	-0.045	0.0478723	0.00143617	0.0178571	0.037415	-0.136667	0.0016129
									155	-0.065	-0.0336538	-0.0493269	0.0382653	0.0340136	-0.0133333	-0.0174216
									152	0.01	-0.0432692	-0.0166346	0.00757576	0.00673401	-0.03	-0.0167224
									149	0.04	-0.0201005	0.00994975	-0.0199681	-0.0351438	0.0433333	0.0973684
									146	-0.075	0.1	0.0125	0.00573771	0.042623	0.0533333	0.145833
									143	-0.01	-0.0201005	-0.0150503	0.00331126	0.00993378	0.0733333	0.103571
									140	-0.01	0.0159574	0.00297872	0.0558511	0.0248227	0.07	0.0662021
									137	0.025	-0.0441176	-0.00955882	0.00166113	-0.00332226	-0.03	-0.0153061
									134	-0.05	-0.0829493	-0.0664747	0.00334448	-0.0367893	0.0366667	0.0087108
									131	-0.005	0	-0.0025	-0.0742188	-0.090625	-0.0666667	0.00632911
									128	0.035	-0.0245098	0.0052451	0.113074	0.0671378	0.04	0.0281457
									125	-0.075	0.0178571	-0.0285714	-0.0262295	0.00327869	-0.06	-0.0183486
									122	0.01	0.0478723	0.0289362	-0.0463576	-0.0629139	0.04	0.0677083
									119	-0.035	0.0351759	8.79395e-05	-0.0151515	0.0606061	0.0133333	0.011324
									116	-0.01	-0.0646766	-0.0373383	-0.0214041	0.0410959	0.01	0.0153061
									113	-0.025	0.0336538	0.00432692	-0.0188172	0.0358423	-0.0133333	0.00789474
									110	0.01	-0.0103093	-0.000154639	-0.00174216	0.0243902	0.0133333	0.0684211
									107	0.095	-0.0208333	0.0370833	-0.0315789	0.0315789	0.01	0.0178571
									104	-0.015	-0.0544554	-0.0347277	-0.0112457	-0.00346021	-0.0633333	-0.0481728
									101	-0.065	0.0257732	-0.0196134	-0.0594463	-0.0456026	0.0233333	0.00171233
									98	-0.02	0.0107527	-0.00462366	-0.174802	-0.255937	-0.0533333	-0.0511745
									95	-0.055	0	-0.0275	0.0119863	0	0.01	-0.033101
									92	0	0	0	-0.0179153	-0.0521173	-0.01	0.00367647
									89	-0.055	-0.0351759	-0.0450879	0.0325704	0.197183	-0.0166667	0.0260417
									86	-0.02	-0.0452261	-0.0326131	-0.0385906	0.0201342	-0.0533333	-0.0316781
									83	-0.03	0.0546448	0.0123224	-0.232997	-0.256927	0.0433333	-0.00176056
									80	-0.045	0.0209424	-0.0120288	0.0159574	0.0319149	-0.00666667	0.0106383
									77	-0.05	0.00540541	-0.0222973	-0.0395161	-0.0612903	-0.0366667	-0.0226481
									74	0.1	0.0360825	0.0680412	-0.0237288	-0.0271186	-0.00333333	0.0299658
									71	-0.05	0.0257732	-0.0121134	-0.116379	-0.126437	0.0333333	0.03223
									68	0.055	0.100503	0.0777513	0.00331126	-0.013245	-0.00333333	0.165138
									65	-0.07	0.132353	0.0311765	-0.0781734	-0.0681115	0.0466667	0.0921053
									62	0.08	0.107477	0.0937383	-0.160072	-0.220624	-0.0833333	0.087963
									59	0.02	0.13242	0.07621	0.100166	0.0960265	0.0766667	0.0746269
									56	0.23	0.0758294	0.152915	0.165948	-0.0747126	0.0833333	0.155093
									53	0.175	0.118483	0.146742	-0.0225118	-0.135071	0.0466667	0.130342
									50	0.205	0.186916	0.195958	0.0992063	-0.140212	0.113333	0.235423
									47	0.33	0.287037	0.308519	-0.0431614	-0.204036	-0.00666667	0.0571809
									44	0.105	0.313364	0.209182	0.0558036	-0.0833333	0.0166667	0.189944
									41	0.11	0.220339	0.165169	0.0143603	-0.133159	0.07	0.214384
									38	0.215	0.231156	0.223078	0.0490937	0.0362538	-0.01	0.141593
									35	0.065	0.184332	0.124666	0.0843653	-0.0526316	-0.0333333	0.162304
									32	0.03	0.195876	0.112938	0.0442708	0.0381944	-0.0866667	0.0412844
									29	0.065	0.113861	0.0894307	0.00657895	0.0164474	0.0733333	0.127467
									26	0.01	0.161435	0.0857175	-0.0465686	-0.0163399	-0.01	0.00702247
									23	0.055	0.0248756	0.0399378	0.0612245	0.0442177	0.08	0.0539867
									20	-0.025	0.0812183	0.0281091	-0.0207641	0.00996678	-0.00333333	0.0495208
									17	0.05	0.0625	0.05625	0.0751748	0.0559441	0.0333333	0.0445545
									14	-0.09	0.0714286	-0.00928571	0.00773196	0.00343643	0.0566667	0.0405904
									11	0	-0.00961539	-0.00480769	-0.00704225	0.0633803	0.0233333	0.022007
									8	-0.02	-0.0379147	-0.0289573	0.00415282	0	-0.03	0.00568182
									5	0.015	0.162437	0.0887183	0.0695876	0.0893471	-0.0166667	0.0284281
									2	0.035	-0.0377358	-0.00136792	-0.0904255	-0.0364742	-0.01	-0.0353535
									-1	-0.025	0.0102564	-0.0073718	-0.0203583	-0.0521173	0.02	0.0422414
									-4	-0.05	0.0456853	-0.00215736	-0.00822368	0.0427632	0.0666667	0.0441696
									-7	0.135	0.0452261	0.0901131	-0.0424528	-0.0503145	-0.123333	-0.108533
									-10	0.21	0.0927835	0.151392	0.0242718	0.0355987	0.04	0.0763158
									-13	-0.035	0.133333	0.0491667	-0.133144	-0.141643	-0.03	-0.0322581
									-16	0	0.0653266	0.0326633	-0.0143581	0.00337838	0	-0.0113636
									-19	-0.02	0.0203046	0.000152285	0.0743945	0.0449827	-0.0333333	-0.0726837
									-22	0.02	0.0248756	0.0224378	-0.120991	-0.110787	-0.0466667	-0.000856164
									-25	-0.08	-0.0377358	-0.0588679	-0.0686275	-0.0686275	0.0433333	0.0851064
									-28	-0.015	0.0862944	0.0356472	0.0236156	0.0260586	0.0166667	0.0479452
									-31	0	0.0188679	0.00943396	0.0812721	0.0848057	-0.0533333	-0.0386598
									-34	-0.03	0.00478469	-0.0126077	-0.0846273	-0.0621118	-0.02	0.025
									-37	0.08	0.00925926	0.0446296	0.0260417	0.0486111	0.0366667	0.12
									-40	-0.04	0.0144928	-0.0127536	0.0717822	-0.00660066	0.00666667	0.0714286
									-43	0.055	0.0558376	0.0554188	-0.0411932	-0.0625	0.1	0.185315
									-46	0.32	0.114428	0.217214	0.105824	-0.122159	0.05	0.10339
									-49	0.3	0.271357	0.285678	-0.0729443	-0.0875332	0.03	0.0720859
									-52	0.055	0.00829875	0.0316494	0.0461165	0.0582524	0.0166667	-0.010989
									-55	0.055	0.225962	0.140481	-0.0192308	-0.0192308	0.04	0.0731132
									-58	-0.02	0.183784	0.0818919	0.127315	-0.0648148	0.0166667	-0.0279605
									-61	-0.025	-0.035533	-0.0302665	-0.0735294	-0.0866873	-0.0133333	0.00428082
									-64	0.02	0.110553	0.0652764	-0.0242475	-0.00334448	0.0566667	-0.0367893
									-67	-0.02	-0.00980392	-0.014902	-0.0881459	-0.0972644	0.07	0.0525424
									-70	0.015	0.015625	0.0153125	0.0145548	0.0410959	0.01	-0.0231959
									-73	-0.025	0.00515464	-0.00992268	-0.0397924	-0.0103806	0.0366667	0.0374088
									-76	-0.05	-0.0104167	-0.0302083	-0.0784314	-0.0326797	0.01	-0.0179856
									-79	-0.015	0.0105263	-0.00223684	-0.0112457	0.0657439	-0.0233333	-0.024735
									-82	0.045	-0.010582	0.017209	-0.00757576	0	0.01	0.000880282
									-85	0	0.00534759	0.0026738	0.0457746	0.0457746	-0.0466667	-0.0231959
									-88	-0.075	-0.0324324	-0.0537162	0.00951557	0.0276817	-0.0733333	-0.0940594
									-91	0.015	0	0.0075	0.0130208	0.0138889	-0.0133333	-0.0511745
									-94	-0.125	0.00520833	-0.0598958	-0.024744	0.0102389	0.113333	0.0643382
									-97	-0.015	0.0374332	0.0112166	-0.0203583	0.00977199	-0.24	0
									-100	0	-0.0514019	-0.0257009	-0.00422297	-0.0236486	0.06	0.0305755
									-103	-0.01	-0.045	-0.0275	0.0191638	0.010453	0.0366667	-0.00353357
									-106	0.045	0.00510204	0.025051	-0.0535714	-0.116071	0.0533333	-0.00177936
									-109	-0.045	-0.0721154	-0.0585577	-0.0340557	-0.0681115	-0.0233333	-0.047089
									-112	0.03	-0.0203046	0.00484772	-0.039604	0.00660066	0	0.00265957
									-115	-0.025	-0.0386473	-0.0318237	-0.00961539	-0.0833333	0.0366667	0.0105263
									-118	-0.07	0.0207254	-0.0246373	-0.0527597	-0.0194805	0.0666667	0.0114437
									-121	0.02	0.0677083	0.0438542	-0.0216263	0.017301	-0.0166667	-0.0146552
									-124	-0.035	0.0154639	-0.00976804	-0.0078125	0.0104167	0.00666667	-0.0227273
									-127	-0.035	0	-0.0175	-0.0145051	0.00341297	0.00333333	-0.0108696
									-130	0.02	0.0534759	0.036738	0.00603448	0.0206897	-0.04	-0.0530303
									-133	-0.005	0.0215054	0.00825269	-0.0110169	0.0101695	-0.0133333	-0.0303571
									-136	0.065	-0.0106952	0.0271524	-0.0317726	-0.00334448	-0.00333333	0.019573
									-139	0.01	0.0265957	0.0182979	-0.00515464	0.0343643	-0.0366667	-0.0338542
									-142	0.05	-0.122549	-0.0362745	0.0821799	0.0380623	-0.0133333	-0.0777027
									-145	-0.01	-0.0105263	-0.0102632	-0.0321782	-0.0462046	0.02	0.0894161
									-148	0.01	0.0368421	0.0234211	0.0403226	0.0394265	0.03	0.00729927
									-151	0.035	-0.0882353	-0.0266176	0.0410839	0.0699301	0.0366667	0.0919118
									-154	0	-0.0512821	-0.025641	-0.0255282	0.0316901	0.00333333	-0.0198276
									-157	0.05	0	0.025	-0.0130208	0	-0.0666667	-0.0386598
									-160	-0.015	0.0260417	0.00552083	0.0421053	0.0596491	0.0266667	-0.0116071
									-163	0.02	0.0151515	0.0175758	-0.00901639	-0.0491803	0.00333333	-0.00789474
									-166	0.015	0.0160428	0.0155214	0.0451264	0.0469314	0.0133333	0.00355872
									-169	0.09	-0.035	0.0275	0.030303	-0.00673401	-0.0166667	-0.0111301
									-172	-0.035	0.0257732	-0.0046134	0.0162116	0.0307167	0.05	-1.22003e-16
									-175	-0.01	0	-0.005	0.00853242	0	0.0533333	0.0516917
									-178	0.02	-0.0208333	-0.000416666	-0.0559105	-0.0702875	-0.04	-0.00263158
									-181	0.035	0.105	0.07	-0.0121951	0.0487805	0.0533333	0.0362776
									-184	-0.035	-0.0434783	-0.0392391	0.00789474	0.0210526	-0.0466667	0.0231481
									-187	0.01	0.0253807	0.0176904	-0.0390625	-0.059375	-0.0433333	0.0318323
									-190	-0.025	0.02	-0.0025	-0.0220588	0.00980392	0.03	0.147368
									-193	0.065	0.0384615	0.0517308	-0.0876068	-0.119658	0.05	0.115625
									-196	0.08	0.190476	0.135238	-0.0403727	-0.0465839	-0.0566667	0.073913
									-199	0.145	0.199029	0.172015	0.128338	0.0148368	0.0566667	0.160377
									-202	0.19	0.117925	0.153962	0.084517	-0.0113636	-0.02	0.0860656
									-205	0.19	0.088785	0.139393	0.0899433	-0.0566572	0.08	0.147727
									-208	0.06	0.00970874	0.0348544	0.00462963	-0.0771605	0.06	0.227273
									-211	0	-0.00892857	-0.00446429	-0.0995509	-0.137725	-0.0433333	0.026204
									-214	0	0.333333	0.166667	0.0075	0.00666667	0.0166667	0.146179
									-217	0.01	0	0.005	-0.217177	-0.334792	-0.0133333	0.0620805
									-220	-0.035	0.0362694	0.000634715	0.0148601	0.0454545	-0.00666667	0.0133229
									-223	0.025	0	0.0125	-0.0828025	-0.0796178	0.00333333	-0.0225
									-226	-0.085	0	-0.0425	-0.0477816	0.0238908	0.0233333	-0.0552885
									-229	0.045	-0.0152284	0.0148858	0.00432526	0.0276817	0	0.020318
									-232	0	0.0368421	0.0184211	-0.0232558	0.0465116	0.136667	0.146898
									-235	-0.005	0.0320856	0.0135428	0.0115132	0.00986842	0.0433333	0.0182292
									-238	-0.04	0.100503	0.0302513	0.0882867	0.020979	0.04	0.0710526
									-241	0.005	0.0641711	0.0345856	-0.0186441	-0.00338983	0.13	0.0868421
									-244	-0.05	0.0466321	-0.00168394	0.0232143	0.0678571	0.06	0.0684211
									-247	-0.055	0.11828	0.0316398	-0.0307309	-0.00664452	0.0766667	0.0852649
									-250	0.01	0.0456853	0.0278426	0.0213311	0.0409556	0.0366667	0.0886288
									-253	0.03	0.0618557	0.0459278	-0.0271566	-0.0511182	0.0733333	0.0459941
									-256	0.015	0.13617	0.0755851	-0.0186441	0.0135593	0	0.0360636
									-259	-0.05	0.135	0.0425	-0.2631	-0.358079	0.0266667	0.128505
									-262	0.09	0.0645161	0.0772581	0.0692042	0.0553633	0.133333	0.103448
									-265	-0.015	0.0648148	0.0249074	0.00321543	-0.022508	-0.00666667	0.199541
									-268	0.04	0.183857	0.111928	0.0643939	-0.116162	0.0533333	0.186684
									-271	0.285	0.147059	0.216029	-0.0181818	-0.161616	0.0733333	0.195312
									-274	0.085	0.142241	0.113621	-0.0391892	-0.159459	0.0266667	0.139027
									-277	-0.035	0.107623	0.0363117	0.00384615	-0.107692	0.02	0.137342
									-280	0.12	0.0603015	0.0901508	0.0337243	-0.0117302	0.1	0.202909
									-283	0.02	0.118227	0.0691133	0.119048	0.047619	0.00666667	0.0882353
									-286	0.01	0.109375	0.0596875	0.0194915	0.0508475	0.0466667	0.232444
									-289	0.05	0.0829493	0.0664747	-0.0364238	-0.0331126	0.106667	0.123926
									-292	-0.025	0.0794393	0.0272196	-0.0557229	-0.0572289	-0.00333333	0.114099
									-295	-0.05	0.117021	0.0335106	-0.0153061	0.0238095	0.0366667	0.0697492
									-298	0.035	-0.0138889	0.0105556	-0.0122549	-0.00653595	0.0233333	0.112583
									-301	0.055	0.0348259	0.0449129	0.0218121	0.0167785	0.08	0.00862069
									-304	0.035	-0.0377358	-0.00136792	-0.236175	-0.299539	0.0533333	0.173387
									-307	0.095	0.0226244	0.0588122	-0.0223642	-0.00319489	0.0133333	0.101171
									-310	0.055	0.0251256	0.0400628	-0.0987395	-0.0868347	0.01	0.0902318
									-313	0.085	0.046875	0.0659375	0.0315457	-0.0599369	0.0166667	0.00552051
									-316	0.055	0.0744186	0.0647093	0.0789106	-0.198324	0.116667	0.0936455
									-319	-0.01	0.111111	0.0505556	-0.00948276	0.0586207	0.106667	0.194196
									-322	-0.04	0.0253807	-0.00730964	-0.0434426	-0.0196721	0	0.0596085
									-325	0.045	0.088785	0.0668925	0.0555556	0.0673401	-0.03	0.0738636
									-328	0.05	0.0904523	0.0702261	-0.0162037	-0.0864198	0.07	0.0550847
									-331	0.01	0.0452261	0.0276131	0.0181818	-0.0636364	0.0566667	0.0707237
									-334	0.035	0.0865385	0.0607692	0.00870253	-0.028481	0.0566667	0.0651466
									-337	-0.035	0.0333333	-0.000833334	-0.0165563	-0.00993378	-0.00666667	0.0330645
									-340	0.04	0.0736842	0.0568421	-0.0590062	-0.0217391	0.07	0.0866788
									-343	0.025	0.0899471	0.0574735	0.0157895	0.0491228	0.126667	0.0986622
									-346	0.02	0	0.01	0.0575	0.04	0	0.0362191
									-349	-0.005	0.0364583	0.0157292	-0.048722	-0.028754	-0.103333	-0.0534639
									-352	0.06	0.0913462	0.0756731	0.0321543	0.00321543	0.0433333	0.0612245
									-355	0	0.0582524	0.0291262	0.0510753	0.0716846	0.0533333	0.0454545
									-358	0.12	0	0.06	0.00757576	0.023569	0.00333333	0.0398936
									-361	0.015	0.0368421	0.0259211	-0.0667752	0.0358306	0.05	0.00352113
									-364	0.015	0.0698925	0.0424462	-0.00342466	0.00684931	0.06	0.00922819
									-367	0.035	-0.0100503	0.0124749	-0.0230263	-0.0361842	0.0566667	0.0567093
									-370	0.01	0.0967742	0.0533871	-0.0497033	-0.074184	0.0933333	0.0909091
									-373	0.045	0.0452261	0.0451131	-0.005	0.00666667	0.106667	0.0913462
									-376	0.095	0.0416667	0.0683333	0.0754237	0.0745763	0.136667	0.0906863
									-379	-0.015	0.0251256	0.00506281	0.0189655	-0.00344828	-0.0766667	0.0376106
									-382	0.07	0.105769	0.0878846	0.0234375	0.0277778	0.02	0.0625
									-385	0.1	0.0628272	0.0814136	-0.0647059	-0.0794118	0.0366667	0.0535117
									-388	-0.005	-0.0343137	-0.0196569	-0.0783699	-0.0188088	-0.0266667	0.00853242
									-391	-0.03	0.0659898	0.0179949	-0.0118243	0.0472973	0.08	0.109016
									-394	-0.035	0.251397	0.108198	-0.0255282	0.0422535	0.0433333	0.0556507
									-397	-0.02	0.0309278	0.00546392	-0.0637417	-0.0165563	0.0166667	0.115196
									-400	0.01	-0.0195122	-0.0047561	-0.0180412	0.0103093	-0.0433333	0.0247525

## Sheet: AGO2
miRNA	targets	AGI	Gene family	Target sequence	Strand of target	coordinate of binding site start	coordinate of binding site end	cleavage site	Relative coordinate	25Cdel hen 1	36C del hen1	average hen	del hyl	25C del dcl	36C del rdr	36C del sgs
miR403	AGO2	AT1G31280	AGO	GGAGTTTGTGCGTGAATCTAAT	w	11185204	11185225	11185215	-401	-0.0206186	0.0462963	0.0128389	-0.0515385	-0.0738462	0.058621	0.0422414
									-398	0.112195	0.119617	0.115906	0.0340532	0.0531561	0.104235	0.0700326
									-395	-0.0471204	0.0837438	0.0183117	0.0322034	0.0135593	-0.0290323	0.0282258
									-392	0.0331754	0.0729167	0.053046	-0.0408451	-0.115493	0.0524476	0.0122378
									-389	-0.0148515	0.0552764	0.0202124	0.015	-0.0133333	0.0890411	0.0299658
									-386	0.0757576	0.0235849	0.0496712	-0.00742574	0.0165016	-0.0171233	0.0916096
									-383	-0.0197044	0	-0.00985222	0.00162866	0.00977199	0.0827586	0.0396552
									-380	0.0515464	0.0184332	0.0349898	0.00951557	0.0415225	-0.00692042	-0.00865052
									-377	-0.031746	-0.0693069	-0.0505265	-0.0277778	0.0808081	-2.21307e-16	-0.0481728
									-374	-0.030303	0.0322581	0.000977518	-0.0294118	0.00692042	0.0747331	0.0649466
									-371	-0.0146341	-0.0315789	-0.0231065	0.0147059	0.0519031	0.0140845	0.00352113
									-368	0	-0.0362694	-0.0181347	0.0625	0.0451389	-0.0248227	-0.0132979
									-365	-0.00512821	-0.0473684	-0.0262483	-0.00531915	0.0957447	0.0509091	0.0418182
									-362	-0.0473934	-0.0416667	-0.04453	0.015	0.0333333	-0.0540541	-0.0726351
									-359	-0.0351759	0.0105263	-0.0123248	-0.0190311	0.0415225	0	0.020318
									-356	-0.085	0.0150754	-0.0349623	0.020202	0.023569	-0.0327869	-0.0213115
									-353	0.0105263	-0.100457	-0.0449652	-0.0398089	-0.0318471	0.09375	0.00520833
									-350	0.0309278	0.25	0.140464	0.0322034	0.0169492	0.00677966	0.0144068
									-347	0	0.0613208	0.0306604	-0.0295527	-0.0415335	0.0445205	0.0351027
									-344	-0.0311111	0.0203046	-0.00540327	0.0434783	-0.0310559	0.013245	0.0455298
									-341	0.0101523	0.0478469	0.0289996	-0.130952	-0.166667	0.0130293	0.0675896
									-338	0.04	-0.0049505	0.0175248	-0.0284091	-0.00324675	-0.0132013	-0.0049505
									-335	0	0	0	-0.0115894	0.0264901	-0.028754	0.0111821
									-332	-0.0599078	0.0558376	-0.00203514	0.0154639	0.0274914	0.0480769	0.0432692
									-329	-0.0390244	0.0364583	-0.00128303	-0.00757576	-2.24287e-16	0.0285714	0.0553571
									-326	0.031746	-0.0100503	0.0108479	0.00432526	0.0622837	0.0103806	0.0224913
									-323	-0.0147783	-0.0295567	-0.0221675	0.0607877	0.0787671	-0.0170068	0.0331633
									-320	0.042328	0.0729167	0.0576224	-0.00515464	0.0687285	0.0724638	0.0570652
									-317	0.0418848	0.0101523	0.0260186	0.0603448	0.0551724	-0.0761589	-0.0339404
									-314	0.0456853	0.0452261	0.0454557	0.0335052	0.0446735	-0.0887574	-0.0414201
									-311	0.00515464	0.0104167	0.00778565	-0.00919732	-0.0100334	-0.0132013	-0.0470297
									-308	0.015625	0.025641	0.020633	-0.0188356	-0.00342466	-0.0105263	0.05
									-305	-0.0735294	0.0427807	-0.0153743	-0.0239726	0	0	-0.0368151
									-302	-0.005	-0.0208333	-0.0129167	0.0364583	0.0451389	-0.00353357	-0.00883392
									-299	0.00990099	0.0368421	0.0233715	-0.0501645	0	0.132867	0.0673077
									-296	0.0204082	0.128342	0.0743752	-0.0275	0.00666667	-0.047138	-0.0151515
									-293	0.0618557	0	0.0309278	-0.0267559	0.0167224	-0.0793651	-0.0761905
									-290	0.0445545	0.0358974	0.0402259	0.0853242	0.0784983	0.0315789	0.0315789
									-287	-0.056701	0.162437	0.0528678	0.0611702	0.0531915	-0.0529412	-0.0426471
									-284	0	0.0829016	0.0414508	-0.00742574	0.019802	0.0405405	0.03125
									-281	0.0892019	0.125628	0.107415	-0.0239726	-0.0493151	-0.0213415	0.0129573
									-278	0.0829016	0.122549	0.102725	-0.0377358	-0.0377358	-0.109827	-0.100434
									-275	0.0101523	-0.0386473	-0.0142475	0.00854037	-0.0248447	-0.00333333	-0.0125
									-272	-0.04	0	-0.02	0.051495	-0.013289	-0.0516129	0.0451613
									-269	0.0555556	-0.0456853	0.00493514	0.0322034	0.00677966	-0.0138408	-0.000865052
									-266	0.0520833	0.138122	0.0951024	-0.00346021	0.0519031	-0.076412	-0.0307309
									-263	0.0585586	0.00502513	0.0317918	0.0147059	0.0261438	-0.0174825	0.0122378
									-260	-0.0148515	0.112745	0.0489468	-0.0778302	-0.0314465	-0.0528053	-0.029703
									-257	0.07	0.040724	0.055362	0.00334448	-0.0167224	0.0612245	0.0153061
									-254	0	0.0420561	0.021028	-0.00958188	0.0174216	-0.0604027	0.0142617
									-251	-0.0547264	0.0480349	-0.00334572	-0.138808	-0.156977	-0.0991501	-0.0375354
									-248	0.139013	0.0242915	0.0816525	-0.222665	-0.273349	-0.0433526	-0.0375723
									-245	0.0491071	0.0204918	0.0347995	0.0255591	0.0670927	0.0396341	0.0678354
									-242	-0.00947867	-0.0411523	-0.0253155	-0.0770958	-0.0988024	0.0444444	0.0452381
									-239	0.112195	-0.00865801	0.0517686	-0.0239437	-0.0901408	0.0248447	-0.0100932
									-236	0.0731707	-0.0135135	0.0298286	-0.111241	-0.107728	-0.012987	0.049513
									-233	0.0539419	0.0905172	0.0722296	0.00285714	-0.0514286	-0.0375723	-0.0960983
									-230	-0.0416667	-0.0135747	-0.0276207	-0.117521	-0.0940171	-0.0410095	-0.044164
									-227	-0.0247525	-0.0343137	-0.0295331	-0.127778	-0.155556	0.0684932	0.0787671
									-224	0.0147783	-0.0157895	-0.000505575	0.0535714	0.0442177	0.0576271	0.0728814
									-221	0.0615385	0.0253807	0.0434596	0.0139373	0.00348432	0.110345	0.0396552
									-218	0.0364583	-0.0105263	0.012966	-0.0430195	-0.0454545	0.0683453	0.0656475
									-215	-0.005	-0.105991	-0.0554954	-0.163534	-0.260652	0.0141343	0.0627208
									-212	-0.0257732	-0.015873	-0.0208231	-0.00260417	0.0208333	0.003367	-0.0126263
									-209	-0.0104167	-0.0594059	-0.0349113	0.0435943	0.11032	-0.00341297	-0.0452218
									-206	0.0957447	-0.0208333	0.0374557	-0.0331633	0.0408163	0.00724638	0.0271739
									-203	-0.0253807	-0.0550459	-0.0402133	0.0635889	0.00696864	-0.0531561	0.0166113
									-200	-0.0507614	-0.0761421	-0.0634518	-0.0447883	-0.029316	0.00362319	0.0326087
									-197	0.0101523	-0.0309278	-0.0103878	0.0163793	0.0206897	0.0179856	0.0305755
									-194	-0.0052356	-0.0104167	-0.00782613	0.065371	0.0777385	0.0250896	-1.19379e-16
									-191	0.127451	0.026455	0.076953	-0.0260417	0.0381944	-0.0243902	-0.0121951
									-188	0	-0.0792079	-0.039604	0.0256623	0.0430464	-0.0243902	-0.00696864
									-185	0.0315789	-0.035533	-0.00197702	0.0352113	0.0211268	0.0178571	-0.025
									-182	-0.0495049	-0.0707547	-0.0601298	-0.0148084	-0.010453	-0.0107143	0.0178571
									-179	-0.037037	-0.0820513	-0.0595442	0.0289474	0.0315789	-0.00724638	-0.0163043
									-176	0.0609137	0.00487805	0.0328959	-0.0353618	-0.00328947	-0.0174216	-0.0487805
									-173	-0.0507614	-0.087963	-0.0693622	-0.005	-0.00333333	-0.0519031	0.00951557
									-170	0.015625	-0.026178	-0.00527651	-0.00162338	-0.00649351	-0.00334448	-0.00919732
									-167	0.0575916	0.0456853	0.0516385	-0.201425	-0.19171	-0.0801282	-0.0649038
									-164	-0.0147059	0.0154639	0.000379018	-0.0762195	-0.054878	0.0166113	0.0415282
									-161	0.0515464	0.0103627	0.0309545	-0.157237	-0.218421	-0.00696864	0.0531359
									-158	-0.0588235	0.0102564	-0.0242836	0.0578947	0.0245614	0.00344828	0.0241379
									-155	-0.0159574	0.00546448	-0.00524648	-0.0429293	-0.010101	0	-0.041806
									-152	0	0.0547264	0.0273632	0.0114437	-0.0176056	0.00346021	-0.0216263
									-149	-0.015	-0.0206186	-0.0178093	0.000862069	0.0448276	0.0547445	-0.00364964
									-146	-0.15	-0.0192308	-0.0846154	-0.0342105	0.00350877	0	-0.0239726
									-143	0.17619	-0.0452261	0.0654822	-0.0320946	0.00675676	-0.0710227	-0.143466
									-140	0.015625	0.0106383	0.0131316	0.0272887	0.0598592	-0.0555556	0.00520833
									-137	-0.00540541	-0.0552764	-0.0303409	0.00174825	0.0979021	0.0142349	0.0489324
									-134	0.0157068	-0.0533981	-0.0188456	0.0112069	0.00344828	0.0498221	0.0088968
									-131	-0.0247525	-0.0152284	-0.0199905	0.0403226	0.0609319	0.0175439	-0.0236842
									-128	0	-0.0201005	-0.0100503	-0.0719064	0.0133779	-0.0350877	0.0105263
									-125	-0.00531915	0	-0.00265957	0.0295699	0.100358	0.003367	0.0378788
									-122	-0.039604	0.0348259	-0.00238904	-0.0317726	0.00334448	-0.00704225	-0.00176056
									-119	-0.0295567	0.00476191	-0.0123974	0.0227273	0.027972	-0.0206897	0.0448276
									-116	0.0646766	0	0.0323383	0.00941781	-0.00342466	-0.0451613	-0.025
									-113	-0.0148515	-0.0521327	-0.0334921	-0.0284091	-0.012987	0.0284698	0.0355872
									-110	0.01	0.0360825	0.0230412	0.0452962	-0.00696864	-0.0522876	-0.0318627
									-107	0	-0.0203046	-0.0101523	-0.0364238	0.0364238	-0.0793651	-0.0666667
									-104	-0.056701	0.035	-0.0108505	0.021777	0.0383275	-0.0980392	-0.165966
									-101	-0.0452261	0.0368421	-0.00419201	0.0236486	0.097973	0.012987	0.00811688
									-98	-0.0208333	0.0773481	0.0282574	-0.0286885	-0.0163934	0.0105634	0.0167254
									-95	-0.12093	0.0049505	-0.0579899	-0.0279605	-0.0230263	0.0791367	0.0629496
									-92	-0.0833333	-0.056701	-0.0700172	0.0515464	0.0652921	-0.0680272	-0.0255102
									-89	-0.03	-0.0792079	-0.054604	0.00797872	0.0531915	-0.00701754	-0.0157895
									-86	0.0416667	-0.0100503	0.0158082	0.0176678	0.0883392	-0.0325733	-0.0154723
									-83	0.0108108	0.0143541	0.0125824	0.0189145	-0.0230263	0.0294118	0.0220588
									-80	-0.0315789	-0.00478469	-0.0181818	-0.0136986	0.0171233	-0.00684931	0.0376712
									-77	0.0364583	-0.0334928	0.00148276	-0.00599315	-0.010274	-0.112179	-0.0432692
									-74	-0.0346535	-0.0194175	-0.0270355	0.00515464	-0.00343643	-0.0243902	0.00609756
									-71	-0.0507614	-0.00518135	-0.0279714	-0.00874126	0.027972	-0.0929487	-0.125
									-68	0.0101523	-0.0105263	-0.000187016	-0.0392157	-0.0653595	-0.0397351	-0.0115894
									-65	0	0.0515464	0.0257732	-0.0265957	0.035461	0.130137	0.0505137
									-62	-0.0612245	-0.0253807	-0.0433026	-0.0346021	0.0449827	0.113074	0.0786219
									-59	0.0418848	-0.00995025	0.0159673	0.00510204	0.0170068	0.0491228	0.0368421
									-56	-0.0406091	0.0466321	0.00301149	-0.119565	-0.115942	-0.00993378	0.000827815
									-53	0.0052356	0.035533	0.0203843	-0.0760188	-0.0532915	0.062069	0.0551724
									-50	0.0360825	0.0873786	0.0617306	-0.035061	-0.054878	0.0459364	0.0733216
									-47	0.120603	0.0376344	0.0791187	-0.0295527	0.0447284	0.0650685	0.0479452
									-44	-0.0502513	0.0102564	-0.0199974	-0.0192308	-0.0234114	-0.00334448	0.0133779
									-41	0.0253807	0.0336538	0.0295173	0.021777	0.12892	-0.00653595	-0.0220588
									-38	0.0207254	-0.0817308	-0.0305027	-0.0493311	1.11394e-16	0.0436364	0.0472727
									-35	-0.0196078	0.0154639	-0.00207196	0.0139803	-0.0263158	0.0034965	0.0332168
									-32	-0.0152284	-0.0572917	-0.03626	-0.00970874	0.0226537	0.0516605	0.0433579
									-29	-0.0288462	-0.0558376	-0.0423419	-0.0219595	-0.0168919	-0.0353357	0.00706714
									-26	-0.0729167	-0.0208333	-0.046875	0.0354671	0.0276817	0.108696	0.0271739
									-23	0.0418848	-0.03	0.00594241	-0.0173267	0.0264026	0.00364964	0.0127737
									-20	-0.0686275	0.00520833	-0.0317096	-0.00675676	-0.0371622	0.0296296	0.0555556
									-17	-0.015	-0.0380435	-0.0265217	-0.079653	-0.0630915	-0.0302013	-0.0763423
									-14	-0.0490196	-0.025641	-0.0373303	-0.0412371	0.0343643	-0.0315789	-0.0368421
									-11	0.0052356	0.0427807	0.0240082	-0.0138408	0.0899654	0.00701754	-0.0184211
									-8	-0.010989	-0.0792079	-0.0450985	0.0510949	0.0437956	0.057971	0.0271739
									-5	0.015873	0.0289855	0.0224293	-0.00505051	-0.010101	-0.083871	-0.0854839
									-2	0	-0.0247525	-0.0123762	0.00428082	0.0308219	0.0436364	0.0554545
									1	0.0736842	-0.0373832	0.0181505	0.032872	-0.017301	0.0650685	-0.0188356
									4	-0.0390244	0.0320856	-0.00346941	0.0452962	0.0487805	0.0143885	0.022482
									7	-0.0643564	0.0378378	-0.0132593	-0.0461409	-0.0201342	0.00358423	0.0268817
									10	-0.00518135	0	-0.00259067	-0.00958188	0.0243902	-0.0137457	-0.0438144
									13	-0.0253807	-0.0518868	-0.0386338	0.0163793	0.0241379	-0.0557491	0.00609756
									16	-0.0104712	0.0152284	0.00237861	0.0415194	0.0636042	-0.0639731	-0.0454545
									19	-0.0260417	0.00520833	-0.0104167	-0.000883392	0.024735	-0.0551724	-0.087069
									22	-0.0818182	0.0263158	-0.0277512	0.0083612	0.0133779	0.0323741	0.0386691
									25	-0.0536585	0.0348259	-0.00941633	-0.129717	-0.0943396	0.0204082	-0.0229592
									28	-0.015	-0.025641	-0.0203205	-0.0255102	0.0136054	0.0322581	-0.00268817
									31	-0.04	-0.0603015	-0.0501508	-0.0861538	-0.0769231	0.0212014	-0.0300353
									34	-0.0148515	-0.0263158	-0.0205836	-0.0402961	-0.00986842	-0.0306122	-0.0459184
									37	0.0253807	-0.026178	-0.00039865	0	-0.00990099	-0.03367	-0.0530303
									40	-0.0813397	-0.0263158	-0.0538278	0.00252525	0.013468	-0.024055	0.0335052
									43	-0.0251256	-0.0216216	-0.0233736	-0.0630915	-0.0946372	-0.00692042	-0.00865052
									46	-0.0357143	0.0106383	-0.012538	-0.00531915	0.0638298	-0.0688525	-0.0508197
									49	-0.0102041	0.0718232	0.0308096	-0.059633	-0.110092	-0.0412371	-0.00773196
									52	0.035533	-0.0103093	0.0126119	0.0479798	0.043771	0.0208333	-0.0182292
									55	-0.025	0.0049505	-0.0100248	-0.118272	-0.167139	0.0308219	-0.00856164
									58	0	0.027027	0.0135135	-0.037931	0.0137931	0.0215054	0.00268817
									61	0.015873	-0.025641	-0.00488401	-0.0331633	0.0578231	-0.0340136	-0.0433673
									64	0.0793651	0	0.0396825	0.0299658	-0.0136986	0.0181159	0.00543478
									67	0.0680628	-0.0364583	0.0158022	0.00520833	0.0416667	0.024735	0.020318
									70	-0.055	0.032967	-0.0110165	-0.0795455	-0.0969697	0.0729927	0.0155109
									73	-0.0441176	-0.0153846	-0.0297511	0.0803249	0.0722022	-0.0070922	-0.00797872
									76	-0.0588235	0.0154639	-0.0216798	-0.0655738	-0.0295082	0.0404412	0.0533088
									79	0.0106952	-0.119266	-0.0542854	-0.0176056	0.0176056	0	-0.0101103
									82	-0.0643564	-0.0364583	-0.0504074	0.00699301	0.034965	0.0496454	-0.00265957
									85	-0.0900474	0.0102564	-0.0398955	0.0325704	0.0633803	0.0467626	0.0359712
									88	-0.027027	-0.0253807	-0.0262039	0.0286458	-0.00694444	-0.00347222	-0.00520833
									91	-0.0197044	0	-0.00985222	-0.0375	-0.00333333	-0.0544218	-0.0612245
									94	-0.0209424	-0.03125	-0.0260962	-0.0130208	0.0243056	0.00355872	0.019573
									97	-0.0257732	0.0106383	-0.00756745	-0.00531915	0.0319149	-0.0342466	-0.00856164
									100	0.0151515	-0.071066	-0.0279572	0.00171233	0.00684931	-0.0487805	-0.0252613
									103	0.0346535	-0.0362694	-0.000807982	-0.04	-0.01	-0.0107914	-0.00989209
									106	-0.0588235	0.0157895	-0.021517	0.0133779	-0.0434783	0.0214286	-0.0196429
									109	-0.0390244	0.0378378	-0.000593276	-0.00668896	0.0334448	0.0385965	0.0236842
									112	0.00515464	-0.0512821	-0.0230637	0.0132979	0.0035461	-0.0331126	-0.0438742
									115	0.015625	0	0.0078125	-0.0198276	0.0137931	0.0211268	-0.0096831
									118	-0.0260417	0.0108696	-0.00758605	-0.00257732	0.00687285	0.0369004	0.0184502
									121	-0.015625	-0.0157895	-0.0157072	0.00951557	0.0276817	-0.0347222	-0.00520833
									124	0	0	0	-0.00163934	-0.0459016	0.0144928	0.0625
									127	0.00497512	0.0105263	0.00775072	-0.0242475	0.0100334	-0.0246479	-0.0334507
									130	-0.0410256	-0.0104167	-0.0257212	0.021777	0.0452962	-0.0136986	-0.047089
									133	-0.0253807	-0.0412371	-0.0333089	-0.0484375	-0.065625	0.0583942	0.0757299
									136	0.00990099	-0.0201005	-0.00509976	-0.0346021	-0.00692042	0.028777	-0.00719425
									139	-0.0192308	0.0157895	-0.00172065	-0.188433	-0.236318	-0.0838926	-0.00587248
									142	-0.0336538	-0.0105263	-0.0220901	-0.0546407	-0.122754	0.00682594	-0.0452218
									145	-0.0357143	0.0368421	0.00056391	0.0157895	0.0385965	0.0106762	0.0596085
									148	0.0408163	-0.0386473	0.00108449	-0.015	-0.0433333	0.0367647	0.0174632
									151	0.0315789	-0.0104167	0.0105811	-0.0283505	0	0.0693431	0.0319343
									154	-0.0841584	0	-0.0420792	0.00348432	0.0313589	-0.0484429	-0.0320069
									157	-0.0471698	0	-0.0235849	-0.00247525	-0.0165016	-2.33731e-16	-0.0236842
									160	0.0358974	-0.0265957	0.00465085	0.0140845	0.0704225	0.0144404	0.00180505
									163	0.035533	0.0427807	0.0391569	0.037069	0.0448276	-0.0176678	-0.00883392
									166	-0.0780488	-0.03125	-0.0546494	-0.0106383	0.0496454	-0.00701754	1.16866e-16
									169	-0.0515464	-0.088785	-0.0701657	-0.00531915	0.0319149	-0.00355872	0.0169039
									172	-0.0555556	-0.021164	-0.0383598	0.00268817	0.0107527	-0.0629371	-0.0559441
									175	0.0101523	-0.0100503	5.10165e-05	-0.00255102	0.0272109	-0.0424028	0.00441696
									178	0.0205128	0.0855615	0.0530372	-0.0514019	-0.0373832	-0.0627178	-0.054007
									181	0.0203046	-0.0456853	-0.0126904	-0.143454	-0.194986	-0.00355872	-0.0044484
									184	-0.04	0.026738	-0.00663102	-0.0683962	-0.091195	0.0184502	0.0129151
									187	-0.0247525	0.0322581	0.0037528	0.0139373	0.0522648	-0.0140845	-0.0176056
									190	0.0824176	0.0102564	0.046337	-0.0148084	0.0662021	0	0.0291971
									193	-0.0495049	0.0104167	-0.0195441	-0.0476974	0	-0.0517241	-0.0301724
									196	-0.0247525	0.0473684	0.011308	0.0398936	0.0141844	0.0462633	0.0088968
									199	-0.0103093	-0.025641	-0.0179752	-0.00510204	0.00340136	-1.19808e-16	0.0278777
									202	-0.0454545	-0.0201005	-0.0327775	-0.00948276	0.0241379	0.0212766	-0.00797872
									205	0	-0.116822	-0.0584112	0.0017301	-0.0103806	-0.00716846	-0.0268817
									208	0.0104167	-0.0869565	-0.0382699	0.0185811	0.0405405	0.0179856	-0.00179856
									211	-0.0520833	0.0157895	-0.0181469	-0.0574324	-0.0168919	0.0291971	0.00456204
									214	0.0104167	-0.0784314	-0.0340074	-0.00172414	0.0413793	-0.0434783	-0.102007
									217	-0.0753769	0.00520833	-0.0350843	-0.0575	0.00666667	-0.0353357	0.0521201
									220	-0.0507614	-0.025641	-0.0382012	0.0452128	0.0567376	-0.0141844	0.0265957
									223	-0.0490196	0.0260417	-0.011489	-0.0059322	0.0237288	1.22451e-16	0.0202206
									226	0.0388889	0	0.0194444	-0.037931	0.0448276	0.00714286	-0.00625
									229	0.0744681	-0.0452261	0.014621	0.0585106	0.0602837	-0.0101695	-0.0491525
									232	-0.097561	-0.026455	-0.062008	-0.00328947	0.0197368	-0.0178571	0.00714286
									235	0.0569948	-0.0558376	0.000578628	-0.0986025	-0.0962733	-0.0207612	-0.016436
									238	-0.102804	-0.0358974	-0.0693506	-0.0784314	-0.0392157	0.0147059	0.0229779
									241	-0.029703	0.0540541	0.0121755	-0.0447883	-0.0325733	0.0547445	0.0428832
									244	-0.0260417	-0.035533	-0.0307873	-0.0234899	-0.0369128	0.0310345	-0.0405172
									247	-0.0406091	0.328125	0.143758	-0.00346021	0.0519031	0.0145985	0.0237226
									250	-0.0196078	0.032967	0.00667959	-0.0401929	-0.022508	0.0328467	0.040146
									253	-0.0364583	-0.0805687	-0.0585135	0.0188172	0.0358423	0.0350877	-0.0473684
									256	0.0102564	0.0154639	0.0128602	0.00591216	0.0135135	-0.00689655	-0.0301724
									259	-0.0588235	0.0427807	-0.00802139	0.00616197	-0.0176056	0.0206897	-0.0405172
									262	0.0680628	0.0263158	0.0471893	-0.00865052	0.0553633	-0.0588235	0.0484429
									265	0.0515464	-0.0594059	-0.00392977	-0.00515464	0.0378007	-0.0412371	-0.0335052
									268	-0.0100503	-0.0603015	-0.0351759	0.000862069	0.0482759	-0.037415	-0.0612245
									271	0.0418848	-0.0104167	0.0157341	-0.0496575	-0.0136986	0.0140351	0.0473684
									274	0.0101523	0.0520833	0.0311178	0.0552632	0.0491228	-0.00689655	-0.0456897
									277	0.0885417	0.046875	0.0677083	-0.238636	-0.244949	0.0454545	0.0201049
									280	0.00510204	0.0634921	0.0342971	0.0897213	0.0243902	0.0070922	-0.0345745
									283	-0.0245098	0.0154639	-0.00452294	-0.0858663	-0.118541	-0.0594059	-0.0643564
									286	0.0515464	-0.0210526	0.0152469	-0.0209732	0.0369128	0.0215827	-0.0206835
									289	0.0207254	0.00520833	0.0129669	-0.106716	-0.0955224	0	-0.0131579
									292	0.0641711	0.0452261	0.0546986	-0.0043554	0.0174216	0.0174216	-0.0487805
									295	0.015873	0.0106383	0.0132557	-0.0729508	-0.0360656	-0.0520833	-0.0234375
									298	-0.0103093	-0.0628272	-0.0365683	-0.174419	-0.22739	-0.0174216	-0.0304878
									301	0.0314136	0.0416667	0.0365401	0.00616197	0.0352113	-0.047619	-0.0306122
									304	-0.03	-0.0309278	-0.0304639	-0.0392157	-0.0228758	0.00675676	-0.027027
									307	-0.0209424	-0.035533	-0.0282377	0.00853242	-0.0136519	-0.00364964	0.0428832
									310	0.037234	0.00520833	0.0212212	0.0605263	0.0666667	-0.00696864	-0.0357143
									313	-0.0236967	0.0104167	-0.00664001	0.00324675	-0.0519481	0	0.0516304
									316	-0.0358974	0.0478723	0.00598745	-0.000902527	0.101083	-0.0305085	-0.0389831
									319	-0.0696517	0.0157895	-0.0269311	-0.174387	-0.209809	0.00711744	0.019573
									322	0.029703	0.0104167	0.0200598	-0.0301724	-0.112069	-0.0344828	-0.0534483
									325	0.0691489	-0.00520833	0.0319703	-0.131124	-0.172911	-0.0107143	-0.0303571
									328	0.0251256	-1.13869e-16	0.0125628	0.00941781	0.0410959	0.0179211	0.0376344
									331	-0.0331754	-0.025	-0.0290877	-0.0540323	-0.00645161	0.0313589	0.00609756
									334	-0.0148515	0.0736842	0.0294164	-0.0109375	-0.028125	-0.0506757	0.0413851
									337	0.00956938	0.0052356	0.00740249	-0.07	-0.0584615	0.00337838	-0.0194257
									340	0.0102564	0.0893855	0.0498209	0.0530822	0.0308219	0.0318021	0.00176678
									343	-0.0569948	-0.0103627	-0.0336788	-0.0121951	0.0139373	-0.0104895	0.0935315
									346	-0.0742574	0.0382514	-0.018003	0.0114437	0.0528169	-0.0172414	0.000862069
									349	-0.0390244	-0.0461538	-0.0425891	0.00510204	-0.0102041	-0.0163934	-0.0360656
									352	0.0212766	0.0105263	0.0159015	0.00880282	0.00352113	0.0364963	0.0209854
									355	0.0558376	-0.0153846	0.0202265	-0.00255102	0.0442177	0.0133779	-0.0518395
									358	0.135266	-0.005291	0.0649873	0.0211149	0.0439189	-0.0248227	0.037234
									361	-0.0594059	-0.0731707	-0.0662883	0.0292553	0.0425532	-0.0143369	-0.0268817
									364	-0.039604	-0.0343137	-0.0369588	-0.0364238	0.0364238	0.00355872	0.00355872
									367	0.026455	-0.0105263	0.00796435	0.0589789	0.0211268	-0.0141844	-0.018617
									370	-0.0625	-0.025641	-0.0440705	-0.0264901	-0.0529801	0	-0.0357143
									373	0.0585106	0	0.0292553	0.0147059	0.0242215	-0.0070922	-0.0292553
									376	-0.015	-0.00540541	-0.0102027	-0.179134	-0.194226	-0.0207612	-0.0320069
									379	-0.0152284	-0.035533	-0.0253807	0.0283505	0.0515464	0.0212014	0.0468198
									382	-0.00512821	0	-0.0025641	-0.16377	-0.203209	-0.00701754	-0.0210526
									385	0.0144231	-0.0216216	-0.00359927	-0.0402961	0.0164474	-0.0172414	0.0112069
									388	0	0	0	-0.00675676	0.0371622	-0.0616438	-0.047089
									391	0.035533	0.0777202	0.0566266	0.032872	0.0622837	-0.024055	0.0154639
									394	-0.0555556	0.0160428	-0.0197564	0.0160473	0.00337838	0.035461	-0.037234
									397	0	-0.0253807	-0.0126904	-0.138122	-0.196133	-0.0508475	-0.0542373
									400	-0.0307692	0.0564103	0.0128205	-0.198138	-0.223404	-0.0183824	0.0863971

## Sheet: At1g51480
miRNA	targets	AGI	Gene family	Target sequence	Strand of target	coordinate of binding site start	coordinate of binding site end	cleavage site	Relative coordinate	25Wdel hen1	36W del hen1	average hen1	25W del hyl	25W del dcl	36W del rdr	36W del sgs
miR472		AT1G51480	NBS-LRR	GGTATGGGGGGAGTAGGAAAAA	c	19095946	19095967	19095957	401	-0.0594059	0.0104167	-0.0244946	-0.0268166	0.0138408	-0.046729	-0.0397196
									398	-0.00961539	0	-0.00480769	0.0520134	0.0268456	0.100372	0.112454
									395	0.0703518	0.0483871	0.0593694	-0.0823529	-0.158824	0	-0.0527597
									392	0.0154639	0.128713	0.0720884	0.0468198	0.0565371	-0.0172414	0.00344828
									389	0.0456853	0.0534759	0.0495806	-0.060241	-0.0903614	0.0274914	0.110825
									386	-0.0934579	-0.0343137	-0.0638858	0.0352459	0.0819672	0.0884354	0.0918367
									383	-0.0588235	0.02	-0.0194118	-0.000755287	-0.0120846	0.035461	0.0797872
									380	0.0534759	0.0738916	0.0636838	-0.0252525	0.0707071	0.0221519	-0.00553797
									377	-0.010582	-0.0152284	-0.0129052	-0.0186688	0.0357143	0.0479452	0.0248288
									374	-0.0204082	0.0625	0.0210459	0.00853242	0.0614334	0.122581	0.0548387
									371	0.0154639	0.0729167	0.0441903	-0.0541401	0.00318471	-0.0145349	-0.0232558
									368	-0.0339806	0.0456853	0.00585235	-0.0395161	-0.0516129	-0.10989	-0.101648
									365	0.0154639	0.0452261	0.030345	0.018617	0.0531915	0.0539683	0.0880952
									362	0.052356	0.0631579	0.057757	0.0344828	0.0413793	0.0989399	0.107774
									359	0.0212766	-0.0154639	0.00290634	-0.1269	-0.0577508	0.0627063	0.0346535
									356	0.00966184	-0.0103093	-0.000323721	-0.00757576	-0.013468	0.020979	-0.00874126
									353	0.0245098	-0.015544	0.00448288	0.0039185	-0.0470219	0.0785714	0.0366071
									350	0.0717489	-0.0360825	0.0178332	-0.1	-0.0916667	0.0486891	0.0533708
									347	0	-0.0268817	-0.0134409	-0.00581395	-0.0166113	0	-0.013289
									344	-0.0643564	-0.0185185	-0.0414375	0.00087108	0.0627178	0.013986	-0.0166084
									341	0.0314136	0	0.0157068	-0.0131579	0.0175439	-0.0139373	0.00348432
									338	0	0	0	0.0415194	0.0918728	0.0284698	0.00355872
									335	-0.0862944	1.19379e-16	-0.0431472	-0.0127551	0.0272109	0.0035461	-0.0239362
									332	0	0.00515464	0.00257732	0.0582192	0.0171233	-0.0467626	0.022482
									329	-0.0253807	0.0260417	0.000330478	0.0596085	0.088968	0.0164474	0.0189145
									326	-0.0673077	0.329949	0.131321	0.00609756	0.0418118	-0.0911854	-0.00151976
									323	-0.0209424	0	-0.0104712	0.0112069	0.0413793	0.0131148	0.0819672
									320	0.0310881	0	0.015544	0.00446429	-0.0386905	0.203279	0.101639
									317	0.0253807	0.0729167	0.0491487	0.0495208	0.0319489	0.0666667	0.0522727
									314	-0.0343137	0.0456853	0.00568578	-0.0884075	-0.215457	0.0228758	0.0882353
									311	-0.0207254	0.928934	0	0.0922819	0.0536913	0.0726073	0.0618812
									308	-0.00505051	0.0416667	0.0183081	0.0334448	0.090301	0.0897833	0.0750774
									305	-0.0930233	0.0631579	-0.0149327	-0.0547619	-0.0666667	0.11465	0.0963376
									302	-0.0515464	0.0210526	-0.0152469	-0.0113636	0.0524476	0.115942	0.0951087
									299	0.0102564	-0.071066	-0.0304048	0.0290102	-0.00682594	-0.0243902	0.011324
									296	0.0101523	0.0769231	0.0435377	-0.0308099	0.0528169	-0.026936	-0.0479798
									293	-0.0891089	0.00534759	-0.0418807	-0.041806	0	-0.0321429	0.0178571
									290	0.0466321	0.0320856	0.0393588	-0.00765306	0.0272109	-0.0468227	-0.0392977
									287	-0.0152284	0	-0.00761421	-0.0255102	-0.00680272	0.0208333	-0.015625
									284	0.0515464	-0.0452261	0.00316013	-0.0194257	-0.0168919	-0.00696864	0.0191638
									281	0.0207254	-0.0358974	-0.00758602	1.12144e-16	0.010101	-0.0179856	0.00899281
									278	-0.0052356	-0.0456853	-0.0254604	-0.0331633	-0.00340136	-0.047619	-0.0153061
									275	0	-0.00515464	-0.00257732	0.0104167	0.0486111	-0.040404	-0.030303
									272	0.0418848	-0.103774	-0.0309444	-0.0106908	0.0296053	-0.00701754	-0.0105263
									269	-0.0295567	0	-0.0147783	-0.00170648	0.0750853	-0.0139373	0.0296167
									266	0.0101523	-0.025641	-0.00774437	0.0273973	-0.00342466	0.0138408	0.0562284
									263	-0.0358974	0.0212766	-0.00731042	-0.0756369	-0.0286624	0.0671141	0.0142617
									260	-0.0153846	-0.0208333	-0.018109	-0.0163934	0.0295082	0	0.0340532
									257	0.0309278	-0.0203046	0.00531163	-0.00174216	-0.0139373	-0.0034965	-0.0270979
									254	-0.005	-0.0309278	-0.0179639	0.00951557	-0.017301	0.0540541	0.066723
									251	0.020202	-0.0490196	-0.0144088	0.0616554	0	0.00673401	-0.0126263
									248	0.0157068	0.0157068	0.0157068	-0.0171569	-0.0653595	-0.0206897	-0.00948276
									245	0.0456853	-0.0201005	0.0127924	-0.00422297	0.0439189	-0.00699301	0.0148601
									242	0.01	0	0.005	-0.0107973	-0.0365448	-0.0496689	-0.0140728
									239	0	-0.035533	-0.0177665	0.0017301	-1.15248e-16	-0.0637584	-0.0562081
									236	-0.0390244	0.0309278	-0.00404828	0.0153061	0.0272109	0.112245	0.0331633
									233	0.0253807	0.0207254	0.023053	0.0364583	0.03125	-0.0334448	0.020903
									230	-0.00995025	0.0497238	0.0198868	-0.0537383	-0.0685358	0.0424028	-0.0167845
									227	-0.0101523	0	-0.00507614	0.011324	0.0801394	0.0656934	0.040146
									224	-0.0146341	0.118483	0.0519246	-0.0470297	-0.00330033	0.0128205	0.00721154
									221	-0.00990099	0.0483871	0.0192431	0.00616197	0	0.0239726	0.0453767
									218	0.035533	0.0967742	0.0661536	0.0408654	0.00641026	0.0636364	-0.0159091
									215	0.0717949	0.0227273	0.0472611	-0.00490196	-0.0294118	0.00289855	-0.0478261
									212	0.133005	0.0289855	0.0809952	-0.0461741	0.00791557	-0.0244648	0.0619266
									209	0.0536585	0.080402	0.0670303	-0.0256798	-0.0725076	0.137821	0.134615
									206	0.0412371	0.0045045	0.0228708	0.0738636	0.0551948	0.00619195	0.0518576
									203	0.0654206	0.105528	0.0854741	0.0590909	0.0575758	0.193333	0.1575
									200	0.00531915	0.0673575	0.0363383	-0.0337423	-0.0276074	0.0263158	0.105263
									197	-0.100962	0.100503	-0.000229513	0.0017301	0.0449827	0.0359281	0.0194611
									194	-0.0251256	0.102564	0.0387192	0.0248288	0.00684931	-0.0237389	-0.0341246
									191	0.0876289	0.0729167	0.0802728	-0.0669492	0.020339	0.0139373	-0.00174216
									188	-0.015	0.0107527	-0.00212366	-0.133954	-0.157593	0.0856164	0.0530822
									185	-0.0609137	0	-0.0304569	-0.0493311	0.0434783	0.0350877	0.0368421
									182	0.0456853	0.0765027	0.061094	-0.0710784	-0.0196078	0.013289	0.00913621
									179	0.02	0.0927835	0.0563918	0.0296167	0.0139373	0.0487805	0.0531359
									176	-0.025	-0.00526316	-0.0151316	0.0243902	0.0313589	0.0841751	0.0252525
									173	-0.0103093	0.0276243	0.00865752	0.0292553	0.0106383	0.0178571	-0.000892857
									170	-0.025	0	-0.0125	-0.0161017	0.00338983	-0.0515464	-0.0386598
									167	0	-0.0343137	-0.0171569	0	0.0531915	0.0428571	-0.00625
									164	0.0257732	0.042328	0.0340506	0.0484155	0.0880282	0.0217391	0.0570652
									161	-0.025641	0.0304569	0.00240791	-0.0370968	-0.0612903	0.00689655	0.0706897
									158	0.133333	0.0812183	0.107276	0.03157	0.00341297	0.0200669	0.0384615
									155	-0.0292683	0.029703	0.000217338	-0.0117057	-0.0133779	-0.00334448	0.020903
									152	0.0529101	-0.0101523	0.0213789	0.0930034	0.122867	-0.0460526	-0.0304276
									149	-0.0285714	0.0150754	-0.00674803	-0.0180921	0.0394737	0.0170068	0.00510204
									146	-0.0892019	0	-0.0446009	-0.0607692	-0.101538	0.106618	0.0395221
									143	-0.0495049	-0.0873786	-0.0684418	-0.0969828	-0.132184	-0.104348	-0.16087
									140	-0.0490196	0.0594059	0.00519317	-0.0288462	-0.0192308	-0.0479452	-0.00599315
									137	-0.0152284	0.0625	0.0236358	0.030303	0.010101	0.0694444	0.0651042
									134	0.0203046	0.0412371	0.0307708	-0.00704225	0.0633803	-0.0816993	-0.0661765
									131	0.0686275	0	0.0343137	0.0157895	0.0596491	0.0431655	0.00899281
									128	-0.0263158	0.0159574	-0.00517917	-0.000883392	0.04947	-0.037415	-0.0178571
									125	-0.0103093	-0.0104167	-0.010363	-0.0558252	-0.0420712	0.0107914	-0.0125899
									122	0.0207254	-0.0105263	0.00509954	0.0154639	0.0309278	-0.0792079	-0.0445545
									119	-0.0360825	-0.005291	-0.0206867	-0.0498392	-0.0675241	0.0179856	-0.0044964
									116	-0.0199005	-0.0478723	-0.0338864	-0.0127551	-0.0408163	0.0143369	0.0430108
									113	0.035533	-0.0106383	0.0124473	-0.000856164	0.0171233	0.0398551	0.0461957
									110	0.0104167	-0.0461538	-0.0178686	0.0109797	-0.0202703	-0.0515464	-0.0386598
									107	0.0251256	0.0726257	0.0488757	-0.0244932	0.0168919	-0.0138408	-0.00346021
									104	-0.0618557	-0.0104167	-0.0361362	-0.045	-0.05	0.00706714	-0.0114841
									101	-0.037037	0.00537634	-0.0158303	0.05	0.08	0.0522388	0.0634328
									98	0.0108108	-0.0100503	0.00038028	-0.00515464	0.024055	-0.025	0.0366071
									95	-0.0360825	-0.0348259	-0.0354542	0.0434783	0.0652174	0.0477941	0.0340074
									92	-0.0241546	-0.0541872	-0.0391709	-0.0041806	-0.0167224	0.0105634	-0.00704225
									89	-0.0808081	0.0319149	-0.0244466	-0.0184564	0.0268456	-0.0737179	-0.0504808
									86	0.0394089	-0.0208333	0.00928777	0.0296167	0.0522648	0.0352113	-0.00440141
									83	-0.00512821	-0.0049505	-0.00503935	-0.166469	-0.303318	0.00706714	-0.000883392
									80	0.0343137	-0.0386473	-0.00216681	-0.109504	-0.187328	0.0141343	0.020318
									77	0.00515464	-0.0677083	-0.0312768	0.00257732	0.0652921	0.0512821	-0.00549451
									74	-0.119048	0.0326087	-0.0432195	0.0533088	0.0588235	0.0652174	0.0706522
									71	-0.0339806	-0.025641	-0.0298108	0.00844595	0.0101351	-0.0598007	-0.0606312
									68	0.0418848	0.0273224	0.0346036	-0.0106383	0.0425532	-0.0443686	-0.052901
									65	-0.00487805	-0.015873	-0.0103755	-0.0575658	-0.0131579	0.0212014	-0.0326855
									62	-0.0253807	-0.0456853	-0.035533	-0.0292642	0.0267559	-0.0557491	0.00348432
									59	0.0686275	0.0106383	0.0396329	0.00585284	-0.00334448	-0.040678	-0.0161017
									56	0.00990099	-0.0208333	-0.00546617	-0.0360656	-0.0262295	-0.0572391	-0.0227273
									53	-0.0609137	0.0320856	-0.0144141	-0.0490196	-0.00980392	0.0213523	-0.0231317
									50	-0.039604	0.0263158	-0.00664409	-0.0835937	-0.040625	0.0854093	-0.00711744
									47	-0.010101	0.0162162	0.0030576	0.00348432	0.0348432	0.0669145	0.0594796
									44	-0.0511628	-0.0677083	-0.0594356	-0.00865052	0.0311419	0.00696864	0.0139373
									41	-0.0603015	-0.0558376	-0.0580695	-0.0154639	-0.00687285	-0.0070922	-0.0106383
									38	0.0253807	0.0546448	0.0400128	0.0553571	0.0857143	0.0332103	-0.0119926
									35	0.0364583	0.0348259	0.0356421	-0.151099	-0.184066	-0.017301	-0.0371972
									32	0.0104167	0.0104167	0.0104167	-0.0503096	-0.0990712	0.0243902	0.00609756
									29	-0.06	0.0231481	-0.0184259	0.000880282	0.0176056	0.0249221	0.235981
									26	-0.065	0.0640394	-0.000480295	-0.0223642	-0.057508	0.0396341	0.200457
									23	0.00502513	0.0757576	0.0403914	-0.041806	0.0535117	0.0353698	0.118971
									20	0.0100503	0.0465116	0.0282809	0	0	-0.0759076	0.00990099
									17	0.0149254	0.0152284	0.0150769	0	0	-0.00696864	-0.0200348
									14	0.0152284	0	0.00761421	-0.0324074	-0.0833333	0.0103448	0.00344828
									11	-0.0251256	0.0148515	-0.00513707	0.0856643	0.0174825	-0.0576271	0.0194915
									8	-0.0257732	-0.0351759	-0.0304745	0.0376712	0.0582192	0.0280702	-0.0131579
									5	-0.0241546	-0.0364583	-0.0303065	0.0250865	0.0519031	0.00353357	0.0759717
									2	-0.0628019	0.0406091	-0.0110964	-0.0123239	0.0809859	-0.0977199	-0.0692182
									-1	-0.015	0.0260417	0.00552083	-0.0368151	0	-0.0415225	0.0432526
									-4	-0.0380952	-0.0585366	-0.0483159	-0.0416667	-0.00653595	-0.0176056	-0.0202465
									-7	0.039801	0.0265957	0.0331984	-0.0389073	-0.0463576	0.026936	0.118687
									-10	-0.0406091	0.0203046	-0.0101523	0.0137931	0.0241379	0.0191693	0.0495208
									-13	-0.0689655	0.0456853	-0.0116401	-0.0330189	-0.0880503	0.0927152	0.080298
									-16	-0.0390244	0.00515464	-0.0169349	-0.0268166	0.0103806	0.0571429	0.0473214
									-19	0.00990099	0.0154639	0.0126825	-0.0460938	-0.065625	0.0833333	0.0677083
									-22	-0.0471204	0.0473684	0.000124001	0.00797872	0.0460993	-0.0222222	0.0285714
									-25	-0.0837209	0.0351759	-0.0242725	-0.103116	-0.0979228	0.0668896	0.0585284
									-28	-0.035533	-0.0206186	-0.0280758	-0.0558252	0	0.0547945	0.0839041
									-31	0	0.0473684	0.0236842	0.017301	-0.0207612	-0.0360656	0.0204918
									-34	-0.046875	-1.13869e-16	-0.0234375	0.0237226	0.0656934	-0.0204778	-0.00682594
									-37	-0.0251256	0.0103627	-0.00738147	0.0536972	0.084507	-0.0352564	-0.0552885
									-40	0.0471204	0.0432432	0.0451818	-0.0347003	-0.0725552	0.0537634	0.0456989
									-43	0	-0.00961539	-0.00480769	0.00621118	-0.0248447	0.118243	0.0591216
									-46	-0.005	0.112821	0.0539103	0.0444631	0.0100671	-0.00338983	0.0271186
									-49	0.0412371	0.0648649	0.053051	0.0530822	-0.00342466	0.0334448	0.0309365
									-52	-0.0251256	0	-0.0125628	0.0607877	0.0239726	0.0102041	-0.0255102
									-55	0.027907	0.0384615	0.0331843	-0.131048	-0.147849	-0.030303	-0.020202
									-58	0.08	0.0049505	0.0424752	-0.00847458	0.0237288	0.0592334	0.0087108
									-61	-0.0147059	-0.0260417	-0.0203738	-0.0377358	-0.0440252	0.0142349	0.0382562
									-64	0.10396	-0.0382775	0.0328414	-0.0737952	-0.0512048	-0.161804	-0.212202
									-67	0.0103093	0.0410256	0.0256675	0.0447368	0.0105263	0.0616438	0.0299658
									-70	-0.0643564	0.026738	-0.0188092	0.0059727	0.0204778	-1.14851e-16	0.0396552
									-73	0.0253807	0.0263158	0.0258482	-0.0229592	-0.0204082	0.035461	-1.18109e-16
									-76	0.0412371	-0.015544	0.0128465	-0.0288462	-0.0480769	0.0320285	0.024911
									-79	-0.0604651	0.0765027	0.00801881	0.010101	0.023569	1.18529e-16	0.0115658
									-82	-0.015	0.00961539	-0.00269231	0.00603448	0.0275862	0.0107527	0.0672043
									-85	0	-0.0199005	-0.00995025	0.0151786	0.0785714	0.0443686	0.0290102
									-88	-0.0940594	0.0102564	-0.0419015	-0.038206	-0.0299003	-0.0660661	-0.0202703
									-91	-0.0245098	0.00534759	-0.0095811	-0.0131579	0.00657895	0.0551724	0.0474138
									-94	-0.0206186	0.0432432	0.0113123	-0.0204082	0.0102041	0.0544218	0.0178571
									-97	0.035533	0.0534759	0.0445045	-0.000856164	-0.00342466	0.0486111	0.0859375
									-100	-0.0162162	-0.00518135	-0.0106988	-0.0167845	0.04947	-0.0633333	-0.02
									-103	-0.0251256	-0.0153846	-0.0202551	0.0075	-0.00333333	0.0105634	0.00352113
									-106	0.0105263	-0.00490196	0.00281218	-0.0612903	-0.0258065	-0.013468	-0.0328283
									-109	-0.039604	-0.0159574	-0.0277807	-0.0279605	0.0493421	-0.0301003	-0.0493311
									-112	-0.015625	-1.13869e-16	-0.0078125	0.00337838	0.0202703	0.00706714	0.0229682
									-115	-0.0289855	0	-0.0144928	0.0332168	0.0244755	-0.0136054	-0.0586735
									-118	0.0247525	0.0761421	0.0504473	-0.115854	-0.186992	-0.083045	-0.00605536
									-121	0.0154639	0.0276243	0.0215441	0.0360825	0.0103093	0.0380623	-0.0320069
									-124	-0.0253807	-0.0380952	-0.031738	-0.00247525	-0.0231023	-0.0474576	-0.0161017
									-127	-0.00510204	0.114754	0.054826	0.027972	0.0524476	0.0171821	-0.00257732
									-130	0.0486486	0.0205128	0.0345807	-0.0043554	0.0139373	0.027972	0.00174825
									-133	-0.092511	0.0382514	-0.0271298	-0.0382653	0.0238095	0.0253623	0.0326087
									-136	-0.0430622	-0.026178	-0.0346201	-0.0636943	-0.0541401	0.0594796	0.070632
									-139	0.0471204	-0.0104167	0.0183519	-0.0428571	-0.00634921	-0.0171233	-0.00342466
									-142	0	0	0	-0.0125	0.0233333	0.00696864	-0.0174216
									-145	-0.0253807	0.0101523	-0.00761421	-0.010101	-0.030303	-0.131429	-0.166429
									-148	-0.0251256	-0.0106383	-0.017882	-0.0313559	-0.0135593	0.0755396	0.0359712
									-151	-0.0241546	-0.0104167	-0.0172856	0.0145548	0.0410959	0.0133779	-0.0267559
									-154	-0.0343137	1.13869e-16	-0.0171569	-0.0342809	-0.0234114	0.0106762	0.022242
									-157	-0.015	-0.015544	-0.015272	0.0458478	0.0449827	-0.04811	-0.0206186
									-160	-0.015	-0.0574163	-0.0362081	-0.0188356	0.00684931	-0.0142857	-0.000892857
									-163	0	-0.0618557	-0.0309278	-0.0364238	0.0198676	0.0425532	-0.0106383
									-166	-0.108597	0.0196078	-0.0444947	-0.0960912	-0.00977199	0.0295082	-0.0532787
									-169	0	-0.039604	-0.019802	-0.0119454	-0.0409556	-0.0744337	-0.092233
									-172	-0.0409091	-0.0285714	-0.0347403	-0.0357143	-0.0666667	0	0.00844595
									-175	-0.0366492	-0.0247525	-0.0307008	0.00520833	0.0902778	-0.023569	-0.00505051
									-178	-0.04	0.0205128	-0.00974359	0.0208333	0.00694444	0.0375427	-0.00426621
									-181	0	-0.0351759	-0.0175879	0.0171875	0.028125	0.1	0.0396552
									-184	0.0364583	0.0260417	0.03125	-0.000783699	-0.0031348	0.0165016	0.0148515
									-187	0.111675	0.0160428	0.063859	-0.0550459	-0.0825688	0.0878378	0.0540541
									-190	-0.0148515	0.0461538	0.0156512	0.0505137	0.0376712	0.124224	0.0178571
									-193	-0.0643564	0.0928962	0.0142699	0.00531915	0.0319149	-0.0234114	-0.0493311
									-196	-0.0360825	0	-0.0180412	-0.0574324	-0.0135135	0.0138408	-0.0216263
									-199	0.0101523	0.0160428	0.0130975	0.0163793	-0.00344828	0.0444444	0.00555556
									-202	-0.0257732	0.0540541	0.0141404	0.00255102	0.0102041	0.0149813	0.0168539
									-205	-0.015	-0.025641	-0.0203205	0.0475	0.0733333	-0.0257353	0.00367647
									-208	0.0101523	-0.0106383	-0.000243007	-0.00958188	0.0348432	0.00359712	-0.00179856
									-211	0.0147783	-0.056701	-0.0209614	-0.0188525	-0.042623	-0.0304054	-0.0320946
									-214	0.0753769	-0.0291262	0.0231253	-0.010906	0.0402685	-0.0410959	-0.0342466
									-217	-0.0101523	0.0648649	0.0273563	0.0342105	0.0666667	-0.0427046	-0.0204626
									-220	-0.0101523	0.0491803	0.019514	0.0413669	0.0863309	0	-0.0177936
									-223	-0.039604	0	-0.019802	-0.00346021	0.0103806	0.0322581	0.0268817
									-226	-0.0103093	-0.0364583	-0.0233838	-0.0671875	-0.084375	0	-0.0419521
									-229	0.0854271	0.0052356	0.0453314	0.00811688	0.00649351	0	-0.0208333
									-232	-0.00518135	0.0260417	0.0104302	-0.0342466	0.00684931	0.0460993	-0.00531915
									-235	0	-0.0201005	-0.0100503	-0.0450161	-0.0643087	0.0428571	-0.0142857
									-238	-0.0506912	0.042328	-0.0041816	0.00087108	0.0209059	0.0390071	0.0159574
									-241	-0.055	-0.0319149	-0.0434574	-0.0188356	-0.010274	0.0145985	0.0182482
									-244	0.01	0.0260417	0.0180208	0.0255102	-1.13288e-16	0	-0.0131579
									-247	0.0520833	-0.00518135	0.023451	0.0176768	-0.020202	-0.047619	-0.0127551
									-250	0.0101523	-0.0199005	-0.00487411	0.022007	0.0809859	0.0258303	0.0461255
									-253	0.0253807	0	0.0126904	-0.024744	0.0102389	-0.177778	-0.210417
									-256	-0.0495049	-0.025641	-0.037573	0.0357143	0.037415	0.00355872	0.00088968
									-259	0.046875	-0.0358974	0.00548878	-0.00255102	0.0102041	-0.0334448	-0.0643813
									-262	-0.0742574	-0.0412371	-0.0577473	-0.00892857	0.117857	-0.00689655	-0.00172414
									-265	0.035	-0.03125	0.001875	0.00765306	0.0272109	0.0391459	-0.00177936
									-268	1.17484e-16	0.0154639	0.00773196	-0.0413907	-0.0264901	-0.020979	0.00174825
									-271	0.026738	0.0107527	0.0187453	0.0253497	0.122378	-0.0978593	-0.126147
									-274	0.0154639	-0.0210526	-0.00279436	-0.0215232	-0.0397351	-0.0176056	0.0114437
									-277	-0.0358974	-0.0452261	-0.0405618	0.062931	0.0413793	0.0175439	-0.0263158
									-280	0.01	0.0466321	0.0283161	0.0631579	0.0210526	-0.0429043	-0.0519802
									-283	0.0253807	-0.0654206	-0.0200199	0.0213311	0.0477816	0.0175439	0.0315789
									-286	-0.0892019	0.114754	0.0127761	0.0231959	0.00687285	0.037931	-0.0405172
									-289	0.0149254	0.0251256	0.0200255	0.0292553	0.0070922	-0.00330033	-0.0470297
									-292	0.00515464	-0.056872	-0.0258587	-0.0588235	-0.0392157	0.0198676	-0.0264901
									-295	-0.0724638	0.0285714	-0.0219462	-0.0781734	-0.0681115	0.0540541	0.0819257
									-298	-0.0192308	0.0106383	-0.00429624	0.0459866	0.0434783	-1.18109e-16	0.0531915
									-301	-0.0418605	0.00510204	-0.0183792	-0.00413907	0.00662252	0.0491228	0.0236842
									-304	0.019802	0.0416667	0.0307343	0.0144068	0.0677966	-0.0173611	0.0260417
									-307	-0.0534759	0	-0.026738	-0.0593645	0.0234114	-0.115854	-0.00533537
									-310	0.0260417	0.00990099	0.0179713	0.0309187	0.0212014	-0.115152	-0.138636
									-313	-0.0495049	0.0473684	-0.00106826	-0.0179153	-0.0130293	-0.0416667	0.0168269
									-316	0.0384615	-0.0251256	0.00666796	-0.00174216	0.0174216	0.0381944	0.0130208
									-319	-0.0245098	-0.0386473	-0.0315786	-0.00172414	0.0241379	-0.0594059	-0.0346535
									-322	0.0309278	-0.0151515	0.00788816	-0.017638	0.0828221	-0.0131148	-0.0631148
									-325	0.0336538	0	0.0168269	0.0220588	0.0555556	-0.0614887	0.00728155
									-328	0	0.114754	0.057377	0.0286378	-0.0433437	0.027027	0.0869932
									-331	0.0338164	0.0904523	0.0621343	-0.0439815	-0.0246914	0.0319489	0.00399361
									-334	0.103093	0.0461538	0.0746233	0.0443925	0.00311526	-0.00359712	0.0332734
									-337	0.0625	0.109005	0.0857524	-0.0323344	-0.022082	0.124579	0.0606061
									-340	-0.0634146	-0.0201005	-0.0417576	-0.280579	-0.351931	-0.00653595	0.0220588
									-343	0.0104167	0.0842105	0.0473136	0.0204082	0.0272109	0.00990099	-0.00742574
									-346	-0.0253807	0	-0.0126904	-0.156	-0.2	0.0346021	0.0354671
									-349	-0.0351759	-0.0298507	-0.0325133	0.0358392	0.0384615	0	0.0236842
									-352	-0.0821256	-0.035533	-0.0588293	-0.219072	-0.221649	-0.013289	-0.0282392
									-355	-0.0201005	0.00518135	-0.00745958	-0.0506645	0.013289	-0.0338983	-0.00847458
									-358	0.015873	0	0.00793651	0.0662021	0.0348432	0.0638298	0.0106383
									-361	0.00534759	-0.0456853	-0.0201688	1.12144e-16	0.0505051	0.0328467	0.0209854
									-364	0.0150754	-0.071066	-0.0279953	-0.0252525	-0.00673401	-0.0174825	-0.0244755
									-367	-0.00512821	0.0452261	0.020049	0.0049505	-0.029703	-0.0659722	-0.00260417
									-370	0.03	-0.010929	0.00953552	-0.0471125	-0.0577508	-2.37905e-16	-0.000892857
									-373	-0.0506912	-0.0552764	-0.0529838	0.0182292	0.0208333	-0.0822785	-0.109968
									-376	-0.0869565	-0.0373832	-0.0621698	-0.0563798	-0.106825	0.0135593	-0.0211864
									-379	-0.0152284	-0.0104167	-0.0128225	-0.00255102	0.0170068	0.0421053	0.0210526
									-382	-0.0150754	0.015625	0.000274812	0.0295699	0.0107527	0.010453	-0.0121951
									-385	0.0101523	0.0569948	0.0335736	-0.0719585	-0.0860534	-0.0202703	-0.0295608
									-388	-0.0153846	0.0913706	0.037993	-0.0569307	-0.00660066	-0.0881459	-0.0744681
									-391	-0.0642202	0.025641	-0.0192896	0.0164835	0.032967	-0.00664452	-0.013289
									-394	0.0434783	0.00478469	0.0241315	-0.0228013	-0.0423453	0.0856164	0.0479452
									-397	-0.030303	0.037234	0.00346551	0.0206954	0.0198676	0.0280374	0.00934579
									-400	0.0430622	0.0728155	0.0579389	-0.00490196	0.0196078	0.0102041	0.0561224

## Sheet: MYB113
miRNA	targets	AGI	Gene family	Target sequence	Strand of target	coordinate of binding site start	coordinate of binding site end	cleavage site	Relative coordinate	25Cdel hen 1	36C del hen1	average hen	del hyl	25C del dcl	36C del rdr	36C del sgs
miR828	MYB113	AT1G66370	MYB	TGGAACACTCATTTGAGTAAGA	w	24757835	24757856	24757846	-401	-0.0343137	-0.0721154	-0.0532146	0.0424188	0.0866426	0.0340909	0.0596591
									-398	0.0309278	-0.0412371	-0.00515464	-0.0458861	-0.0822785	0.0254545	-0.00181818
									-395	0.005291	-0.0466321	-0.0206706	-0.00958188	0	-0.0105263	-0.0315789
									-392	-0.0603015	0.0314136	-0.0144439	-0.0121951	-0.00348432	0.0535714	0.0205357
									-389	0.0257732	-0.0245098	0.000631696	-0.0618644	0.020339	0.0106383	-0.00797872
									-386	0.0412371	0.0154639	0.0283505	0.110108	0.0649819	0.00350877	-0.00526316
									-383	-0.00518135	-0.0265957	-0.0158885	-0.0226481	0.0418118	-0.0140351	0.0105263
									-380	0.026738	-0.0368421	-0.00505207	-0.118911	-0.148997	0.0321429	0.0392857
									-377	-0.00471698	0	-0.00235849	0.0452962	0.0348432	0.0395683	0.0116906
									-374	0.035	-0.0106952	0.0121524	-0.0131579	-0.0361842	-0.0141343	-0.0114841
									-371	0.035533	-0.095	-0.0297335	-0.0586053	-0.11276	0.024735	-0.0300353
									-368	-0.0346535	0.0165746	-0.00903944	-0.00856164	0.0445205	0.0503597	0.0332734
									-365	0.0550459	-0.00995025	0.0225478	0.00167785	-0.00335571	0.0539568	-0.0125899
									-362	0	0	0	0.0424188	0.0216607	-0.010453	-0.0252613
									-359	0.0257732	-0.010929	0.00742212	-0.0162671	-0.0136986	0.0326087	0.0163043
									-356	-0.025	0.0319149	0.00345745	-0.00505051	-0.037037	-0.0495049	-0.0643564
									-353	0.0260417	-0.0412371	-0.00759772	0.0193662	0.0387324	-0.00743494	0.0427509
									-350	0.0575916	0.0534759	0.0555338	-0.0751534	-0.0674847	-0.0333333	-0.0775
									-347	-0.0104167	-0.00961539	-0.010016	0.0165505	0.0174216	0	0.016129
									-344	-0.0343137	-0.0594059	-0.0468598	-0.0793269	-0.0705128	-0.0162866	-0.10342
									-341	0.0526316	-0.0157068	0.0184624	-0.0476974	0.0164474	-0.013289	-0.0357143
									-338	0.105769	-0.0103093	0.04773	0.138021	0.104167	-0.181102	-0.220472
									-335	0.00502513	0	0.00251256	-0.0129032	-0.00322581	0.00694444	0.0130208
									-332	0.107692	-0.0784314	0.0146305	0	-0.0130719	0	-0.0402961
									-329	-0.0837209	-0.035533	-0.059627	-0.000830565	0.00332226	0.00694444	0.0078125
									-326	-0.00995025	0.0578947	0.0239722	-0.00735294	-0.00653595	0.0967742	-0.0215054
									-323	0.00515464	-0.0105263	-0.00268584	0.0366071	0.05	0.00694444	-0.0182292
									-320	0.0680628	-0.0105263	0.0287683	-0.235	-0.2575	0	-0.010223
									-317	0.0147059	-0.00995025	0.00237782	-0.020202	-0.010101	0.00352113	0.0669014
									-314	0	0.690608	0	-0.052901	-0.0170648	-0.0596491	-0.0342105
									-311	-0.00990099	-0.03125	-0.0205755	0.039604	-0.0165016	-0.0034965	-0.0218531
									-308	-0.0157895	-0.0792079	-0.0474987	0.00616197	0.0704225	0.0282686	-0.0114841
									-305	-0.065	-0.0147059	-0.0398529	0.00363636	0.0581818	-0.0355872	-0.0391459
									-302	0.0456853	-0.0201005	0.0127924	0.0353535	0.0942761	0.0353357	-0.0194346
									-299	-0.0314136	0.00534759	-0.013033	0.0329181	0.0640569	0.0108696	0.0271739
									-296	-0.0490196	0.0105263	-0.0192466	-0.0283505	0.0343643	-0.0364238	-0.100993
									-293	0.0833333	0.015625	0.0494792	-0.0357143	0	-0.0344828	-0.00689655
									-290	-0.0251256	-0.0251256	-0.0251256	-0.0252525	-0.00673401	-0.0239726	-0.0342466
									-287	0.0146341	-0.0103093	0.00216243	-0.0196246	-0.00682594	-0.0175439	-0.0421053
									-284	0.0154639	-0.0247525	-0.00464428	0.0494604	0.0935252	0.109541	0.00706714
									-281	0.005	0.0364583	0.0207292	-0.000856164	0.0308219	-0.0260586	-0.0594463
									-278	-0.055	0.0957447	0.0203723	0.0580808	0.0740741	0.0611511	0.00899281
									-275	0.00980392	0.0154639	0.0126339	0.0399361	0.0223642	-0.0172414	-0.0456897
									-272	0	0.00518135	0.00259067	-0.00929054	0.0101351	0.00325733	-0.0667752
									-269	0.0346535	0.0427807	0.0387171	-0.0346774	-0.0258065	0.0385965	0.0684211
									-266	0.0461538	-0.0197044	0.0132247	0.0475	-0.0166667	-0.0103093	-0.0257732
									-263	0.0309278	0.0687831	0.0498555	0.00169491	0.020339	0.00347222	-0.0182292
									-260	-0.0360825	-0.0104167	-0.0232496	0.0083612	-0.00668896	0.0905923	0.03223
									-257	-0.0199005	0	-0.00995025	0.00951557	0.0276817	-0.039604	-0.0519802
									-254	0	-0.0206186	-0.0103093	-0.12462	-0.0759878	-0.0347222	-0.0234375
									-251	-0.0659898	0.0414508	-0.0122695	0.0134409	0.0609319	0.0174216	0.021777
									-248	0.0478723	0.0368421	0.0423572	0.015343	0.0685921	0.0431655	0.0116906
									-245	-0.0260417	-0.035533	-0.0307873	-0.00773196	0.0274914	-0.0172414	0.00603448
									-242	0.0425532	-0.035533	0.0035101	-0.0280612	-0.0204082	0.00714286	0.0366071
									-239	-0.0343137	-0.0301508	-0.0322322	-0.0194175	-0.0453074	0.0143885	-0.0341727
									-236	-0.0153846	0.0210526	0.00283401	0.0645161	0.0896057	-0.0137457	0.0154639
									-233	0.0307692	-0.0247525	0.00300838	-0.018617	0.102837	-0.0103448	-0.0353448
									-230	0.0744681	0.0159574	0.0452128	0.0376712	0.0513699	-0.0327869	0.0180328
									-227	0.0502513	-0.0212766	0.0144873	0.00904605	0.0197368	0.0273973	0.0787671
									-224	-0.03	0.0263158	-0.00184211	0.00411184	0.0296053	0.0448276	-0.0146552
									-221	0.0445545	0.0154639	0.0300092	-0.127596	-0.0771513	-0.00343643	0.0103093
									-218	-0.0247525	-0.025641	-0.0251968	-0.0229592	-0.00680272	-0.0227273	-0.025974
									-215	0.0209424	0.0106383	0.0157904	-0.02	0.0433333	0.0284698	-0.00978648
									-212	0.0348259	0.100559	0.0676923	0.0678808	0.115894	0.0940767	0.0531359
									-209	-0.039604	-0.0253807	-0.0324923	0.018617	0.102837	0.0103093	-0.0154639
									-206	0.0052356	0.0529101	0.0290728	0.0769896	0.0449827	0.0706714	0.0839223
									-203	-0.0199005	-0.04	-0.0299502	0.0703125	0.0972222	0.010453	-0.0148084
									-200	-0.0502513	0.0260417	-0.0121048	0.0103093	0.0274914	0.00340136	-0.0306122
									-197	-0.0251256	0.0243902	-0.000367692	-0.0571429	-0.031746	-0.0173611	-0.046875
									-194	0.0932642	-0.0253807	0.0339418	0.00591216	0.0168919	0.0640569	0.0382562
									-191	-0.0780488	0.0106383	-0.0337052	0.0710526	0.105263	0.0539568	0.0170863
									-188	0.0205128	-0.00515464	0.00767909	-0.122917	-0.177778	-0.0764331	-0.111465
									-185	0.0368421	0.0102564	0.0235493	0.0541958	0.0384615	-0.0468227	-0.0643813
									-182	0.020202	0.0374332	0.0288176	0.00515464	0.0721649	-0.0105263	-0.0236842
									-179	0	-0.0452261	-0.0226131	-0.0229592	0.0170068	-0.136905	-0.158482
									-176	-0.0153846	-0.00515464	-0.0102696	0.0374564	-0.00348432	0.00357143	-0.00625
									-173	-0.111111	-0.0104167	-0.0607639	0.0245763	-0.00338983	0.0145985	0.0100365
									-170	0.0729167	0.0210526	0.0469846	-0.05721	-0.0846395	-0.0342466	-0.00599315
									-167	0.0314136	0.0582011	0.0448073	0.0122378	0.0384615	-0.0415225	-0.0190311
									-164	-0.0319149	0.0368421	0.00246361	-0.0802752	-0.0825688	-0.128134	-0.239554
									-161	-0.0733945	0.0634921	-0.00495122	-0.0252443	0.019544	0.0483271	0.0260223
									-158	0.0108108	-0.0547264	-0.0219578	-0.0401024	0.0580205	0.0471014	0.0217391
									-155	-0.0507614	-0.0052356	-0.0279985	0.00520833	0.00347222	-0.0251799	0.0197842
									-152	-0.0909091	-0.0101523	-0.0505307	-0.00990099	-0.039604	0.00722022	-0.000902527
									-149	-0.015	-0.0904523	-0.0527261	-0.00980392	-0.0228758	-0.00696864	-0.0383275
									-146	-0.0207254	0.0105263	-0.00509954	0.00088968	0.0569395	-0.0445205	-0.0547945
									-143	-0.0410256	-0.0461538	-0.0435897	-0.052226	0.0136986	0.00719425	0.0332734
									-140	-0.0751174	0	-0.0375587	-0.245022	-0.30531	-0.027972	-0.013986
									-137	0.0218579	0.00518135	0.0135196	-0.00599315	0.00342466	-0.0315789	-0.0289474
									-134	-0.015625	0.026738	0.00555648	-0.0112457	0.00692042	0.0590406	0.00738007
									-131	-0.0104167	-0.0052356	-0.00782613	0	-0.0272109	0.00706714	0.00706714
									-128	-0.0253807	0.0434783	0.00904877	-0.0174216	0.0209059	-0.076412	-0.0332226
									-125	0.015873	-0.0346535	-0.00939022	0.0494881	0.0170648	-2.33731e-16	-0.0184211
									-122	0.0338164	0.0364583	0.0351374	-0.0733871	-0.0258065	0.05	0.0125
									-119	-0.0104167	0.0251256	0.00735448	-0.0186441	-0.00677966	-0.0385965	0.00526316
									-116	-0.0346535	-0.0206186	-0.027636	0.00348432	0.0592334	-0.0234114	-0.00919732
									-113	0.031746	0.0641711	0.0479586	-0.0110169	0.0101695	0.00711744	0.00088968
									-110	0.0101523	0.297414	0.153783	0.0474576	0.0847458	-0.0306122	-0.0229592
									-107	-0.00518135	-0.0143541	-0.00976771	-0.0307309	0.0465116	-0.00333333	-0.0325
									-104	0.0695187	0	0.0347594	0.0184211	0.0210526	0.0454545	0.0384615
									-101	0.0594595	0.0160428	0.0377511	-0.0506645	-0.0299003	-0.0384615	-0.0375874
									-98	-0.0495049	-0.0049505	-0.0272277	0.0296167	0.0766551	-0.03367	-0.0505051
									-95	-0.0253807	-0.0368421	-0.0311114	-0.0096831	0.0598592	-0.0211268	-0.0228873
									-92	0.0940594	-0.0714286	0.0113154	-0.0536913	-0.0469799	0.0242215	-0.0320069
									-89	-0.0157895	-0.0659898	-0.0408897	0.0473214	0.0964286	0.0290909	-0.0127273
									-86	-0.03	-0.025641	-0.0278205	-0.0894428	-0.173021	0.0357143	-0.0116071
									-83	-0.062201	-0.0101523	-0.0361766	0.0684211	0.0491228	-0.0509554	-0.0851911
									-80	0.0625	-0.0360825	0.0132088	-0.00607903	-0.0729483	0.0185874	0.0315985
									-77	-0.0346535	-0.0547264	-0.0446899	0.000853242	-0.0238908	-0.029703	-0.0742574
									-74	0.0338164	-0.00518135	0.0143175	-0.0606796	-0.0355987	0.0280702	-0.00526316
									-71	0.042328	0.00515464	0.0237413	-0.0678914	-0.0766773	0	-0.0496575
									-68	0.123077	-0.044843	0.0391169	0.0333333	0.0888889	-0.0239726	-0.0368151
									-65	0.0412371	0.07	0.0556186	-0.005	-0.04	0.0468227	0.0359532
									-62	-0.0152284	0.0874317	0.0361016	0.0525862	0.00689655	0.0631579	0.00789474
									-59	-0.0436893	-0.0148515	-0.0292704	-0.0448113	-0.00628931	0.0171233	0.00684931
									-56	0	0.0253807	0.0126904	-0.0680328	0.00327869	-0.0730897	-0.0182724
									-53	0.0106952	0.039604	0.0251496	0.0351027	0.0273973	-0.0709877	0.0115741
									-50	0.0106383	-0.0100503	0.000294023	-0.0123239	0.0528169	0.126246	0.0639535
									-47	-0.0049505	0.026738	0.0108937	0.0484694	0.0408163	-0.0304878	-0.0785061
									-44	0.101604	0.0552764	0.0784403	0.0530822	0.0616438	0.0264026	-0.0519802
									-41	0.0574163	-0.0315789	0.0129187	-0.035061	-0.0487805	0.0311419	0.00692042
									-38	-0.0609137	0.0945274	0.0168068	-0.00910596	-0.0264901	0.0305085	0.029661
									-35	-0.0436893	0.0101523	-0.0167685	-0.154762	-0.156085	-0.0862069	-0.112069
									-32	0.0669856	0.0687831	0.0678844	0.0813356	0.0342466	0.0863309	0.0386691
									-29	0.0101523	0.0585106	0.0343315	-0.0269608	0.0424837	-0.0136054	-0.0255102
									-26	0.0222222	0.0319149	0.0270686	-0.0773026	-0.0328947	0.0241379	-0.012069
									-23	0.0591133	-0.0101523	0.0244805	-0.112857	-0.0857143	0.0245614	0.0236842
									-20	-0.00526316	-0.025641	-0.0154521	-0.0041806	-0.0200669	0.0607143	0.0419643
									-17	-0.00510204	-0.0456853	-0.0253937	0.00352113	0	-0.0576271	-0.0720339
									-14	0.00505051	-0.0703518	-0.0326506	0.0374564	0.0418118	0.0855019	0.0845725
									-11	-0.0966184	0.0101523	-0.043233	0.0280612	0.0612245	-0.0375427	-0.0221843
									-8	-0.0357143	-0.0101523	-0.0229333	-0.00958188	0.0696864	0.0114943	0.034
									-5	-0.0643564	0.005291	-0.0295327	0.0432526	0.0692042	-0.0106007	-0.0167845
									-2	-0.0204082	0.026455	0.00302343	0.019573	0.0355872	-0.0320285	0.0355872
									1	-0.0257732	-0.0206186	-0.0231959	0.0139373	-0.0139373	0.0424028	0.00706714
									4	-0.0147059	-0.0208333	-0.0177696	0.0448276	0.0655172	0.0357143	0.0392857
									7	0.00510204	0.00480769	0.00495487	0.101399	0.0454545	-0.00343643	0.00257732
									10	0.0338164	0.0744681	0.0541423	0.032872	0.0622837	0.0239726	0.00171233
									13	0	0.0466321	0.0233161	0.00428082	0.0684932	0.00694444	0.0520833
									16	0.0142857	-0.035533	-0.0106236	0.0782918	0.117438	0.0863309	0.0440647
									19	-0.00512821	0.00540541	0.0001386	0.0252525	0.013468	0.0275862	-0.025
									22	0.0575916	0.0322581	0.0449248	0.0479452	0.0582192	0.0347222	0.0260417
									25	0.0260417	0.0215054	0.0237735	0.0601695	0.0338983	0.0530035	0.0388693
									28	0.0564103	-0.0190476	0.0186813	0.0710616	0.0890411	-0.013468	-0.040404
									31	-0.015	-0.0103093	-0.0126546	0.0607877	0.0479452	0.0276817	-0.0138408
									34	-0.0995261	0.019802	-0.039862	0.0236486	0	-0.107692	-0.0538462
									37	1.22003e-16	0.0368421	0.0184211	-0.0110169	-0.00338983	0.04947	0.0176678
									40	0.121827	-0.00943396	0.0561967	0.00880282	0.0387324	0.0367893	0.0811037
									43	0.0693069	-0.0436893	0.0128088	0.0359532	0.0468227	0.00625	-0.0484375
									46	0.0310881	0.0265957	0.0288419	0.0306291	0.0364238	0.0390071	-0.00797872
									49	0.0314136	-0.0700935	-0.0193399	-0.0151757	0.00958466	0.0656934	-0.000912409
									52	0.0837438	0.0154639	0.0496039	0.00437063	0.0699301	0.0232558	-0.0855482
									55	-0.00995025	-0.015544	-0.0127471	0.0410839	0.027972	-0.0173611	-0.0130208
									58	0.00980392	0.0260417	0.0179228	-0.0378788	-0.03367	-0.0105634	0.0246479
									61	0.026455	0.0162162	0.0213356	0.018617	0.0531915	-0.0503356	-0.0234899
									64	-0.015	0	-0.0075	0.0191638	0.00696864	0.0323741	0.022482
									67	0	0.0461538	0.0230769	-0.0594059	0.00330033	0.0248227	0.0744681
									70	0.025641	0.0212766	0.0234588	-0.00958188	0.0313589	-0.020979	-0.013986
									73	-0.0106952	0.0698925	0.0295986	0.019573	0.0640569	-0.00341297	0.0546075
									76	-0.0260417	-0.0621762	-0.0441089	-0.0292642	0.0100334	0.00714286	0.03125
									79	0.0160428	0.0152284	0.0156356	-0.0267559	-0.00334448	0.00696864	0.0374564
									82	-0.0346535	0.0578947	0.0116206	0.00348432	0.010453	-0.024735	0.00176678
									85	-0.0212766	0.00520833	-0.00803413	-0.0613057	-0.0796178	0.010453	-0.0174216
									88	-0.0463918	0.0105263	-0.0179327	0.022007	0.0387324	-0.0324675	-0.0965909
									91	-0.08867	-0.00540541	-0.0470377	-0.00257732	0.0584192	-0.0171233	-0.0419521
									94	-0.0103093	0.0152284	0.00245957	-0.005	-0.0133333	0.00706714	0.0123675
									97	-0.0406091	0.0203046	-0.0101523	0.0265957	0.035461	0.00689655	0.0474138
									100	0.026455	0.0319149	0.029185	-0.058871	-0.00645161	0.0278746	-0.0121951
									103	0.0197044	0.0368421	0.0282733	-0.0892857	-0.116071	-0.0533333	-0.04
									106	0	0	0	-0.0486577	-0.0268456	0.0143885	0.0683453
									109	0.0591133	-0.0247525	0.0171804	0.0331633	0.0102041	-0.0249221	-0.0654206
									112	-0.005	0.0461538	0.0205769	0.0250865	0.0726644	-0.0361842	0.0337171
									115	0.046875	0.0265957	0.0367354	0.0627036	0.0586319	-0.0392157	-0.00490196
									118	-0.015	-0.0153846	-0.0151923	-0.0103093	0.123711	0.0388693	0.0229682
									121	-0.0101523	0.0756757	0.0327617	-0.0298635	0.00341297	0.00333333	0.005
									124	0.0245098	0.0263158	0.0254128	0.0531359	0.0348432	0.0642857	0.0178571
									127	0.0154639	-0.122549	-0.0535426	-0.188692	-0.190736	-0.0275862	0.0189655
									130	0	-0.0414508	-0.0207254	-0.000874126	0.0034965	-0.0208333	-0.0130208
									133	-0.0257732	0.0106383	-0.00756745	-0.0202465	0.028169	0.0181818	0.0445455
									136	0.0526316	-0.0153846	0.0186235	0.00616197	0.0352113	-0.035461	-0.0132979
									139	0.0412371	0.0101523	0.0256947	0.0319149	0.0496454	-0.0234114	-0.0267559
									142	0	-0.0102564	-0.00512821	-0.135965	-0.149123	-0.00359712	0.00359712
									145	-0.015	-0.0473684	-0.0311842	-0.11087	-0.13913	-0.0109489	0.00182482
									148	0	-0.0105263	-0.00526316	-0.000856164	-0.0136986	0.0326087	0.048913
									151	-0.0507614	0.0526316	0.000935079	0.0131579	0.0842105	0.00701754	-1.16866e-16
									154	-0.0152284	0.0378378	0.0113047	-0.013986	0.0699301	-0.040404	-0.0454545
									157	0.015873	-0.0104167	0.00272817	0.0241935	0.0824373	-0.0274914	-0.0386598
									160	0	-0.0628019	-0.031401	0.0250865	0.00692042	-0.013986	-0.00611888
									163	-0.0808081	-0.0304569	-0.0556325	0.017301	0.110727	0.0201342	-0.0662752
									166	-0.0483092	-0.03125	-0.0397796	-0.00338983	-0.0101695	-0.0344828	0.00603448
									169	-0.0247525	-0.0533981	-0.0390753	-0.0107973	-0.0166113	0.0143369	-0.0295699
									172	0.0257732	0.043956	0.0348646	-0.0257475	-0.0332226	-0.0101695	-0.0237288
									175	-0.0148515	-0.025	-0.0199257	-0.0130208	0.0138889	-0.00692042	0.0406574
									178	0.121827	-0.0809524	0.0204375	0.0204918	-0.00327869	0.024735	0.0150177
									181	-0.0512821	0.00520833	-0.0230369	-0.00505051	0	0.0309278	-0.0515464
									184	-0.0201005	-0.015544	-0.0178223	0.0293624	-0.0134228	0.0286738	-0.016129
									187	0	-0.0717949	-0.0358974	0.0125	-0.02	0.0142857	0.0205357
									190	-0.0364583	-0.0295567	-0.0330075	-0.0306122	0.0340136	-0.0375427	0.0162116
									193	0.0205128	0.00518135	0.0128471	0.0489324	0.0640569	-0.0285714	-0.0357143
									196	0	-0.015544	-0.00777202	-0.0252525	0.00673401	-0.0421053	-0.0394737
									199	0	-0.0210526	-0.0105263	0.00428082	0.0205479	0.0178571	-0.000892857
									202	0.071066	0.00534759	0.0382068	0.0358392	0.0804196	0.0346021	-0.00865052
									205	-0.0643564	-0.0679612	-0.0661588	0.00352113	0.0704225	0.0436364	0.0281818
									208	0.0204082	-0.0206186	-0.000105197	-0.161051	-0.212938	0.0559701	0.0130597
									211	-0.0821256	-0.0319149	-0.0570202	-0.019802	-0.0231023	0.0415094	0.0301887
									214	0.0531401	-0.0253807	0.0138797	0.0252525	0.016835	-0.112179	-0.0865385
									217	-0.0152284	0.0106383	-0.00229506	0.0275801	0.0569395	2.33731e-16	-0.0263158
									220	-0.0594059	0.0215054	-0.0189503	-0.0544554	-0.0594059	-0.0313589	0.00087108
									223	0.0578947	0.0314136	0.0446542	0.017301	0.0622837	0.0181818	0.000909091
									226	-0.0680628	0.0157068	-0.026178	0.0169039	0.0355872	0.00692042	-0.0423875
									229	0.0309278	-0.035533	-0.00230258	0.00684931	0.0308219	0.0348432	-0.0304878
									232	0.0052356	-0.0253807	-0.0100726	-0.0291096	0.00684931	0.0418118	-0.0043554
									235	-0.0292683	0.119792	0.0452617	0.0437063	0.0454545	-0.017301	0.0302768
									238	-0.0152284	-0.0103093	-0.0127689	-0.00252525	-0.010101	-0.0338983	-0.0313559
									241	-0.0247525	0.101523	0.0383852	0.0325704	0.084507	-0.0564784	-0.0606312
									244	0.109375	-0.0208333	0.0442708	-0.10989	-0.151099	-0.0167224	-0.0367893
									247	-0.0574163	-0.0368421	-0.0471292	-0.0574018	-0.0725076	-0.0243056	-0.0390625
									250	0.0364583	-0.00518135	0.0156385	0.00899281	0.057554	0.027972	0.00699301
									253	0.00518135	0.0154639	0.0103226	-0.00440141	-0.0352113	-0.0275862	-0.0482759
									256	-0.00480769	0.0638298	0.029511	0.011324	0.0313589	-0.0245614	-0.0421053
									259	-0.0507614	-0.142857	-0.0968093	0.0130208	0.0381944	0.0111524	0.0120818
									262	-0.0241546	0.00462963	-0.00976248	-0.0429293	0.016835	-0.0141844	-0.0212766
									265	-0.0603015	-0.0594059	-0.0598537	-0.0107973	-0.0398671	-0.00364964	0.0264599
									268	0.0212766	-0.0473684	-0.0130459	0.0542705	0.0604982	-0.0143885	0.000899281
									271	-0.0410256	-0.0218579	-0.0314418	-0.0420792	-0.0132013	0.00719425	0.0197842
									274	-0.010582	0.0368421	0.01313	-0.00689655	0.0655172	-0.0175439	-0.0131579
									277	-0.0153846	0	-0.00769231	-0.0371622	-0.0202703	0.0144928	0.013587
									280	-0.0288462	-0.0338164	-0.0313313	-0.0317726	-0.00668896	-0.0176678	0.0256184
									283	0.0205128	-0.015544	0.00248439	-1.14456e-16	0.0103093	0.0318021	-0.0114841
									286	0.03	0.0819672	0.0559836	-0.0435127	-0.0632911	-0.00684931	0.0299658
									289	-0.015625	0	-0.0078125	-0.0519802	0	0.0645161	0.0456989
									292	0.0245098	-0.0533981	-0.0144441	0.0425	-0.01	-0.0167224	-0.0543478
									295	0.037234	-0.112195	-0.0374805	0.0339286	0.0678571	0.0131579	-0.00822368
									298	0.0205128	-0.0456853	-0.0125862	-0.00480769	-0.0641026	-0.0271186	0.0194915
									301	0.0190476	0.0569948	0.0380212	0.0653974	0.0331126	0	0.00941781
									304	0.0102564	-0.0208333	-0.00528846	-0.0436893	-0.00970874	-0.0465116	-0.0631229
									307	0.0829016	0.0150754	0.0489885	0.0380795	-0.0198676	-0.00649351	-0.0625
									310	0.0673575	0.0154639	0.0414107	-0.0041806	0.00668896	-0.030303	-0.0151515
									313	0.0471204	0	0.0235602	0.0194915	0.00677966	0.0735786	0.0811037
									316	0.039801	-0.0351759	0.00231256	0.0525424	0.0576271	-0.0590164	0.0229508
									319	0.0253807	0.0526316	0.0390061	0.0514706	0.0392157	-0.00696864	0.105401
									322	0.055	0.0582524	0.0566262	0.00242718	0.012945	0.0448276	0.0655172
									325	0.0670103	0.0714286	0.0692194	0.0882867	0.122378	0.1	0.0475806
									328	-0.0253807	0.0483092	0.0114642	0.0435943	0.0818505	0.00634921	-0.0142857
									331	0.0582011	0	0.0291005	-0.013535	0.044586	0.0239726	0.0119863
									334	-0.0152284	0.0154639	0.000117746	0.0430464	0.0562914	0.0678571	0.0392857
									337	-0.0336538	-0.0140187	-0.0238363	0.020202	0.104377	0.00990099	0.0148515
									340	0.00966184	0.0669856	0.0383237	0.0694006	0.022082	-0.0299003	-0.000830565
									343	0.0648148	0.0520833	0.0584491	0.00318471	-0.0159236	-0.0480769	-0.0264423
									346	0.0663265	0.0748663	0.0705964	0.0291262	-0.0226537	0.0171821	0.0850515
									349	0.0247525	0.0729167	0.0488346	0.0380795	0.119205	0.0241379	0.00862069
									352	0.019802	-0.0152284	0.00228678	-0.0595975	0.0464396	0.0928571	0.0446429
									355	0.0052356	0.046875	0.0260553	-0.0337838	-0.00900901	-0.00344828	0.0189655
									358	-0.0436893	-0.00515464	-0.024422	0.0663265	0.0578231	-0.0776398	-0.0520186
									361	-0.0148515	0.0251256	0.00513707	0.0271186	-0.0237288	0.00689655	-0.00172414
									364	0	-0.0460829	-0.0230415	0.0263158	0.077193	-0.0136986	-0.000856164
									367	0.0253807	-0.133333	-0.0539763	0.00161031	-0.0305958	-0.0562914	-0.0438742
									370	-0.0309278	-0.0160428	-0.0234853	-0.0204082	0.00680272	0.0596491	0.00789474
									373	0.0625	0.0260417	0.0442708	0.0842105	0.0315789	0.0318021	0.0229682
									376	0.00990099	0.0585106	0.0342058	0.00520833	-0.00694444	-0.0172414	-0.0275862
									379	-0.0724638	-0.0263158	-0.0493898	-0.0476974	0.0296053	0.0284698	0.0302491
									382	-0.00980392	-0.0309278	-0.0203659	0.0315789	0.0596491	0.063197	0.0678439
									385	-0.0292683	0	-0.0146341	-0.0127551	0.0340136	0.00355872	0.0142349
									388	0.0412371	0.0833333	0.0622852	0.00692042	0.00692042	-0.0174927	-0.110058
									391	-0.0366492	0.079096	0.0212234	0.0510204	0.0442177	0.0350877	0.0105263
									394	0.0878049	-0.0201005	0.0338522	-0.0636095	-0.0236686	0.0491228	0.0526316
									397	0.029703	0.0703518	0.0500274	-0.0745614	-0.0877193	0.00335571	-0.0436242
									400	0.040404	0.0322581	0.0363311	-0.00789474	0.0421053	-0.0101695	-0.0466102

[truncated: 18 more sheets: At1g66490, HAP2C, ARF17, UBC24, MYB12, TCP4, At3g19890, APS1, SAMT, SCL6(IV), MET2, TCP2, GRF8, AP2, At5g38550, SPL2, At5g43740, TOE2]
