# Supplementary material for: Evidence for Antisense Transcription Associated with MicroRNA Target mRNAs in Arabidopsis
Source: PLoS Genet. 2009 Apr 17;5(4):e1000457. doi: 10.1371/journal.pgen.1000457 (PMC2664332; doi:10.1371/journal.pgen.1000457)
Supplement: Table S8 — smRNAs with perfect match to miRNA targets, paralogous non-targets and MIRNA hairpins. (1.30 MB XLS) [file pgen.1000457.s026.xls]

## Sheet: Validated targets
Supplemental Table VIII. Small RNAs with perfect match to miRNA targets, paralogs and miRNA hairpins.
			sense small RNA raw data(unique sense smRNA number/locus)										antisense small RNA raw data(unique @-smRNA number/locus)									sense small RNA normalized data(unique sense smRNA number/locus/kb)									antisense small RNA normalized data(unique @-smRNA number/locus/kb)											small RNA information
miRNA	Locus	Gene Model	Length Of Gene	17bp	18bp	19bp	20bp	21bp	22bp	23bp	>=24bp		17bp	18bp	19bp	20bp	21bp	22bp	23bp	>=24bp		17bp	18bp	19bp	20bp	21bp	22bp	23bp	>=24bp		17bp	18bp	19bp	20bp	21bp	22bp	23bp	>=24bp
MIR156	AT1G27370	AT1G27370.1	2728	0	0	0	0	1	0	0	1		0	0	1	0	3	1	0	1		0	0	0	0	0.366569	0	0	0.366569		0	0	0.366569	0	1.09971	0.366569	0	0.366569								>57967_hannon_GSM253623.txt_1	21	2286	2266
MIR156	AT2G33810	AT2G33810.1	982	0	0	0	0	5	0	0	0		0	0	0	0	2	0	0	1		0	0	0	0	5.09165	0	0	0		0	0	0	0	2.03666	0	0	1.01833								>4107_ASRP_2635026_reads_1_hits_1_M1_Col-0_Leaf_illumina.fasta	21	768	748
MIR156	AT5G43270	AT5G43270.1	1663	0	0	0	0	5	0	0	0		0	0	0	0	7	0	0	0		0	0	0	0	3.00661	0	0	0		0	0	0	0	4.20926	0	0	0								>4571_hannon_GSM253622.txt_1	21	1513	1493
MIR157	AT1G53160	AT1G53160.2	858	1	0	0	0	0	0	0	0		1	0	0	0	0	0	0	0		1.1655	0	0	0	0	0	0	0		1.1655	0	0	0	0	0	0	0				>8799_smallRNA_17_summary.txt__HIT:1_RDR:2	17	296	280	aagtgtgtgaagttcat
MIR159	AT3G11440	AT3G11440.1	2016	0	0	0	0	1	0	0	0		0	0	0	0	2	0	0	1		0	0	0	0	0.496032	0	0	0		0	0	0	0	0.992063	0	0	0.496032								>16857_ASRP_2679308_reads_1_hits_1_M1_Col-0_Leaf_illumina.fasta	21	829	809
MIR159	AT5G06100	AT5G06100.2	2128	0	0	0	0	1	0	0	1		0	0	0	0	4	0	0	0		0	0	0	0	0.469925	0	0	0.469925		0	0	0	0	1.8797	0	0	0								>54840_ASRP_3887220_reads_1_hits_1_4dpi_Col-0_plant_illumina.fasta	21	952	932
MIR160	AT1G77850	AT1G77850.1	2077	0	0	0	0	1	1	0	1		0	0	0	0	4	0	0	0		0	0	0	0	0.481464	0.481464	0	0.481464		0	0	0	0	1.92585	0	0	0								>23029_hannon_GSM253623.txt_1	21	1769	1749
MIR160	AT2G28350	AT2G28350.1	2266	3	0	0	1	1	0	0	0		0	0	0	1	3	0	0	0		1.32392	0	0	0.441306	0.441306	0	0	0		0	0	0	0.441306	1.32392	0	0	0				>66717_smallRNA_17_summary.txt__HIT:1_FLR:12	17	1264	1248	gattttctccccgggat	>4992_smallRNA_17_summary.txt__HIT:1_SD1:10_SD2:9_SDC:10	17	287
MIR160	AT4G30080	AT4G30080.1	2361	0	0	0	0	1	0	0	0		0	0	0	0	0	0	0	0		0	0	0	0	0.423549	0	0	0		0	0	0	0	0	0	0	0								>19684_hannon_GSM253623.txt_1	21	184	164
MIR162	AT1G01040	AT1G01040.1	6252	3	0	0	2	38	6	0	1		1	0	0	0	16	3	0	0		0.479846	0	0	0.319898	6.07806	0.959693	0	0.159949		0.159949	0	0	0	2.55918	0.479846	0	0				>97192_smallRNA_17_summary.txt__RDR:2	17	1424	1408	tgagtctaagcaggttc	>44982_smallRNA_17_summary.txt__HIT:1_FLR:4	17	3895
MIR163	AT1G66690	AT1G66690.1	1115	0	0	0	0	0	0	0	0		0	0	0	0	0	0	0	0		0	0	0	0	0	0	0	0		0	0	0	0	0	0	0	0
MIR163	AT1G66700	AT1G66700.3	1370	0	0	0	0	0	0	0	1		0	0	0	0	0	0	0	1		0	0	0	0	0	0	0	0.729927		0	0	0	0	0	0	0	0.729927											>178222_hannon_GSM253624.txt_1
MIR163	AT1G66720	AT1G66720.1	1116	0	0	0	0	1	2	1	7		1	0	1	0	1	1	1	8		0	0	0	0	0.896057	1.79211	0.896057	6.2724		0.896057	0	0.896057	0	0.896057	0.896057	0.896057	7.16846								>172282_hannon_GSM253624.txt_1	21	677	657
MIR163	AT3G44860	AT3G44860.1	1235	0	0	0	0	1	0	2	3		0	0	0	0	1	0	0	4		0	0	0	0	0.809717	0	1.61943	2.42915		0	0	0	0	0.809717	0	0	3.23887								>26251_ASRP_2709755_reads_1_hits_1_M1_Col-0_Leaf_illumina.fasta	21	256	236
MIR164	AT1G56010	AT1G56010.2	1394	0	0	0	0	0	0	0	0		1	0	1	1	1	0	0	0		0	0	0	0	0	0	0	0		0.71736	0	0.71736	0.71736	0.71736	0	0	0
MIR164	AT3G15170	AT3G15170.1	975	0	0	0	0	0	0	0	0		0	0	0	0	0	0	0	0		0	0	0	0	0	0	0	0		0	0	0	0	0	0	0	0
MIR164	AT5G07680	AT5G07680.1	1366	0	0	0	0	0	0	0	0		0	0	1	2	1	0	0	0		0	0	0	0	0	0	0	0		0	0	0.732064	1.46413	0.732064	0	0	0
MIR164	AT5G53950	AT5G53950.1	1157	0	0	0	0	0	0	0	0		0	0	0	0	0	0	0	0		0	0	0	0	0	0	0	0		0	0	0	0	0	0	0	0
MIR164	AT5G61430	AT5G61430.1	1426	0	0	0	0	0	0	0	0		0	0	0	0	1	0	0	0		0	0	0	0	0	0	0	0		0	0	0	0	0.701262	0	0	0
MIR166	AT1G30490	AT1G30490.1	2937	1	0	1	0	2	2	0	0		3	0	0	0	2	0	0	0		0.340483	0	0.340483	0	0.680967	0.680967	0	0		1.02145	0	0	0	0.680967	0	0	0				>18827_smallRNA_17_summary.txt__HIT:1_RDR:4	17	751	735	agaccttggcggagttc			>61425_bartel_GSM118375.txt_1
MIR166	AT1G52150	AT1G52150.3	3510	2	0	0	0	3	1	0	0		3	0	0	0	4	0	0	0		0.569801	0	0	0	0.854701	0.2849	0	0		0.854701	0	0	0	1.1396	0	0	0				>105641_smallRNA_17_summary.txt__HIT:1_RDR:2	17	1243	1227	ttcaaaggcaactggaa	>74894_smallRNA_17_summary.txt__HIT:1_RDR:8	17	679
MIR166	AT2G34710	AT2G34710.1	3065	0	0	0	0	9	0	0	0		2	0	0	0	2	0	0	0		0	0	0	0	2.93638	0	0	0		0.652529	0	0	0	0.652529	0	0	0								>50903_hannon_GSM253622.txt_1	21	877	857
MIR166	AT4G32880	AT4G32880.1	3024	0	0	0	0	0	0	0	0		2	0	0	0	1	0	0	0		0	0	0	0	0	0	0	0		0.661376	0	0	0	0.330688	0	0	0
MIR166	AT5G60690	AT5G60690.1	3503	0	0	0	0	2	0	0	0		2	0	0	0	1	0	0	0		0	0	0	0	0.570939	0	0	0		0.570939	0	0	0	0.28547	0	0	0								>14303_ASRP_4596356_reads_2_hits_1_4dpi_dcl1_plant_illumina.fasta	21	833	813
MIR167	AT1G30330	AT1G30330.1	3869	1	0	0	0	8	4	0	0		0	0	0	0	12	2	0	1		0.258465	0	0	0	2.06772	1.03386	0	0		0	0	0	0	3.10158	0.516929	0	0.258465				>48060_smallRNA_17_summary.txt__HIT:1_FLR:1	17	3486	3470	ccgagcaacgggaactg
MIR167	AT5G37020	AT5G37020.2	2844	1	0	0	0	11	2	0	1		1	0	0	1	6	1	0	0		0.351617	0	0	0	3.86779	0.703235	0	0.351617		0.351617	0	0	0.351617	2.1097	0.351617	0	0				>51843_smallRNA_17_summary.txt__HIT:1_FLR:2	17	1613	1597	cgccatctcatgcatgc
MIR168	AT1G48410	AT1G48410.2	3508	11	0	1	6	77	10	1	2		9	0	0	1	49	2	0	1		3.13569	0	0.285063	1.71038	21.9498	2.85063	0.285063	0.570125		2.56556	0	0	0.285063	13.9681	0.570125	0	0.285063				>26130_smallRNA_17_summary.txt__HIT:1_RDR:12	17	707	691	aggctttcaagtttcca	>6322_smallRNA_17_summary.txt__HIT:1_RDR:3	17	875
MIR169	AT1G17590	AT1G17590.3	1831	0	0	0	0	0	0	0	0		1	0	0	0	1	1	0	0		0	0	0	0	0	0	0	0		0.54615	0	0	0	0.54615	0.54615	0	0
MIR169	AT1G54160	AT1G54160.1	1463	0	0	0	0	1	0	0	0		0	0	0	0	1	0	0	0		0	0	0	0	0.683527	0	0	0		0	0	0	0	0.683527	0	0	0								>43942_ASRP_3844798_reads_1_hits_1_4dpi_Col-0_plant_illumina.fasta	21	695	675
MIR169	AT1G72830	AT1G72830.2	1689	0	0	0	0	2	0	0	0		0	0	0	0	0	0	0	0		0	0	0	0	1.18413	0	0	0		0	0	0	0	0	0	0	0								>4832_ASRP_2637490_reads_2_hits_1_M1_Col-0_Leaf_illumina.fasta	21	301	281
MIR169	AT1G72830	AT1G72830.3	1615	0	0	0	0	2	0	0	0		0	0	0	0	0	0	0	0		0	0	0	0	1.23839	0	0	0		0	0	0	0	0	0	0	0								>4832_ASRP_2637490_reads_2_hits_1_M1_Col-0_Leaf_illumina.fasta	21	300	280
MIR169	AT3G05690	AT3G05690.1	1465	0	0	1	0	2	0	0	0		0	0	0	0	0	0	0	0		0	0	0.682594	0	1.36519	0	0	0		0	0	0	0	0	0	0	0						>23721_hannon_GSM253622.txt_6	19	1120	1102	cacagtcaaacggagagag
MIR169	AT5G06510	AT5G06510.2	1601	0	0	0	0	0	0	0	1		0	0	0	0	0	1	0	0		0	0	0	0	0	0	0	0.62461		0	0	0	0	0	0.62461	0	0											>126321_hannon_GSM253624.txt_1
MIR171	AT2G45160	AT2G45160.1	2290	3	1	0	0	17	2	0	0		1	0	0	0	21	2	0	1		1.31004	0.436681	0	0	7.42358	0.873362	0	0		0.436681	0	0	0	9.17031	0.873362	0	0.436681				>110852_smallRNA_17_summary.txt__HIT:1_RDR:1	17	455	439	tttggatgatcttgacg	>69945_smallRNA_17_summary.txt__HIT:1_RDR:2	17	1829
MIR171	AT3G60630	AT3G60630.1	2245	1	0	0	0	19	4	0	0		0	0	0	0	19	1	0	0		0.445434	0	0	0	8.46325	1.78174	0	0		0	0	0	0	8.46325	0.445434	0	0				>48827_smallRNA_17_summary.txt__HIT:1_RDR:3	17	1758	1742	ccgttccctaacggtgt
MIR171	AT4G00150	AT4G00150.1	2089	2	0	0	2	18	5	0	0		6	0	0	1	17	2	0	0		0.957396	0	0	0.957396	8.61656	2.39349	0	0		2.87219	0	0	0.478698	8.13787	0.957396	0	0				>28889_smallRNA_17_summary.txt__HIT:1_RDR:1	17	1772	1756	agtgagaggctttcacg	>94461_smallRNA_17_summary.txt__HIT:1_RDR:1	17	1052
MIR172	AT4G36920	AT4G36920.1	1643	1	0	0	0	14	4	0	0		2	0	0	1	10	1	0	2		0.608643	0	0	0	8.521	2.43457	0	0		1.21729	0	0	0.608643	6.08643	0.608643	0	1.21729				>44778_smallRNA_17_summary.txt__HIT:1_FLR:2	17	1042	1026	catcagggaatcctact
MIR172	AT5G60120	AT5G60120.1	2116	0	0	0	0	2	1	0	0		0	0	0	0	7	0	0	0		0	0	0	0	0.94518	0.47259	0	0		0	0	0	0	3.30813	0	0	0								>51938_hannon_GSM253622.txt_1	21	105	85
MIR172	AT5G67180	AT5G67180.1	1545	1	0	0	0	0	0	0	0		0	0	0	0	0	0	0	0		0.647249	0	0	0	0	0	0	0		0	0	0	0	0	0	0	0				>67018_smallRNA_17_summary.txt__HIT:1_RDR:6	17	1279	1263	gcaatcggacggtggag
MIR319	AT1G30210	AT1G30210.1	1673	1	0	0	0	2	1	0	0		0	0	0	0	1	0	0	0		0.597729	0	0	0	1.19546	0.597729	0	0		0	0	0	0	0.597729	0	0	0				>87390_smallRNA_17_summary.txt__HIT:1_SD1:3_SDC:1	17	1533	1517	tatgttcagaccgcgag
MIR319	AT1G53230	AT1G53230.1	1845	1	0	0	2	11	0	0	1		1	0	0	0	12	0	1	0		0.542005	0	0	1.08401	5.96206	0	0	0.542005		0.542005	0	0	0	6.50407	0	0.542005	0				>107860_smallRNA_17_summary.txt__HIT:1_SD1:1_SD2:1_SDC:1	17	1019	1003	ttgactcatcgacggca
MIR319	AT2G31070	AT2G31070.1	2018	1	0	0	0	1	0	0	0		0	0	0	0	1	0	0	0		0.49554	0	0	0	0.49554	0	0	0		0	0	0	0	0.49554	0	0	0				>106959_smallRNA_17_summary.txt__HIT:1_RDR:1	17	1429	1413	ttcgtttcgttcttggg
MIR319	AT3G15030	AT3G15030.1	2016	2	0	1	0	5	0	0	0		0	0	0	0	4	1	0	0		0.992063	0	0.496032	0	2.48016	0	0	0		0	0	0	0	1.98413	0.496032	0	0				>81131_smallRNA_17_summary.txt__HIT:1_RDR:1	17	1164	1148	gtggcttggaacagcgg	>98284_smallRNA_17_summary.txt__HIT:1_FLR:7	17	994
MIR319	AT4G18390	AT4G18390.1	1846	0	0	0	0	5	0	0	1		0	0	0	1	7	1	0	0		0	0	0	0	2.70856	0	0	0.541712		0	0	0	0.541712	3.79198	0.541712	0	0								>472_ASRP_3627736_reads_1_hits_1_4dpi_Col-0_plant_illumina.fasta	21	1084	1064
MIR393	AT1G12820	AT1G12820.1	2230	7	0	1	3	45	7	4	12		6	0	1	6	49	9	2	3		3.13901	0	0.44843	1.34529	20.1794	3.13901	1.79372	5.38117		2.69058	0	0.44843	2.69058	21.9731	4.03587	0.896861	1.34529				>41773_smallRNA_17_summary.txt__HIT:1_RDR:1	17	2101	2085	caccaccatatgttagg	>20028_smallRNA_17_summary.txt__HIT:1_RDR:2	17	1199
MIR393	AT3G23690	AT3G23690.1	1775	12	0	2	2	86	7	0	2		17	0	2	0	95	8	1	1		6.76056	0	1.12676	1.12676	48.4507	3.94366	0	1.12676		9.57746	0	1.12676	0	53.5211	4.50704	0.56338	0.56338				>53495_smallRNA_17_summary.txt__HIT:1_RDR:1	17	1212	1196	cgggggagtcgttaacg	>38835_smallRNA_17_summary.txt__HIT:1_RDR:1	17	601
MIR393	AT3G26810	AT3G26810.1	2402	2	0	2	5	65	5	4	3		3	0	1	6	35	2	1	3		0.832639	0	0.832639	2.0816	27.0608	2.0816	1.66528	1.24896		1.24896	0	0.41632	2.49792	14.5712	0.832639	0.41632	1.24896				>49719_smallRNA_17_summary.txt__HIT:1_RDR:2	17	2244	2228	ccttttcagaccaaact	>2496_smallRNA_17_summary.txt__HIT:1_FLR:1	17	2069
MIR393	AT3G62980	AT3G62980.1	2343	2	0	0	0	14	1	0	0		0	0	0	0	16	0	0	1		0.853606	0	0	0	5.97525	0.426803	0	0		0	0	0	0	6.82885	0	0	0.426803				>51376_smallRNA_17_summary.txt__HIT:1_SD1:4_SD2:3_SDC:3	17	1906	1890	cgatttgacatgcctgg	>85505_smallRNA_17_summary.txt__HIT:1_SD1:1_SD2:3_SDC:1	17	1885
MIR393	AT4G03190	AT4G03190.1	2062	0	0	0	0	1	1	0	0		0	0	0	0	0	0	0	0		0	0	0	0	0.484966	0.484966	0	0		0	0	0	0	0	0	0	0								>131623_bartel_GSM118375.txt_1	21	1891	1871
MIR394	AT1G27340	AT1G27340.1	1854	0	0	0	0	5	2	0	0		0	0	0	0	4	0	0	0		0	0	0	0	2.69687	1.07875	0	0		0	0	0	0	2.1575	0	0	0								>25778_ASRP_1088889_reads_2_hits_1_4dpi_dcl1_plant_illumina.fasta	21	1446	1426
MIR395	AT3G22890	AT3G22890.1	1763	1	0	0	1	6	0	0	0		0	0	0	0	1	1	0	0		0.567215	0	0	0.567215	3.40329	0	0	0		0	0	0	0	0.567215	0.567215	0	0				>74830_smallRNA_17_summary.txt__HIT:1_SD1:1_SDC:1	17	679	663	gggtacgacggctccag
MIR395	AT5G43780	AT5G43780.1	1703	0	0	0	1	1	1	0	0		0	0	0	0	0	0	0	0		0	0	0	0.587199	0.587199	0.587199	0	0		0	0	0	0	0	0	0	0							>38586_hannon_GSM253622.txt_2	20	1450	1431	atggaagggtttcagaagct
MIR396	AT2G22840	AT2G22840.1	1839	0	0	0	0	3	0	0	0		0	0	0	0	0	0	0	0		0	0	0	0	1.63132	0	0	0		0	0	0	0	0	0	0	0								>30353_ASRP_6935325_reads_2_hits_1_4dpi_dcl2-3-	21	708	688
MIR396	AT2G36400	AT2G36400.1	1616	0	0	0	0	1	0	0	0		0	0	0	0	2	0	0	0		0	0	0	0	0.618812	0	0	0		0	0	0	0	1.23762	0	0	0								>12276_hannon_GSM253622.txt_1	21	1075	1055
MIR396	AT2G45480	AT2G45480.1	1566	0	0	0	0	0	1	0	0		0	0	0	0	0	0	0	0		0	0	0	0	0	0.63857	0	0		0	0	0	0	0	0	0	0									>66427_bartel_GSM118374.txt_1	22	473
MIR396	AT4G24150	AT4G24150.1	1483	0	0	0	0	1	0	0	0		0	0	0	0	0	0	0	0		0	0	0	0	0.674309	0	0	0		0	0	0	0	0	0	0	0								>6566_hannon_GSM253622.txt_1	21	789	769
MIR396	AT4G37740	AT4G37740.1	1926	0	0	0	0	0	0	0	0		0	0	0	0	0	1	0	0		0	0	0	0	0	0	0	0		0	0	0	0	0	0.519211	0	0
MIR396	AT5G53660	AT5G53660.1	1316	0	0	0	0	0	1	0	0		0	0	0	0	0	0	0	1		0	0	0	0	0	0.759878	0	0		0	0	0	0	0	0	0	0.759878									>53995_hannon_GSM253622.txt_1	22	786
MIR397	AT2G29130	AT2G29130.1	2023	0	0	1	0	0	0	0	0		0	0	0	0	0	0	0	0		0	0	0.494315	0	0	0	0	0		0	0	0	0	0	0	0	0						>61395_hannon_GSM253623.txt_1	19	165	147	aatcgtgacggtcaacgga
MIR397	AT2G38080	AT2G38080.1	2022	0	0	0	0	0	0	0	0		0	0	0	0	0	0	0	0		0	0	0	0	0	0	0	0		0	0	0	0	0	0	0	0
MIR397	AT5G60020	AT5G60020.1	2050	0	0	0	0	0	0	0	1		0	0	0	0	0	0	0	0		0	0	0	0	0	0	0	0.487805		0	0	0	0	0	0	0	0											>66342_bartel_GSM118372.txt_1
MIR398	AT1G08830	AT1G08830.1	873	0	0	0	1	5	0	1	1		0	0	0	0	2	0	0	0		0	0	0	1.14548	5.72738	0	1.14548	1.14548		0	0	0	0	2.29095	0	0	0							>24248_hannon_GSM253623.txt_1	20	79	60	aaacattcagagagaaaatt
MIR398	AT2G28190	AT2G28190.1	968	0	0	0	0	4	1	0	0		0	0	0	0	0	0	0	0		0	0	0	0	4.13223	1.03306	0	0		0	0	0	0	0	0	0	0								>57870_ASRP_6975906_reads_2_hits_1_4dpi_dcl2-3-	21	579	559
MIR398	AT3G15640	AT3G15640.1	1069	0	0	0	0	0	0	0	0		0	0	0	0	0	0	0	0		0	0	0	0	0	0	0	0		0	0	0	0	0	0	0	0
MIR399	AT2G33770	AT2G33770.1	4104	3	0	2	0	16	3	0	0		3	0	0	1	11	1	0	0		0.730994	0	0.487329	0	3.89864	0.730994	0	0		0.730994	0	0	0.243665	2.68031	0.243665	0	0				>105279_smallRNA_17_summary.txt__HIT:1_RDR:1	17	688	672	ttaggtggctttgatac	>110491_smallRNA_17_summary.txt__HIT:1_RDR:2	17	575
MIR403	AT1G31280	AT1G31280.1	3344	1	0	0	1	6	2	0	0		0	0	0	0	5	1	0	0		0.299043	0	0	0.299043	1.79426	0.598086	0	0		0	0	0	0	1.49522	0.299043	0	0				>42509_smallRNA_17_summary.txt__HIT:1_RDR:1	17	2893	2877	cactcgctgcaccaaac
MIR447	AT5G60760	AT5G60760.1	2599	0	0	0	0	0	0	0	0		0	0	0	0	0	0	0	0		0	0	0	0	0	0	0	0		0	0	0	0	0	0	0	0
MIR472	AT1G51480	AT1G51480.1	2827	0	0	0	0	1	0	0	0		0	0	0	0	0	0	0	0		0	0	0	0	0.353732	0	0	0		0	0	0	0	0	0	0	0								>14108_hannon_GSM253623.txt_1	21	1486	1466
MIR472	AT5G43740	AT5G43740.2	2893	1	1	1	1	151	16	0	0		0	0	1	4	135	17	0	1		0.345662	0.345662	0.345662	0.345662	52.195	5.53059	0	0		0	0	0.345662	1.38265	46.6644	5.87625	0	0.345662				>106498_smallRNA_17_summary.txt__HIT:1_RDR:6	17	1062	1046	ttcgacttactgttgga		>48008_bartel_GSM118373.txt_1	18
MIR773	AT4G14140	AT4G14140.1	4561	2	0	0	4	52	9	1	4		3	0	1	5	41	4	1	3		0.4385	0	0	0.877001	11.401	1.97325	0.21925	0.877001		0.65775	0	0.21925	1.09625	8.98926	0.877001	0.21925	0.65775				>47713_bartel_GSM118374.txt_1	17	3292	3276	tggactagaaaatgctg	>89999_smallRNA_17_summary.txt__HIT:1_SD1:4_SD2:1_SDC:2	17	868
MIR774	AT3G19890	AT3G19890.1	1234	2	0	1	0	4	3	0	0		0	0	0	0	4	0	0	1		1.62075	0	0.810373	0	3.24149	2.43112	0	0		0	0	0	0	3.24149	0	0	0.810373				>7013_smallRNA_17_summary.txt__HIT:1_RDR:6	17	473	457	aagatcttgaggttgta	>6948_smallRNA_17_summary.txt__HIT:1_RDR:2	17	549
MIR775	AT1G53290	AT1G53290.1	1332	0	0	0	0	1	0	0	0		0	0	0	0	0	0	0	0		0	0	0	0	0.750751	0	0	0		0	0	0	0	0	0	0	0								>47264_ASRP_6954725_reads_1_hits_1_4dpi_dcl2-3-	21	985	965
MIR778	AT2G22740	AT2G22740.1	2590	0	0	0	0	0	0	0	0		0	0	0	0	1	1	0	0		0	0	0	0	0	0	0	0		0	0	0	0	0.3861	0.3861	0	0
MIR823	AT1G69770	AT1G69770.1	2765	1	0	0	0	4	0	1	0		0	0	0	0	0	0	0	1		0.361664	0	0	0	1.44665	0	0.361664	0		0	0	0	0	0	0	0	0.361664				>69650_smallRNA_17_summary.txt__HIT:1_SD2:1_SDC:1	17	1603	1587	gctgaagatggctaagg
MIR824	AT3G57230	AT3G57230.1	985	0	0	0	0	2	0	0	0		0	0	1	0	3	0	0	0		0	0	0	0	2.03046	0	0	0		0	0	1.01523	0	3.04569	0	0	0								>114779_hannon_GSM253625.txt_1	21	390	370
MIR827	AT1G02860	AT1G02860.1	1518	0	0	0	0	3	1	0	1		0	0	0	0	3	1	0	1		0	0	0	0	1.97628	0.658762	0	0.658762		0	0	0	0	1.97628	0.658762	0	0.658762								>3299_hannon_GSM253623.txt_1	21	172	152
MIR828	AT1G66370	AT1G66370.1	742	0	0	0	0	4	0	0	0		0	0	0	0	3	1	0	0		0	0	0	0	5.39084	0	0	0		0	0	0	0	4.04313	1.34771	0	0								>53901_ASRP_3884011_reads_1_hits_1_4dpi_Col-0_plant_illumina.fasta	21	722	702
MIR842	AT5G38550	AT5G38550.1	2070	0	0	0	0	0	0	0	0		0	0	0	0	1	0	0	0		0	0	0	0	0	0	0	0		0	0	0	0	0.483092	0	0	0
MIR844	AT5G51270	AT5G51270.1	2461	0	0	0	0	0	0	0	0		0	0	0	0	0	1	0	0		0	0	0	0	0	0	0	0		0	0	0	0	0	0.406339	0	0
MIR846	AT5G49850	AT5G49850.1	2007	0	0	0	0	0	0	0	0		0	0	0	0	0	0	0	0		0	0	0	0	0	0	0	0		0	0	0	0	0	0	0	0
MIR857	AT3G09220	AT3G09220.1	1965	0	0	0	0	0	0	0	1		0	0	0	0	0	0	0	0		0	0	0	0	0	0	0	0.508906		0	0	0	0	0	0	0	0											>4213_ASRP_22950_reads_1_hits_1_rdr6_Seedling.fasta
MIR858	AT2G47460	AT2G47460.1	1454	0	0	0	0	1	0	0	0		0	0	0	0	1	0	0	0		0	0	0	0	0.687758	0	0	0		0	0	0	0	0.687758	0	0	0								>39584_ASRP_5805532_reads_1_hits_1_4dpi_dcl1_plant_illumina.fasta	21	1120	1100
MIR858	AT3G08500	AT3G08500.1	1371	0	0	0	0	0	0	1	5		0	0	0	0	0	0	0	4		0	0	0	0	0	0	0.729395	3.64697		0	0	0	0	0	0	0	2.91758										>82829_hannon_GSM253624.txt_1	23
MIR859	AT3G49510	AT3G49510.1	2039	0	0	0	0	2	0	0	1		0	0	0	0	0	0	0	0		0	0	0	0	0.980873	0	0	0.490436		0	0	0	0	0	0	0	0								>34254_ASRP_3800754_reads_1_hits_1_4dpi_Col-0_plant_illumina.fasta	21	821	801
																						17bp	18bp	19bp	20nt	21nt	22nt	23nt	>=24nt		17bp	18bp	19bp	20nt	21nt	22nt	23nt	>=24nt
																					average	0.359179	0.00931361	0.0755915	0.153431	3.69693	0.517103	0.103754	0.346568		0.358775	0	0.074806	0.152376	3.19953	0.34323	0.0420699	0.301331
																					standard error	0.099817	0.00659115	0.0235027	0.0443378	0.949693	0.109598	0.0390215	0.111106		0.127628	0	0.0250072	0.0517235	0.900444	0.101171	0.018128	0.102152
																					Validated-Predicted targets ttest	0.0186433	0.161381	0.0183982	0.0185844	0.000178875	0.000260089	0.270205	0.477785		0.0545162	#DIV/0!	0.00958283	0.00115523	0.00023578	0.00417925	0.202098	0.433048
MIR161	AT1G06580	AT1G06580.1	2053	1	0	1	0	16	0	0	0		0	0	0	0	9	0	0	0		0.487092	0	0.487092	0	7.79347	0	0	0		0	0	0	0	4.38383	0	0	0				>15062_smallRNA_17_summary.txt__HIT:1_SD1:1_SDC:1	17	1018	1002	acgggctttgcattcac			>42873_hannon_GSM253623.txt_1
MIR173	AT1G50055	AT1G50055.1	840	17	1	12	19	123	40	13	17		19	1	4	20	123	37	8	16		20.2381	1.19048	14.2857	22.619	146.429	47.619	15.4762	20.2381		22.619	1.19048	4.7619	23.8095	146.429	44.0476	9.52381	19.0476				>78081_smallRNA_17_summary.txt__HIT:1_SD1:1_SDC:1_RDR:1	17	78	62	gtcaagctctgcaacta	>285_smallRNA_17_summary.txt__HIT:1_FLR:1_RDR:48	17	516
MIR173	AT2G27400	AT2G27400.1	931	47	1	32	53	231	88	20	33		39	2	14	28	213	58	18	31		50.4834	1.07411	34.3716	56.928	248.12	94.522	21.4823	35.4458		41.8904	2.14823	15.0376	30.0752	228.786	62.2986	19.334	33.2975				>91020_smallRNA_17_summary.txt__HIT:1_FLR:9_SD1:69_SD2:76_SDC:73	17	416	400	tcctaagtccaacatag	>93180_smallRNA_17_summary.txt__HIT:1_RDR:1	17	803
MIR173	AT2G39675	AT2G39675.1	991	56	3	34	69	210	106	29	57		48	0	20	55	206	82	34	54		56.5086	3.02725	34.3088	69.6266	211.907	106.963	29.2634	57.5177		48.4359	0	20.1816	55.4995	207.871	82.7447	34.3088	54.4904				>70890_smallRNA_17_summary.txt__HIT:1_FLR:1	17	496	480	ggacatattccaggata	>39975_smallRNA_17_summary.txt__HIT:1_RDR:38	17	446
MIR173	AT2G39681	AT2G39681.1	1035	32	2	31	67	191	109	38	55		39	3	23	50	152	66	12	26		30.9179	1.93237	29.9517	64.7343	184.541	105.314	36.715	53.1401		37.6812	2.89855	22.2222	48.3092	146.86	63.7681	11.5942	25.1208				>36221_smallRNA_17_summary.txt__HIT:1_RDR:2	17	613	597	atggtagaaacataggt	>7400_smallRNA_17_summary.txt__HIT:1_RDR:4	17	437
MIR390	AT3G17185	AT3G17185.2	948	49	1	11	28	196	55	13	20		23	3	19	51	152	53	14	39		51.6878	1.05485	11.6034	29.5359	206.751	58.0169	13.7131	21.097		24.2616	3.16456	20.0422	53.7975	160.338	55.9072	14.7679	41.1392				>60467_smallRNA_17_summary.txt__HIT:1_FLR:5_RDR:7	17	740	724	cttgtaagaccccatct	>35546_smallRNA_17_summary.txt__HIT:1_RDR:4	17	615
MIR390	AT5G57735	AT5G57735.1	497	6	0	1	0	11	3	0	0		1	0	0	1	7	0	0	1		12.0724	0	2.01207	0	22.1328	6.03622	0	0		2.01207	0	0	2.01207	14.0845	0	0	2.01207				>105114_smallRNA_17_summary.txt__HIT:1_RDR:11	17	329	313	ttagaagatttttcttg	>110200_smallRNA_17_summary.txt__HIT:1_RDR:6	17	298
MIR856	AT5G41610	AT5G41610.1	2838	22	0	0	12	105	29	1	11		21	0	1	10	104	26	2	8		7.75194	0	0	4.22833	36.9979	10.2185	0.352361	3.87597		7.39958	0	0.352361	3.52361	36.6455	9.16138	0.704722	2.81889				>55129_smallRNA_17_summary.txt__HIT:1_RDR:4	17	643	627	cgtttgctcttggcatt	>44437_smallRNA_17_summary.txt__HIT:1_RDR:11	17	1067
[truncated: 206 more columns]

## Sheet: Predicted targets
			sense small RNA raw data(unique sense smRNA number/locus)										antisense small RNA raw data(unique @-smRNA number/locus)									sense small RNA normalized data(unique sense smRNA number/locus/kb)									antisense small RNA normalized data(unique @-smRNA number/locus/kb)																small RNA information
miRNA	Locus	Gene Model	Length Of Gene	17bp	18bp	19bp	20bp	21bp	22bp	23bp	>=24bp		17bp	18bp	19bp	20bp	21bp	22bp	23bp	>=24bp		17bp	18bp	19bp	20bp	21bp	22bp	23bp	>=24bp		17bp	18bp	19bp	20bp	21bp	22bp	23bp	>=24bp
AT1G07650.1		AT1G07650.1	3452	0	0	0	0	0	0	1	0		0	0	0	0	1	0	0	0		0	0	0	0	0	0	0.289687	0		0	0	0	0	0.289687	0	0	0
AT1G12010.1		AT1G12010.1	1294	0	0	0	0	0	0	0	0		0	0	0	0	0	0	0	0		0	0	0	0	0	0	0	0		0	0	0	0	0	0	0	0
AT1G15670.1		AT1G15670.1	1540	0	0	0	0	7	2	2	7		0	0	0	0	2	0	2	3		0	0	0	0	4.54545	1.2987	1.2987	4.54545		0	0	0	0	1.2987	0	1.2987	1.94805
AT1G17770.1		AT1G17770.1	2083	0	0	0	0	0	0	0	0		0	0	0	0	0	0	0	0		0	0	0	0	0	0	0	0		0	0	0	0	0	0	0	0
AT1G20920.1		AT1G20920.2	4440	0	0	0	0	1	0	0	0		0	0	0	0	0	0	0	0		0	0	0	0	0.225225	0	0	0		0	0	0	0	0	0	0	0
AT1G54380.1		AT1G54380.1	1880	0	0	0	0	0	1	0	0		0	0	0	0	0	0	0	0		0	0	0	0	0	0.531915	0	0		0	0	0	0	0	0	0	0
AT2G01830.1		AT2G01830.2	3659	0	0	0	0	0	0	0	0		0	0	0	0	1	0	0	0		0	0	0	0	0	0	0	0		0	0	0	0	0.273299	0	0	0
AT2G06095.1		AT2G06095.1	352	0	0	0	0	0	0	0	3		0	0	0	0	0	0	0	0		0	0	0	0	0	0	0	8.52273		0	0	0	0	0	0	0	0
AT2G13270.1		AT2G13270.1	1138	0	0	0	0	3	1	0	3		0	0	0	0	1	2	0	4		0	0	0	0	2.6362	0.878735	0	2.6362		0	0	0	0	0.878735	1.75747	0	3.51494
AT2G42510.1		AT2G42510.1	1966	0	0	0	0	0	0	0	0		0	0	0	0	0	0	0	0		0	0	0	0	0	0	0	0		0	0	0	0	0	0	0	0
AT2G44310.1		AT2G44310.1	616	0	0	0	0	4	0	0	2		0	0	0	0	0	0	0	0		0	0	0	0	6.49351	0	0	3.24675		0	0	0	0	0	0	0	0
AT3G13100.1		AT3G13100.1	4607	0	0	0	0	0	0	0	0		0	0	0	0	0	0	0	0		0	0	0	0	0	0	0	0		0	0	0	0	0	0	0	0
AT3G42350.1		AT3G42350.1	421	0	0	0	0	0	0	0	1		0	0	0	0	0	0	0	0		0	0	0	0	0	0	0	2.3753		0	0	0	0	0	0	0	0
AT3G42670.1		AT3G42670.1	3880	0	0	0	0	0	0	0	0		0	0	0	0	0	0	1	0		0	0	0	0	0	0	0	0		0	0	0	0	0	0	0.257732	0
AT4G26110.1		AT4G26110.1	1614	0	0	0	0	0	0	0	0		0	0	0	0	0	0	0	0		0	0	0	0	0	0	0	0		0	0	0	0	0	0	0	0
CANDIDATEB	AT1G07640	AT1G07640.3	1589	0	0	0	0	2	0	0	0		0	0	0	0	1	0	0	0		0	0	0	0	1.25865	0	0	0		0	0	0	0	0.629327	0	0	0
CANDIDATEB	AT1G21340	AT1G21340.1	784	0	0	0	0	0	0	0	0		0	0	0	0	0	0	0	0		0	0	0	0	0	0	0	0		0	0	0	0	0	0	0	0
CANDIDATEB	AT1G26790	AT1G26790.1	1192	0	0	0	0	0	0	0	1		0	0	0	0	1	0	0	1		0	0	0	0	0	0	0	0.838926		0	0	0	0	0.838926	0	0	0.838926
CANDIDATEB	AT1G47655	AT1G47655.1	943	0	0	0	0	0	0	0	0		0	0	0	0	0	0	0	0		0	0	0	0	0	0	0	0		0	0	0	0	0	0	0	0
CANDIDATEB	AT1G51700	AT1G51700.1	1121	0	0	0	0	1	0	0	0		0	0	0	0	0	0	0	0		0	0	0	0	0.892061	0	0	0		0	0	0	0	0	0	0	0
CANDIDATEB	AT1G64620	AT1G64620.1	1590	0	0	0	0	1	1	0	1		0	0	0	0	0	0	0	0		0	0	0	0	0.628931	0.628931	0	0.628931		0	0	0	0	0	0	0	0
CANDIDATEB	AT1G69570	AT1G69570.1	1710	1	0	0	0	5	0	0	2		0	0	0	0	6	0	0	0		0.584795	0	0	0	2.92398	0	0	1.16959		0	0	0	0	3.50877	0	0	0									>46392_smallRNA_17_summary.txt__HIT:1_RDR:2	17	1084
CANDIDATEB	AT2G28810	AT2G28810.1	1372	0	0	0	0	0	1	0	0		0	0	0	0	0	0	0	0		0	0	0	0	0	0.728863	0	0		0	0	0	0	0	0	0	0
CANDIDATEB	AT3G21270	AT3G21270.1	1080	0	0	0	1	3	0	0	0		0	0	0	0	1	0	0	0		0	0	0	0.925926	2.77778	0	0	0		0	0	0	0	0.925926	0	0	0
CANDIDATEB	AT3G50410	AT3G50410.1	1014	0	0	0	0	0	0	0	0		0	0	0	0	0	0	0	0		0	0	0	0	0	0	0	0		0	0	0	0	0	0	0	0
CANDIDATEB	AT3G52440	AT3G52440.1	745	0	0	0	0	0	0	0	0		0	0	0	0	0	0	0	0		0	0	0	0	0	0	0	0		0	0	0	0	0	0	0	0
CANDIDATEB	AT3G55370	AT3G55370.2	1614	0	0	0	0	0	0	0	0		0	0	0	0	0	0	0	0		0	0	0	0	0	0	0	0		0	0	0	0	0	0	0	0
CANDIDATEB	AT4G00940	AT4G00940.1	971	0	0	0	0	0	0	0	0		0	0	0	0	3	0	0	0		0	0	0	0	0	0	0	0		0	0	0	0	3.0896	0	0	0
CANDIDATEB	AT4G38000	AT4G38000.1	967	0	0	0	0	0	0	0	0		0	0	0	0	0	0	0	0		0	0	0	0	0	0	0	0		0	0	0	0	0	0	0	0
CANDIDATEB	AT5G02460	AT5G02460.1	1555	0	0	0	0	1	0	0	0		0	0	0	0	0	0	0	0		0	0	0	0	0.643087	0	0	0		0	0	0	0	0	0	0	0
CANDIDATEB	AT5G39660	AT5G39660.1	1907	0	0	0	0	0	0	0	0		0	0	0	0	0	0	0	0		0	0	0	0	0	0	0	0		0	0	0	0	0	0	0	0
CANDIDATEB	AT5G60850	AT5G60850.1	1426	0	1	0	0	0	0	0	0		0	0	0	0	1	0	0	0		0	0.701262	0	0	0	0	0	0		0	0	0	0	0.701262	0	0	0										>6427_bartel_GSM118373.txt_2	18
CANDIDATEB	AT5G62430	AT5G62430.1	1250	0	0	0	0	2	1	0	0		0	0	0	1	1	0	0	0		0	0	0	0	1.6	0.8	0	0		0	0	0	0.8	0.8	0	0	0
CANDIDATEB	AT5G62940	AT5G62940.1	1561	0	0	0	0	0	0	0	0		0	0	0	0	0	0	0	0		0	0	0	0	0	0	0	0		0	0	0	0	0	0	0	0
CANDIDATEB	AT5G65590	AT5G65590.1	1392	0	0	0	0	1	0	0	0		0	0	0	0	0	0	0	0		0	0	0	0	0.718391	0	0	0		0	0	0	0	0	0	0	0
CANDIDATEB	AT5G66940	AT5G66940.1	679	0	0	0	0	0	0	0	0		0	0	0	0	0	0	0	0		0	0	0	0	0	0	0	0		0	0	0	0	0	0	0	0
CANDIDATEC	AT2G30690	AT2G30690.1	2368	0	0	0	0	0	0	0	0		0	0	0	0	0	0	0	0		0	0	0	0	0	0	0	0		0	0	0	0	0	0	0	0
CANDIDATED	AT3G08500	AT3G08500.1	1371	0	0	0	0	0	0	1	5		0	0	0	0	0	0	0	4		0	0	0	0	0	0	0.729395	3.64697		0	0	0	0	0	0	0	2.91758
MIR156	AT1G69170	AT1G69170.1	1830	0	0	0	0	2	0	0	0		0	0	0	0	0	0	0	0		0	0	0	0	1.0929	0	0	0		0	0	0	0	0	0	0	0
MIR156	AT2G42200	AT2G42200.1	1502	0	0	0	0	0	0	0	0		0	0	0	0	1	0	0	0		0	0	0	0	0	0	0	0		0	0	0	0	0.665779	0	0	0
MIR156	AT3G15270	AT3G15270.1	896	0	1	0	0	0	0	0	0		0	0	0	0	1	0	0	0		0	1.11607	0	0	0	0	0	0		0	0	0	0	1.11607	0	0	0										>60802_bartel_GSM118373.txt_1	18
MIR156	AT3G57920	AT3G57920.1	1378	0	0	0	0	0	0	0	0		0	0	0	0	0	0	0	0		0	0	0	0	0	0	0	0		0	0	0	0	0	0	0	0
MIR156	AT5G50570	AT5G50570.1	1777	0	0	0	0	0	0	0	0		0	0	0	0	0	0	0	0		0	0	0	0	0	0	0	0		0	0	0	0	0	0	0	0
MIR156	AT5G50570	AT5G50570.2	1642	0	0	0	0	0	0	0	0		0	0	0	0	0	0	0	0		0	0	0	0	0	0	0	0		0	0	0	0	0	0	0	0
MIR156	AT5G50670	AT5G50670.1	1436	0	0	0	0	0	0	0	0		0	0	0	0	0	0	0	0		0	0	0	0	0	0	0	0		0	0	0	0	0	0	0	0
MIR158	AT1G22000	AT1G22000.1	2185	1	0	0	0	1	2	1	6		1	0	1	0	0	2	0	10		0.457666	0	0	0	0.457666	0.915332	0.457666	2.746		0.457666	0	0.457666	0	0	0.915332	0	4.57666									>18906_smallRNA_17_summary.txt__HIT:1_SD1:4_SD2:1_SDC:2	17	571
MIR158	AT1G64100	AT1G64100.2	2422	0	0	0	0	2	0	0	0		0	0	0	0	0	0	0	0		0	0	0	0	0.825764	0	0	0		0	0	0	0	0	0	0	0
MIR158	AT3G03580	AT3G03580.1	2842	0	0	0	0	0	0	0	0		0	0	0	0	0	0	0	0		0	0	0	0	0	0	0	0		0	0	0	0	0	0	0	0
MIR158	AT3G47170	AT3G47170.1	1408	0	0	0	0	0	0	0	0		0	0	0	0	0	0	0	1		0	0	0	0	0	0	0	0		0	0	0	0	0	0	0	0.710227
MIR159	AT1G30210	AT1G30210.1	1673	1	0	0	0	2	1	0	0		0	0	0	0	1	0	0	0		0.597729	0	0	0	1.19546	0.597729	0	0		0	0	0	0	0.597729	0	0	0									>87390_smallRNA_17_summary.txt__HIT:1_SD1:3_SDC:1	17	1533
MIR159	AT1G53230	AT1G53230.1	1845	1	0	0	2	11	0	0	1		1	0	0	0	12	0	1	0		0.542005	0	0	1.08401	5.96206	0	0	0.542005		0.542005	0	0	0	6.50407	0	0.542005	0									>107860_smallRNA_17_summary.txt__HIT:1_SD1:1_SD2:1_SDC:1	17	1019
MIR159	AT2G26950	AT2G26950.1	1165	0	0	0	0	0	0	0	0		0	0	0	0	1	0	0	0		0	0	0	0	0	0	0	0		0	0	0	0	0.858369	0	0	0
MIR159	AT2G31070	AT2G31070.1	2018	1	0	0	0	1	0	0	0		0	0	0	0	1	0	0	0		0.49554	0	0	0	0.49554	0	0	0		0	0	0	0	0.49554	0	0	0									>106959_smallRNA_17_summary.txt__HIT:1_RDR:1	17	1429
MIR159	AT2G32460	AT2G32460.1	1793	0	0	0	0	0	0	0	0		0	0	0	0	2	0	0	0		0	0	0	0	0	0	0	0		0	0	0	0	1.11545	0	0	0
MIR159	AT3G15030	AT3G15030.1	2016	2	0	1	0	5	0	0	0		0	0	0	0	4	1	0	0		0.992063	0	0.496032	0	2.48016	0	0	0		0	0	0	0	1.98413	0.496032	0	0									>81131_smallRNA_17_summary.txt__HIT:1_RDR:1	17	1164
MIR159	AT3G60460	AT3G60460.1	895	0	0	0	0	0	0	0	0		0	0	0	0	0	0	0	0		0	0	0	0	0	0	0	0		0	0	0	0	0	0	0	0
MIR159	AT4G18390	AT4G18390.1	1846	0	0	0	0	5	0	0	1		0	0	0	1	7	1	0	0		0	0	0	0	2.70856	0	0	0.541712		0	0	0	0.541712	3.79198	0.541712	0	0
MIR159	AT4G26930	AT4G26930.1	1171	0	0	0	0	0	0	0	0		0	0	0	0	0	0	0	0		0	0	0	0	0	0	0	0		0	0	0	0	0	0	0	0
MIR159	AT5G55020	AT5G55020.1	1573	0	0	0	0	0	0	0	0		0	0	0	0	0	0	0	0		0	0	0	0	0	0	0	0		0	0	0	0	0	0	0	0
MIR161	AT1G62590	AT1G62590.1	2213	0	0	0	0	20	1	0	1		0	0	0	1	14	2	0	0		0	0	0	0	9.03751	0.451875	0	0.451875		0	0	0	0.451875	6.32625	0.903751	0	0
MIR161	AT1G62670	AT1G62670.1	1894	2	0	0	1	32	0	0	0		0	0	0	0	11	0	0	1		1.05597	0	0	0.527983	16.8955	0	0	0		0	0	0	0	5.80781	0	0	0.527983									>4846_smallRNA_17_summary.txt__HIT:1_RDR:2	17	774
MIR161	AT1G62720	AT1G62720.1	1620	0	0	0	0	7	0	0	0		0	0	0	0	3	0	0	0		0	0	0	0	4.32099	0	0	0		0	0	0	0	1.85185	0	0	0
MIR161	AT1G62910	AT1G62910.1	3406	4	0	1	1	61	6	3	2		3	0	0	4	57	11	0	2		1.1744	0	0.2936	0.2936	17.9096	1.7616	0.880799	0.587199		0.880799	0	0	1.1744	16.7352	3.22959	0	0.587199									>101477_smallRNA_17_summary.txt__HIT:1_RDR:7	17	1586
MIR161	AT1G63080	AT1G63080.1	3187	17	0	0	9	130	24	2	5		11	0	2	4	67	8	0	3		5.33417	0	0	2.82397	40.7907	7.53059	0.627549	1.56887		3.45152	0	0.627549	1.2551	21.0229	2.5102	0	0.941324									>45512_smallRNA_17_summary.txt__HIT:1_SD1:23_SDC:12	17	1176
MIR161	AT1G63150	AT1G63150.1	2050	12	0	1	5	132	22	4	4		12	0	2	15	103	19	4	5		5.85366	0	0.487805	2.43902	64.3902	10.7317	1.95122	1.95122		5.85366	0	0.97561	7.31707	50.2439	9.26829	1.95122	2.43902									>8104_smallRNA_17_summary.txt__HIT:1_RDR:1	17	782
MIR161	AT1G63230	AT1G63230.1	1573	3	0	0	0	31	2	0	0		0	0	0	1	19	4	0	0		1.90718	0	0	0	19.7076	1.27146	0	0		0	0	0	0.635728	12.0788	2.54291	0	0									>70787_smallRNA_17_summary.txt__HIT:1_FLR:1	17	822
MIR161	AT1G63400	AT1G63400.1	1735	1	0	0	0	12	1	0	0		0	0	0	0	8	0	0	0		0.576369	0	0	0	6.91643	0.576369	0	0		0	0	0	0	4.61095	0	0	0									>104120_smallRNA_17_summary.txt__HIT:1_RDR:1	17	898
MIR161	AT2G41720	AT2G41720.1	2576	1	0	0	0	8	1	1	0		2	0	0	0	2	0	0	0		0.388199	0	0	0	3.10559	0.388199	0.388199	0		0.776398	0	0	0	0.776398	0	0	0									>97000_smallRNA_17_summary.txt__HIT:1_RDR:6	17	1271
MIR161	AT3G16710	AT3G16710.1	1306	0	0	0	0	2	1	0	0		0	0	0	0	1	0	0	0		0	0	0	0	1.53139	0.765697	0	0		0	0	0	0	0.765697	0	0	0
MIR161	AT4G26800	AT4G26800.1	1843	0	0	0	0	0	0	0	0		0	0	0	0	0	0	0	0		0	0	0	0	0	0	0	0		0	0	0	0	0	0	0	0
MIR161	AT5G16640	AT5G16640.1	2043	3	0	2	2	32	4	2	2		1	0	0	0	13	0	0	0		1.46843	0	0.978953	0.978953	15.6632	1.95791	0.978953	0.978953		0.489476	0	0	0	6.36319	0	0	0									>73830_smallRNA_17_summary.txt__HIT:1_FLR:2_SD1:3_SD2:2_SDC:1	17	820
MIR161	AT5G41170	AT5G41170.1	2100	2	0	0	0	4	2	0	0		1	0	0	0	4	0	0	0		0.952381	0	0	0	1.90476	0.952381	0	0		0.47619	0	0	0	1.90476	0	0	0									>83613_smallRNA_17_summary.txt__HIT:1_RDR:2	17	1292
MIR161	AT5G65560	AT5G65560.1	2768	0	0	0	0	1	0	0	1		0	0	0	0	0	0	0	0		0	0	0	0	0.361272	0	0	0.361272		0	0	0	0	0	0	0	0
MIR164	AT3G12977	AT3G12977.1	951	0	0	0	0	0	0	0	0		0	0	0	0	0	0	0	0		0	0	0	0	0	0	0	0		0	0	0	0	0	0	0	0
MIR164	AT5G39610	AT5G39610.1	1188	0	0	0	0	0	0	0	0		0	0	0	0	0	0	0	1		0	0	0	0	0	0	0	0		0	0	0	0	0	0	0	0.841751
MIR169	AT3G14020	AT3G14020.1	928	0	0	0	0	1	0	0	0		0	0	0	0	2	0	0	0		0	0	0	0	1.07759	0	0	0		0	0	0	0	2.15517	0	0	0
MIR169	AT3G20910	AT3G20910.1	1231	0	0	0	0	1	0	0	0		0	0	0	0	2	0	0	0		0	0	0	0	0.812348	0	0	0		0	0	0	0	1.6247	0	0	0
MIR169	AT5G12840	AT5G12840.2	1468	0	0	0	0	1	0	0	0		0	0	0	0	0	0	0	0		0	0	0	0	0.681199	0	0	0		0	0	0	0	0	0	0	0
MIR170	AT2G45160	AT2G45160.1	2290	3	1	0	0	17	2	0	0		1	0	0	0	21	2	0	1		1.31004	0.436681	0	0	7.42358	0.873362	0	0		0.436681	0	0	0	9.17031	0.873362	0	0.436681									>110852_smallRNA_17_summary.txt__HIT:1_RDR:1	17	455
MIR170	AT3G60630	AT3G60630.1	2245	1	0	0	0	19	4	0	0		0	0	0	0	19	1	0	0		0.445434	0	0	0	8.46325	1.78174	0	0		0	0	0	0	8.46325	0.445434	0	0									>48827_smallRNA_17_summary.txt__HIT:1_RDR:3	17	1758
MIR170	AT4G00150	AT4G00150.1	2089	2	0	0	2	18	5	0	0		6	0	0	1	17	2	0	0		0.957396	0	0	0.957396	8.61656	2.39349	0	0		2.87219	0	0	0.478698	8.13787	0.957396	0	0									>28889_smallRNA_17_summary.txt__HIT:1_RDR:1	17	1772
MIR172	AT2G39250	AT2G39250.1	1245	0	0	0	0	1	0	0	0		0	0	0	0	0	0	0	0		0	0	0	0	0.803213	0	0	0		0	0	0	0	0	0	0	0
MIR172	AT3G54990	AT3G54990.1	1042	0	0	0	0	0	0	0	0		0	0	0	1	3	0	0	1		0	0	0	0	0	0	0	0		0	0	0	0.959693	2.87908	0	0	0.959693
MIR172	AT4G39620	AT4G39620.1	1693	0	0	0	0	1	1	0	0		0	0	0	0	1	0	0	0		0	0	0	0	0.590667	0.590667	0	0		0	0	0	0	0.590667	0	0	0
MIR390	AT3G17185	AT3G17185.2	948	49	1	11	28	196	55	13	20		23	3	19	51	152	53	14	39		51.6878	1.05485	11.6034	29.5359	206.751	58.0169	13.7131	21.097		24.2616	3.16456	20.0422	53.7975	160.338	55.9072	14.7679	41.1392									>60467_smallRNA_17_summary.txt__HIT:1_FLR:5_RDR:7	17	740
MIR391(3')	AT1G72000	AT1G72000.1	1501	0	0	0	0	0	0	0	0		0	0	0	0	0	0	0	0		0	0	0	0	0	0	0	0		0	0	0	0	0	0	0	0
MIR395	AT4G14680	AT4G14680.1	1634	1	0	0	0	1	0	0	0		0	0	0	0	0	0	0	0		0.611995	0	0	0	0.611995	0	0	0		0	0	0	0	0	0	0	0									>49025_smallRNA_17_summary.txt__HIT:1_SD2:1_SDC:1	17	499
MIR395	AT5G10180	AT5G10180.1	2418	0	0	0	0	1	0	0	1		0	0	0	0	0	0	0	0		0	0	0	0	0.413565	0	0	0.413565		0	0	0	0	0	0	0	0
MIR396	AT2G40760	AT2G40760.1	1527	0	0	0	0	0	0	0	0		0	0	0	0	0	0	0	0		0	0	0	0	0	0	0	0		0	0	0	0	0	0	0	0
MIR396	AT3G52910	AT3G52910.1	1481	0	0	0	0	2	0	0	1		0	0	0	0	0	0	0	0		0	0	0	0	1.35044	0	0	0.675219		0	0	0	0	0	0	0	0
MIR396	AT4G27180	AT4G27180.1	2609	0	0	0	0	1	0	0	2		0	0	0	0	0	0	0	0		0	0	0	0	0.383289	0	0	0.766577		0	0	0	0	0	0	0	0
MIR397	AT3G60250	AT3G60250.1	1355	0	0	0	0	0	0	0	0		0	0	0	0	0	0	0	0		0	0	0	0	0	0	0	0		0	0	0	0	0	0	0	0
MIR397	AT5G12250	AT5G12250.1	1697	0	0	0	0	1	0	0	0		0	0	0	0	0	0	0	0		0	0	0	0	0.589275	0	0	0		0	0	0	0	0	0	0	0
MIR398	AT2G28190	AT2G28190.1	968	0	0	0	0	4	1	0	0		0	0	0	0	0	0	0	0		0	0	0	0	4.13223	1.03306	0	0		0	0	0	0	0	0	0	0
MIR400	AT1G06580	AT1G06580.1	2053	1	0	1	0	16	0	0	0		0	0	0	0	9	0	0	0		0.487092	0	0.487092	0	7.79347	0	0	0		0	0	0	0	4.38383	0	0	0									>15062_smallRNA_17_summary.txt__HIT:1_SD1:1_SDC:1	17	1018
MIR400	AT1G20300	AT1G20300.1	1908	1	0	0	0	0	0	0	0		0	0	0	0	0	0	0	0		0.524109	0	0	0	0	0	0	0		0	0	0	0	0	0	0	0									>1512_smallRNA_17_summary.txt__HIT:1_SD1:3_SDC:1	17	199
MIR400	AT1G22960	AT1G22960.1	2158	0	0	0	0	1	0	0	0		0	0	0	0	0	0	0	0		0	0	0	0	0.463392	0	0	0		0	0	0	0	0	0	0	0
MIR400	AT1G62930	AT1G62930.1	2151	0	0	1	5	29	6	1	2		1	0	0	0	29	8	2	0		0	0	0.4649	2.3245	13.4821	2.7894	0.4649	0.9298		0.4649	0	0	0	13.4821	3.7192	0.9298	0											>46429_hannon_GSM253623.txt_1
MIR400	AT1G63070	AT1G63070.1	1774	3	0	0	0	0	0	0	4		1	0	0	0	3	1	1	2		1.69109	0	0	0	0	0	0	2.25479		0.563698	0	0	0	1.69109	0.563698	0.563698	1.1274									>100673_smallRNA_17_summary.txt__HIT:1_SD2:3_SDC:1	17	813
MIR400	AT1G63130	AT1G63130.1	2421	20	1	4	10	108	23	1	2		14	0	3	7	72	16	0	3		8.26105	0.413052	1.65221	4.13052	44.6097	9.50021	0.413052	0.826105		5.78273	0	1.23916	2.89137	29.7398	6.60884	0	1.23916									>48466_smallRNA_17_summary.txt__HIT:1_SD1:1_SD2:1_SDC:1	17	770
MIR400	AT1G63330	AT1G63330.1	1678	0	0	0	0	0	0	0	0		0	0	0	0	0	0	0	0		0	0	0	0	0	0	0	0		0	0	0	0	0	0	0	0
MIR400	AT1G64580	AT1G64580.1	3169	2	0	1	1	42	3	0	0		1	0	0	0	16	1	0	0		0.631114	0	0.315557	0.315557	13.2534	0.946671	0	0		0.315557	0	0	0	5.04891	0.315557	0	0									>15212_smallRNA_17_summary.txt__HIT:1_FLR:1	17	1101
MIR400	AT2G31400	AT2G31400.1	3111	2	0	0	2	3	0	0	1		1	0	0	0	1	0	0	0		0.64288	0	0	0.64288	0.96432	0	0	0.32144		0.32144	0	0	0	0.32144	0	0	0									>1852_smallRNA_17_summary.txt__HIT:1_SD1:1_SDC:1	17	2810
MIR400	AT3G16910	AT3G16910.1	1977	0	0	0	0	4	0	0	0		0	0	0	0	1	0	0	0		0	0	0	0	2.02327	0	0	0		0	0	0	0	0.505817	0	0	0
MIR400	AT3G22470	AT3G22470.1	2038	0	0	0	0	4	0	0	0		0	0	0	0	0	0	0	0		0	0	0	0	1.96271	0	0	0		0	0	0	0	0	0	0	0
MIR400	AT4G19440	AT4G19440.1	3330	0	0	0	0	2	0	0	0		0	0	0	0	0	0	0	0		0	0	0	0	0.600601	0	0	0		0	0	0	0	0	0	0	0
MIR400	AT5G39710	AT5G39710.1	2245	0	0	0	0	0	0	0	0		0	0	0	0	1	0	0	0		0	0	0	0	0	0	0	0		0	0	0	0	0.445434	0	0	0
MIR400	AT5G46680	AT5G46680.1	1635	0	0	0	0	0	0	0	0		0	0	0	0	0	0	0	0		0	0	0	0	0	0	0	0		0	0	0	0	0	0	0	0
MIR402	AT4G34060	AT4G34060.1	3309	0	0	0	0	1	1	0	0		0	0	0	0	2	0	0	0		0	0	0	0	0.302206	0.302206	0	0		0	0	0	0	0.604412	0	0	0
MIR408	AT2G02850	AT2G02850.1	709	0	0	0	0	0	0	0	0		0	1	0	0	1	0	0	0		0	0	0	0	0	0	0	0		0	1.41044	0	0	1.41044	0	0	0
MIR408	AT2G30210	AT2G30210.1	2033	0	0	0	0	0	0	0	0		0	0	0	0	0	0	0	0		0	0	0	0	0	0	0	0		0	0	0	0	0	0	0	0
MIR408	AT2G47020	AT2G47020.1	1759	1	0	0	0	3	0	0	0		4	1	4	6	9	6	3	3		0.568505	0	0	0	1.70551	0	0	0		2.27402	0.568505	2.27402	3.41103	5.11654	3.41103	1.70551	1.70551									>60846_smallRNA_17_summary.txt__HIT:1_RDR:5	17	1662
MIR408	AT5G05390	AT5G05390.1	1699	0	0	0	0	2	1	0	0		0	0	0	1	5	1	0	0		0	0	0	0	1.17716	0.588582	0	0		0	0	0	0.588582	2.94291	0.588582	0	0
MIR408	AT5G07130	AT5G07130.1	1804	0	0	0	0	0	0	0	0		0	0	0	0	0	1	0	1		0	0	0	0	0	0	0	0		0	0	0	0	0	0.554324	0	0.554324
MIR447	AT3G45090	AT3G45090.1	2536	0	0	1	0	0	0	0	0		0	0	0	0	0	0	0	0		0	0	0.394322	0	0	0	0	0		0	0	0	0	0	0	0	0											>18403_bartel_GSM118372.txt_1
MIR472	AT1G12210	AT1G12210.1	2659	0	0	0	0	0	0	0	0		0	0	0	0	0	0	0	0		0	0	0	0	0	0	0	0		0	0	0	0	0	0	0	0
MIR472	AT1G12220	AT1G12220.1	2884	0	0	0	0	23	1	0	0		0	0	0	0	11	0	0	0		0	0	0	0	7.97503	0.346741	0	0		0	0	0	0	3.81415	0	0	0
MIR472	AT1G12280	AT1G12280.1	2686	0	0	0	0	8	0	0	0		0	0	0	0	5	0	1	0		0	0	0	0	2.97841	0	0	0		0	0	0	0	1.8615	0	0.372301	0
MIR472	AT1G12290	AT1G12290.1	2656	0	0	0	1	6	1	0	0		0	0	0	0	4	1	0	1		0	0	0	0.376506	2.25904	0.376506	0	0		0	0	0	0	1.50602	0.376506	0	0.376506
MIR472	AT1G15890	AT1G15890.1	2908	0	0	0	0	15	1	0	0		0	0	0	0	5	1	0	0		0	0	0	0	5.15818	0.343879	0	0		0	0	0	0	1.71939	0.343879	0	0
MIR472	AT1G62630	AT1G62630.1	2683	0	0	0	0	6	0	0	0		0	0	0	0	0	0	0	0		0	0	0	0	2.2363	0	0	0		0	0	0	0	0	0	0	0
MIR472	AT1G63360	AT1G63360.1	2656	0	0	0	0	5	2	0	0		0	0	0	0	10	0	0	0		0	0	0	0	1.88253	0.753012	0	0		0	0	0	0	3.76506	0	0	0
MIR472	AT4G10780	AT4G10780.1	2680	0	0	0	0	0	0	0	0		0	0	0	0	1	0	0	0		0	0	0	0	0	0	0	0		0	0	0	0	0.373134	0	0	0
MIR472	AT4G27190	AT4G27190.1	2959	0	0	0	0	0	0	0	0		0	0	0	0	0	0	0	0		0	0	0	0	0	0	0	0		0	0	0	0	0	0	0	0
MIR472	AT5G05400	AT5G05400.1	2626	0	0	0	0	1	0	0	0		0	0	0	0	0	0	0	0		0	0	0	0	0.380807	0	0	0		0	0	0	0	0	0	0	0
MIR472	AT5G43730	AT5G43730.1	2548	2	0	0	1	7	3	0	1		0	0	0	0	6	0	0	0		0.784929	0	0	0.392465	2.74725	1.17739	0	0.392465		0	0	0	0	2.35479	0	0	0									>58467_smallRNA_17_summary.txt__HIT:1_RDR:2	17	689
MIR472	AT5G47260	AT5G47260.1	2659	3	0	2	2	11	4	6	38		3	0	0	0	6	3	5	27		1.12824	0	0.752162	0.752162	4.13689	1.50432	2.25649	14.2911		1.12824	0	0	0	2.25649	1.12824	1.88041	10.1542									>42634_smallRNA_17_summary.txt__HIT:1_FLR:2	17	1607
MIR472	AT5G63020	AT5G63020.1	2857	0	0	1	1	40	6	0	0		0	0	0	1	23	2	0	1		0	0	0.350018	0.350018	14.0007	2.10011	0	0		0	0	0	0.350018	8.0504	0.700035	0	0.350018											>15832_hannon_GSM253622.txt_3
MIR771	AT1G76810	AT1G76810.1	4393	0	1	0	0	3	0	0	0		0	0	0	0	0	0	0	0		0	0.227635	0	0	0.682905	0	0	0		0	0	0	0	0	0	0	0										>47727_bartel_GSM118373.txt_1	18
MIR772 (5')	AT2G28010	AT2G28010.1	1192	0	0	0	0	0	0	0	0		0	0	0	0	0	0	0	0		0	0	0	0	0	0	0	0		0	0	0	0	0	0	0	0
MIR774	AT3G17265	AT3G17265.1	1039	0	0	0	0	0	0	0	1		0	0	0	0	0	0	0	0		0	0	0	0	0	0	0	0.962464		0	0	0	0	0	0	0	0
MIR774	AT3G17490	AT3G17490.1	1168	0	0	0	0	1	0	1	1		0	0	0	0	0	0	0	0		0	0	0	0	0.856164	0	0.856164	0.856164		0	0	0	0	0	0	0	0
MIR774	AT3G22720	AT3G22720.1	1138	0	0	0	0	1	0	1	1		0	0	0	0	1	0	0	1		0	0	0	0	0.878735	0	0.878735	0.878735		0	0	0	0	0.878735	0	0	0.878735
MIR776	AT5G62310	AT5G62310.1	3558	0	0	0	0	0	0	0	0		0	0	0	0	0	1	0	0		0	0	0	0	0	0	0	0		0	0	0	0	0	0.281057	0	0
MIR777	AT1G30060	AT1G30060.1	532	0	0	0	0	3	0	0	3		0	0	0	0	0	0	0	1		0	0	0	0	5.6391	0	0	5.6391		0	0	0	0	0	0	0	1.8797
MIR778	AT2G22740	AT2G22740.1	2590	0	0	0	0	0	0	0	0		0	0	0	0	1	1	0	0		0	0	0	0	0	0	0	0		0	0	0	0	0.3861	0.3861	0	0
MIR778	AT2G35160	AT2G35160.1	2799	0	0	0	0	0	0	0	0		0	0	0	0	0	0	0	1		0	0	0	0	0	0	0	0		0	0	0	0	0	0	0	0.35727
MIR779	AT5G53890	AT5G53890.1	3439	0	0	0	0	1	0	0	0		0	0	0	0	0	0	0	0		0	0	0	0	0.290782	0	0	0		0	0	0	0	0	0	0	0
MIR781	AT5G23480	AT5G23480.1	752	0	0	0	0	0	0	0	0		0	0	0	0	0	0	0	0		0	0	0	0	0	0	0	0		0	0	0	0	0	0	0	0
MIR822	AT2G02620	AT2G02620.1	2122	0	0	0	0	1	0	0	0		0	0	0	0	0	0	0	0		0	0	0	0	0.471254	0	0	0		0	0	0	0	0	0	0	0
MIR822	AT2G13900	AT2G13900.1	2167	0	0	0	0	0	0	0	0		0	0	0	0	0	0	0	0		0	0	0	0	0	0	0	0		0	0	0	0	0	0	0	0
MIR822	AT5G02330	AT5G02330.1	1972	0	0	0	0	0	0	0	0		0	0	0	0	0	0	0	0		0	0	0	0	0	0	0	0		0	0	0	0	0	0	0	0
MIR822	AT5G02350	AT5G02350.1	1957	0	0	0	0	0	0	0	0		0	0	0	0	0	0	0	0		0	0	0	0	0	0	0	0		0	0	0	0	0	0	0	0
MIR825	AT5G44970	AT5G44970.1	1171	0	0	0	0	0	0	0	0		0	0	0	0	0	0	0	0		0	0	0	0	0	0	0	0		0	0	0	0	0	0	0	0
MIR826	AT4G03060	AT4G03060.1	1635	0	0	0	0	3	0	1	15		0	0	0	0	0	1	0	5		0	0	0	0	1.83486	0	0.611621	9.17431		0	0	0	0	0	0.611621	0	3.0581
MIR827	AT1G63010	AT1G63010.3	2800	0	0	0	0	2	0	1	0		0	0	0	0	0	0	0	0		0	0	0	0	0.714286	0	0.357143	0		0	0	0	0	0	0	0	0
MIR828	AT3G60980	AT3G60980.1	1438	0	0	0	0	0	0	0	0		0	0	0	0	0	0	0	0		0	0	0	0	0	0	0	0		0	0	0	0	0	0	0	0
MIR828	AT5G52600	AT5G52600.1	702	0	0	0	0	1	0	0	0		0	0	0	0	0	0	0	0		0	0	0	0	1.4245	0	0	0		0	0	0	0	0	0	0	0
MIR829.1	AT5G18560	AT5G18560.1	1406	0	0	0	0	0	0	0	0		0	0	0	0	0	0	0	0		0	0	0	0	0	0	0	0		0	0	0	0	0	0	0	0
MIR831	AT3G12190	AT3G12190.1	811	0	0	0	0	0	0	0	0		0	0	0	0	0	0	0	0		0	0	0	0	0	0	0	0		0	0	0	0	0	0	0	0
MIR832 (5')	AT2G46960	AT2G46960.1	1603	0	0	0	0	0	0	0	0		0	0	0	0	0	0	0	0		0	0	0	0	0	0	0	0		0	0	0	0	0	0	0	0
MIR832 (5')	AT2G46960	AT2G46960.2	1855	0	0	0	0	0	0	0	0		0	0	0	0	0	0	0	0		0	0	0	0	0	0	0	0		0	0	0	0	0	0	0	0
MIR832(3')	AT4G30840	AT4G30840.1	1329	0	0	0	0	0	0	0	0		0	0	0	0	0	0	0	0		0	0	0	0	0	0	0	0		0	0	0	0	0	0	0	0
MIR834	AT3G03870	AT3G03870.1	1090	0	0	0	0	1	0	0	0		0	0	0	0	0	0	0	0		0	0	0	0	0.917431	0	0	0		0	0	0	0	0	0	0	0
MIR834	AT3G03870	AT3G03870.2	1335	0	0	0	0	1	0	0	0		0	0	0	0	0	0	0	0		0	0	0	0	0.749064	0	0	0		0	0	0	0	0	0	0	0
MIR834	AT3G10010	AT3G10010.1	4116	0	0	0	0	0	0	0	1		0	0	0	0	0	0	0	0		0	0	0	0	0	0	0	0.242954		0	0	0	0	0	0	0	0
MIR834	AT3G48050	AT3G48050.1	5483	0	0	0	0	4	1	0	0		0	0	0	0	2	0	0	0		0	0	0	0	0.729528	0.182382	0	0		0	0	0	0	0.364764	0	0	0
MIR834	AT4G00930	AT4G00930.1	3145	0	0	0	0	1	0	0	0		0	0	0	1	0	0	0	0		0	0	0	0	0.317965	0	0	0		0	0	0	0.317965	0	0	0	0
MIR834	AT5G05840	AT5G05840.1	1699	0	0	0	0	0	0	0	0		2	0	0	0	0	0	0	0		0	0	0	0	0	0	0	0		1.17716	0	0	0	0	0	0	0
MIR834	AT5G24510	AT5G24510.1	337	0	0	0	0	0	0	0	0		0	0	0	0	0	0	0	0		0	0	0	0	0	0	0	0		0	0	0	0	0	0	0	0
MIR835(3')	AT4G19600	AT4G19600.1	2040	0	1	1	0	1	0	0	0		0	0	0	0	0	0	0	0		0	0.490196	0.490196	0	0.490196	0	0	0		0	0	0	0	0	0	0	0										>77969_bartel_GSM118372.txt_1	18
MIR835(3')	AT5G46170	AT5G46170.1	1692	0	0	0	0	0	0	0	0		0	0	0	0	0	0	0	0		0	0	0	0	0	0	0	0		0	0	0	0	0	0	0	0
MIR835(5')	AT1G49560	AT1G49560.1	1436	0	0	0	0	1	0	0	0		0	0	0	0	1	0	0	0		0	0	0	0	0.696379	0	0	0		0	0	0	0	0.696379	0	0	0
MIR835(5')	AT1G80340	AT1G80340.1	1084	0	0	0	0	0	0	0	0		0	0	0	0	0	0	0	0		0	0	0	0	0	0	0	0		0	0	0	0	0	0	0	0
MIR835(5')	AT2G32120	AT2G32120.1	2093	1	0	0	0	0	0	0	0		0	0	0	0	0	0	0	0		0.477783	0	0	0	0	0	0	0		0	0	0	0	0	0	0	0									>71727_smallRNA_17_summary.txt__HIT:1_SD1:15_SD2:13_SDC:14	17	579
MIR835(5')	AT3G48910	AT3G48910.1	776	0	0	0	0	0	0	0	0		0	0	0	0	0	0	0	0		0	0	0	0	0	0	0	0		0	0	0	0	0	0	0	0
MIR837(5')	AT1G01160	AT1G01160.1	1046	0	0	0	0	0	0	0	0		0	0	0	0	0	0	0	0		0	0	0	0	0	0	0	0		0	0	0	0	0	0	0	0
MIR837(5')	AT1G16800	AT1G16800.1	5821	0	0	0	0	1	0	0	0		0	0	0	0	0	0	0	0		0	0	0	0	0.171792	0	0	0		0	0	0	0	0	0	0	0
MIR837(5')	AT1G23020	AT1G23020.1	2184	0	0	0	0	0	0	0	0		0	0	0	0	0	1	0	0		0	0	0	0	0	0	0	0		0	0	0	0	0	0.457875	0	0
MIR837(5')	AT1G52500	AT1G52500.1	1801	0	0	0	0	0	0	0	0		0	0	0	0	0	0	0	0		0	0	0	0	0	0	0	0		0	0	0	0	0	0	0	0
MIR837(5')	AT1G52590	AT1G52590.1	777	0	0	0	0	1	0	0	0		0	0	0	0	0	0	0	0		0	0	0	0	1.287	0	0	0		0	0	0	0	0	0	0	0
MIR837(5')	AT1G68845	AT1G68845.1	418	0	0	0	0	0	0	1	0		0	0	0	0	0	0	0	0		0	0	0	0	0	0	2.39234	0		0	0	0	0	0	0	0	0
MIR837(5')	AT4G00850	AT4G00850.1	1063	0	0	0	0	0	0	0	0		0	0	0	0	0	0	0	0		0	0	0	0	0	0	0	0		0	0	0	0	0	0	0	0
MIR837(5')	AT5G18590	AT5G18590.2	2702	0	0	0	0	2	2	0	0		1	0	0	0	0	0	0	0		0	0	0	0	0.740192	0.740192	0	0		0.370096	0	0	0	0	0	0	0
MIR838	AT1G12850	AT1G12850.1	1569	0	0	0	0	1	0	0	0		0	0	0	0	0	0	0	0		0	0	0	0	0.637349	0	0	0		0	0	0	0	0	0	0	0
MIR838	AT1G72360	AT1G72360.1	1017	0	0	0	0	0	0	0	0		0	1	0	0	0	0	0	0		0	0	0	0	0	0	0	0		0	0.983284	0	0	0	0	0	0
MIR838	AT2G45720	AT2G45720.2	2227	0	0	0	0	0	0	0	0		0	0	0	0	0	0	0	0		0	0	0	0	0	0	0	0		0	0	0	0	0	0	0	0
MIR838	AT3G12380	AT3G12380.1	2443	0	0	0	0	0	0	0	0		0	0	0	0	0	0	0	0		0	0	0	0	0	0	0	0		0	0	0	0	0	0	0	0
MIR838	AT5G21930	AT5G21930.2	3041	0	1	0	1	1	0	0	0		0	0	0	0	2	0	0	0		0	0.328839	0	0.328839	0.328839	0	0	0		0	0	0	0	0.657678	0	0	0										>55123_bartel_GSM118373.txt_1	18
MIR838	AT5G46030	AT5G46030.1	733	0	0	0	0	0	0	0	0		0	0	0	0	1	0	0	0		0	0	0	0	0	0	0	0		0	0	0	0	1.36426	0	0	0
MIR840	AT2G02740	AT2G02740.1	1095	0	0	0	0	0	0	0	0		0	0	0	0	0	0	0	0		0	0	0	0	0	0	0	0		0	0	0	0	0	0	0	0
MIR841	AT1G70470	AT1G70470.1	766	0	0	0	0	4	0	0	0		0	0	0	0	2	1	0	0		0	0	0	0	5.22193	0	0	0		0	0	0	0	2.61097	1.30548	0	0
MIR841	AT2G38810	AT2G38810.1	689	0	0	0	0	1	0	0	0		0	0	0	0	0	0	0	0		0	0	0	0	1.45138	0	0	0		0	0	0	0	0	0	0	0
MIR841	AT2G38810	AT2G38810.2	592	0	0	0	0	1	0	0	0		0	0	0	0	0	0	0	0		0	0	0	0	1.68919	0	0	0		0	0	0	0	0	0	0	0
MIR841	AT2G38810	AT2G38810.3	721	0	0	0	0	1	0	0	0		0	0	0	0	0	0	0	0		0	0	0	0	1.38696	0	0	0		0	0	0	0	0	0	0	0
MIR841	AT4G13570	AT4G13570.1	358	0	0	0	0	1	0	0	2		5	0	0	0	14	1	2	7		0	0	0	0	2.7933	0	0	5.58659		13.9665	0	0	0	39.1061	2.7933	5.58659	19.5531
MIR842	AT1G52100	AT1G52100.1	1575	0	0	0	0	0	0	0	0		0	0	0	0	0	0	0	0		0	0	0	0	0	0	0	0		0	0	0	0	0	0	0	0
MIR842	AT1G52120	AT1G52120.1	1565	0	0	0	0	0	0	0	0		0	0	0	0	0	0	0	0		0	0	0	0	0	0	0	0		0	0	0	0	0	0	0	0
MIR842	AT1G60130	AT1G60130.1	1804	0	0	0	0	0	0	0	0		0	0	0	0	0	0	0	0		0	0	0	0	0	0	0	0		0	0	0	0	0	0	0	0
MIR842	AT2G37340	AT2G37340.3	1399	0	0	0	1	0	0	0	0		0	0	0	0	0	0	0	0		0	0	0	0.714796	0	0	0	0		0	0	0	0	0	0	0	0
MIR842	AT3G43610	AT3G43610.1	3364	0	0	0	0	1	0	0	1		0	0	0	0	0	0	0	1		0	0	0	0	0.297265	0	0	0.297265		0	0	0	0	0	0	0	0.297265
MIR843	AT2G22810	AT2G22810.1	1426	0	0	0	0	0	0	0	0		0	0	0	0	0	0	0	0		0	0	0	0	0	0	0	0		0	0	0	0	0	0	0	0
MIR844(3')	AT3G46540	AT3G46540.1	1214	0	0	0	0	0	0	0	0		0	0	0	0	0	0	0	0		0	0	0	0	0	0	0	0		0	0	0	0	0	0	0	0
MIR846	AT1G33790	AT1G33790.1	1607	0	0	0	0	0	0	0	0		0	0	0	0	0	0	0	0		0	0	0	0	0	0	0	0		0	0	0	0	0	0	0	0
MIR846	AT1G52050	AT1G52050.1	1146	0	0	0	0	0	0	0	0		0	0	0	0	0	0	0	0		0	0	0	0	0	0	0	0		0	0	0	0	0	0	0	0
MIR846	AT1G52060	AT1G52060.1	970	0	0	0	0	0	0	0	0		0	0	0	0	0	0	0	0		0	0	0	0	0	0	0	0		0	0	0	0	0	0	0	0
MIR846	AT1G52070	AT1G52070.1	1225	0	0	0	0	0	0	0	0		0	0	0	0	0	0	0	0		0	0	0	0	0	0	0	0		0	0	0	0	0	0	0	0
MIR846	AT1G52130	AT1G52130.1	1453	0	0	0	0	0	0	0	0		0	0	0	0	0	0	0	0		0	0	0	0	0	0	0	0		0	0	0	0	0	0	0	0
MIR846	AT1G57570	AT1G57570.1	2307	0	0	0	0	0	0	0	0		0	0	0	0	4	0	0	1		0	0	0	0	0	0	0	0		0	0	0	0	1.73385	0	0	0.433463
MIR846	AT1G60110	AT1G60110.1	1798	0	0	0	0	0	0	0	0		0	0	0	0	0	0	0	0		0	0	0	0	0	0	0	0		0	0	0	0	0	0	0	0
MIR846	AT2G25980	AT2G25980.1	1628	0	0	0	0	1	0	0	0		0	0	0	0	0	0	0	0		0	0	0	0	0.614251	0	0	0		0	0	0	0	0	0	0	0
MIR846	AT5G28520	AT5G28520.1	1363	0	0	0	0	0	0	0	0		0	0	0	0	0	0	0	0		0	0	0	0	0	0	0	0		0	0	0	0	0	0	0	0
MIR846	AT5G49870	AT5G49870.1	1962	0	0	0	0	0	0	0	1		0	0	0	0	0	0	0	0		0	0	0	0	0	0	0	0.509684		0	0	0	0	0	0	0	0
MIR847	AT1G49120	AT1G49120.1	991	0	0	0	0	0	0	0	0		0	0	0	0	0	0	0	0		0	0	0	0	0	0	0	0		0	0	0	0	0	0	0	0
MIR847	AT1G53340	AT1G53340.1	2005	0	0	0	0	0	0	0	1		0	0	0	0	0	0	0	1		0	0	0	0	0	0	0	0.498753		0	0	0	0	0	0	0	0.498753
MIR847	AT1G53720	AT1G53720.1	1771	0	0	0	0	0	1	0	1		0	0	0	0	0	0	0	0		0	0	0	0	0	0.564653	0	0.564653		0	0	0	0	0	0	0	0
MIR847	AT1G74620	AT1G74620.1	751	0	0	0	0	0	0	0	0		0	0	0	0	0	0	0	0		0	0	0	0	0	0	0	0		0	0	0	0	0	0	0	0
MIR847	AT2G19740	AT2G19740.1	598	0	0	0	1	0	0	0	0		0	0	0	0	0	0	0	0		0	0	0	1.67224	0	0	0	0		0	0	0	0	0	0	0	0
MIR847	AT5G51330	AT5G51330.1	1998	0	0	0	0	0	0	0	0		0	0	0	0	0	0	0	1		0	0	0	0	0	0	0	0		0	0	0	0	0	0	0	0.500501
MIR856	AT1G11200	AT1G11200.1	1152	0	0	0	0	0	0	0	0		0	0	0	0	1	0	0	0		0	0	0	0	0	0	0	0		0	0	0	0	0.868056	0	0	0
MIR856	AT1G48040	AT1G48040.1	1620	0	0	0	0	0	0	0	0		0	0	0	0	0	0	0	0		0	0	0	0	0	0	0	0		0	0	0	0	0	0	0	0
MIR856	AT2G46800	AT2G46800.2	1492	4	0	0	0	8	1	0	2		5	0	0	0	4	1	0	0		2.68097	0	0	0	5.36193	0.670241	0	1.34048		3.35121	0	0	0	2.68097	0.670241	0	0									>58915_smallRNA_17_summary.txt__HIT:1_RDR:2	17	1260
MIR858	AT1G06180	AT1G06180.1	913	0	0	0	0	1	0	0	0		1	0	0	0	1	1	0	0		0	0	0	0	1.09529	0	0	0		1.09529	0	0	0	1.09529	1.09529	0	0
MIR858	AT1G66230	AT1G66230.1	1187	0	0	0	0	0	0	0	0		0	0	0	0	1	0	0	0		0	0	0	0	0	0	0	0		0	0	0	0	0.84246	0	0	0
MIR858	AT2G47460	AT2G47460.1	1454	0	0	0	0	1	0	0	0		0	0	0	0	1	0	0	0		0	0	0	0	0.687758	0	0	0		0	0	0	0	0.687758	0	0	0
MIR858	AT3G24310	AT3G24310.1	1048	0	0	0	0	0	0	0	0		0	0	0	0	0	0	0	0		0	0	0	0	0	0	0	0		0	0	0	0	0	0	0	0
MIR858	AT3G27170	AT3G27170.1	2751	0	0	0	0	1	0	0	1		0	0	0	0	1	0	0	0		0	0	0	0	0.363504	0	0	0.363504		0	0	0	0	0.363504	0	0	0
MIR858	AT3G49690	AT3G49690.1	1241	0	0	0	0	1	0	0	0		0	0	0	0	0	0	0	0		0	0	0	0	0.805802	0	0	0		0	0	0	0	0	0	0	0
MIR858	AT3G62610	AT3G62610.1	1247	0	0	0	0	0	0	0	0		0	0	0	0	0	0	0	0		0	0	0	0	0	0	0	0		0	0	0	0	0	0	0	0
MIR858	AT4G12350	AT4G12350.1	861	0	0	0	0	0	0	0	0		0	0	0	0	0	0	0	0		0	0	0	0	0	0	0	0		0	0	0	0	0	0	0	0
MIR858	AT5G23000	AT5G23000.1	1305	0	0	0	0	0	0	0	1		0	0	0	0	0	0	0	0		0	0	0	0	0	0	0	0.766284		0	0	0	0	0	0	0	0
MIR858	AT5G49330	AT5G49330.1	1310	0	0	0	0	4	1	0	0		1	0	0	0	0	0	0	0		0	0	0	0	3.05344	0.763359	0	0		0.763359	0	0	0	0	0	0	0
MIR858	AT5G56110	AT5G56110.1	964	0	0	0	0	0	0	0	0		0	0	0	0	0	0	0	0		0	0	0	0	0	0	0	0		0	0	0	0	0	0	0	0
MIR859	AT1G11810	AT1G11810.1	1251	0	0	0	0	0	0	0	0		0	0	0	0	0	0	0	0		0	0	0	0	0	0	0	0		0	0	0	0	0	0	0	0
MIR859	AT1G24793	AT1G24793.1	2779	0	0	0	0	0	0	0	0		0	0	0	0	0	0	0	0		0	0	0	0	0	0	0	0		0	0	0	0	0	0	0	0
MIR859	AT1G24880	AT1G24880.1	2719	0	0	0	0	0	0	0	0		0	0	0	0	0	0	0	0		0	0	0	0	0	0	0	0		0	0	0	0	0	0	0	0
MIR859	AT1G25054	AT1G25054.1	2995	0	0	0	0	0	0	0	0		0	0	0	0	0	0	0	0		0	0	0	0	0	0	0	0		0	0	0	0	0	0	0	0
MIR859	AT1G25141	AT1G25141.1	2984	0	0	0	0	0	0	0	0		0	0	0	0	0	0	0	0		0	0	0	0	0	0	0	0		0	0	0	0	0	0	0	0
MIR859	AT1G25210	AT1G25210.1	2960	0	0	0	0	0	0	0	0		0	0	0	0	0	0	0	0		0	0	0	0	0	0	0	0		0	0	0	0	0	0	0	0
MIR859	AT1G32140	AT1G32140.1	1777	0	0	0	1	3	1	0	0		0	0	0	0	0	0	1	0		0	0	0	0.562746	1.68824	0.562746	0	0		0	0	0	0	0	0	0.562746	0
MIR859	AT1G67450	AT1G67450.1	1198	1	0	0	0	4	1	3	15		1	0	0	0	1	0	2	4		0.834725	0	0	0	3.3389	0.834725	2.50417	12.5209		0.834725	0	0	0	0.834725	0	1.66945	3.3389									>96773_smallRNA_17_summary.txt__HIT:1_FLR:1	17	99
MIR859	AT2G04920	AT2G04920.1	1132	0	0	0	0	0	0	0	0		0	0	0	0	0	0	0	0		0	0	0	0	0	0	0	0		0	0	0	0	0	0	0	0
MIR859	AT2G18780	AT2G18780.1	1362	0	0	0	0	0	0	0	0		0	0	0	0	0	0	0	0		0	0	0	0	0	0	0	0		0	0	0	0	0	0	0	0
MIR859	AT2G24510	AT2G24510.1	847	0	0	0	0	0	0	0	0		0	0	0	0	0	0	0	0		0	0	0	0	0	0	0	0		0	0	0	0	0	0	0	0
MIR859	AT2G27520	AT2G27520.1	1045	0	0	0	0	2	0	0	3		0	0	0	0	0	0	0	0		0	0	0	0	1.91388	0	0	2.87081		0	0	0	0	0	0	0	0
MIR859	AT3G13820	AT3G13820.1	1249	0	0	0	0	1	0	0	1		0	0	0	0	0	0	0	0		0	0	0	0	0.800641	0	0	0.800641		0	0	0	0	0	0	0	0
MIR859	AT3G13830	AT3G13830.1	1135	0	0	0	0	0	0	0	0		0	0	0	0	1	0	0	0		0	0	0	0	0	0	0	0		0	0	0	0	0.881057	0	0	0
MIR859	AT3G16820	AT3G16820.1	943	1	0	1	0	7	0	4	18		1	0	0	1	5	0	3	10		1.06045	0	1.06045	0	7.42312	0	4.24178	19.088		1.06045	0	0	1.06045	5.30223	0	3.18134	10.6045											>35285_hannon_GSM253623.txt_1
MIR859	AT3G16880	AT3G16880.1	1099	0	0	0	0	0	0	0	0		0	0	0	0	0	0	0	0		0	0	0	0	0	0	0	0		0	0	0	0	0	0	0	0
MIR859	AT3G17280	AT3G17280.1	1162	0	0	0	0	0	0	0	0		0	0	0	0	0	0	0	0		0	0	0	0	0	0	0	0		0	0	0	0	0	0	0	0
MIR859	AT3G17540	AT3G17540.1	1192	0	0	0	0	0	0	0	0		0	0	0	0	1	0	0	0		0	0	0	0	0	0	0	0		0	0	0	0	0.838926	0	0	0
MIR859	AT3G17570	AT3G17570.1	1157	0	0	0	0	0	0	0	0		0	0	0	0	0	0	0	0		0	0	0	0	0	0	0	0		0	0	0	0	0	0	0	0
MIR859	AT3G19880	AT3G19880.1	1171	1	0	0	1	3	0	0	2		0	0	0	0	0	0	0	2		0.853971	0	0	0.853971	2.56191	0	0	1.70794		0	0	0	0	0	0	0	1.70794									>20511_smallRNA_17_summary.txt__HIT:1_FLR:1	17	98
MIR859	AT3G20710	AT3G20710.1	1090	0	0	0	0	0	0	1	0		0	0	0	0	0	0	1	0		0	0	0	0	0	0	0.917431	0		0	0	0	0	0	0	0.917431	0
MIR859	AT3G21170	AT3G21170.1	1186	44	1	15	47	164	115	89	219		63	2	12	53	167	147	85	205		37.0995	0.84317	12.6476	39.629	138.28	96.9646	75.0422	184.654		53.1197	1.68634	10.118	44.688	140.809	123.946	71.6695	172.85									>46457_smallRNA_17_summary.txt__HIT:1_FLR:1	17	369
MIR859	AT3G22350	AT3G22350.1	1138	0	0	0	0	0	0	1	1		0	0	0	1	4	0	0	1		0	0	0	0	0	0	0.878735	0.878735		0	0	0	0.878735	3.51494	0	0	0.878735
MIR859	AT3G22700	AT3G22700.1	1018	0	0	0	0	1	0	1	0		0	0	0	0	0	0	0	0		0	0	0	0	0.982318	0	0.982318	0		0	0	0	0	0	0	0	0
MIR859	AT3G22710	AT3G22710.1	982	0	0	0	2	1	2	1	2		0	0	0	0	1	2	1	2		0	0	0	2.03666	1.01833	2.03666	1.01833	2.03666		0	0	0	0	1.01833	2.03666	1.01833	2.03666
MIR859	AT3G24580	AT3G24580.1	1138	0	0	0	0	0	0	0	0		0	0	0	0	0	0	0	0		0	0	0	0	0	0	0	0		0	0	0	0	0	0	0	0
MIR859	AT3G49520	AT3G49520.1	1168	2	0	0	3	4	0	3	8		2	0	1	0	1	0	1	8		1.71233	0	0	2.56849	3.42466	0	2.56849	6.84932		1.71233	0	0.856164	0	0.856164	0	0.856164	6.84932									>19709_smallRNA_17_summary.txt__HIT:1_FLR:4	17	89
MIR859	AT4G33290	AT4G33290.1	1294	2	0	0	1	4	3	9	15		0	0	0	0	1	1	4	3		1.5456	0	0	0.772798	3.09119	2.31839	6.95518	11.592		0	0	0	0	0.772798	0.772798	3.09119	2.31839									>8663_smallRNA_17_summary.txt__HIT:1_FLR:1	17	312
MIR859	AT5G36200	AT5G36200.1	1417	0	0	0	1	4	0	0	4		0	0	1	0	1	0	0	5		0	0	0	0.705716	2.82287	0	0	2.82287		0	0	0.705716	0	0.705716	0	0	3.52858
MIR859	AT5G36730	AT5G36730.1	1234	0	0	0	0	0	0	0	0		0	0	0	0	0	0	0	0		0	0	0	0	0	0	0	0		0	0	0	0	0	0	0	0
MIR859	AT5G36820	AT5G36820.1	1234	0	0	0	0	0	0	0	0		0	0	0	0	0	0	0	0		0	0	0	0	0	0	0	0		0	0	0	0	0	0	0	0
MIR859	AT5G42460	AT5G42460.1	1332	0	0	0	0	0	0	0	0		0	0	0	0	0	0	0	0		0	0	0	0	0	0	0	0		0	0	0	0	0	0	0	0
MIR865-3P	AT1G05680	AT1G05680.1	1517	0	0	0	0	1	0	0	0		0	0	0	0	0	0	0	0		0	0	0	0	0.659196	0	0	0		0	0	0	0	0	0	0	0
MIR865-3P	AT1G31290	AT1G31290.1	3586	0	0	0	0	2	0	0	0		0	0	0	0	2	0	0	0		0	0	0	0	0.557724	0	0	0		0	0	0	0	0.557724	0	0	0
MIR865-3P	AT1G64880	AT1G64880.1	1986	0	0	0	0	1	0	0	0		0	0	0	0	0	0	0	0		0	0	0	0	0.503525	0	0	0		0	0	0	0	0	0	0	0
MIR865-3P	AT3G02340	AT3G02340.1	1441	0	0	0	0	2	0	0	0		0	0	0	0	0	0	0	0		0	0	0	0	1.38793	0	0	0		0	0	0	0	0	0	0	0
MIR865-3P	AT3G10160	AT3G10160.1	2336	0	0	0	0	1	0	0	1		0	0	0	0	0	0	0	0		0	0	0	0	0.428082	0	0	0.428082		0	0	0	0	0	0	0	0
MIR865-3P	AT5G67450	AT5G67450.1	1158	0	0	0	0	0	0	0	0		0	0	0	0	0	0	0	1		0	0	0	0	0	0	0	0		0	0	0	0	0	0	0	0.863558
MIR866-3P	AT1G09680	AT1G09680.1	1825	0	0	0	0	0	0	0	0		0	0	0	0	0	0	0	0		0	0	0	0	0	0	0	0		0	0	0	0	0	0	0	0
MIR866-3P	AT2G22070	AT2G22070.1	2464	0	0	0	0	0	1	0	1		0	0	0	0	1	0	0	0		0	0	0	0	0	0.405844	0	0.405844		0	0	0	0	0.405844	0	0	0
MIR866-3P	AT3G05380	AT3G05380.2	3550	0	0	0	0	0	0	0	1		0	0	0	0	0	0	0	0		0	0	0	0	0	0	0	0.28169		0	0	0	0	0	0	0	0
MIR866-3P	AT5G18370	AT5G18370.1	3634	0	0	0	0	0	0	0	0		0	0	0	0	0	0	0	0		0	0	0	0	0	0	0	0		0	0	0	0	0	0	0	0
																						17bp	18bp	19bp	20bp	21bp	22bp	23bp	>=24bp		17bp	18bp	19bp	20bp	21bp	22bp	23bp	>=24bp
																					average	0.522179	0.0211765	0.122544	0.37244	3.1451	0.846151	0.470394	1.33557		0.486036	0.0294835	0.14074	0.45886	2.46958	0.879302	0.425743	1.17102
																					standard error	0.243371	0.00775163	0.0652259	0.18769	0.999053	0.429384	0.28955	0.710442		0.228716	0.015079	0.0852391	0.26511	0.85087	0.514075	0.277228	0.675951
																					predicted-paralogs ttest	0.0902994	0.00672242	0.108177	0.121849	0.0459913	0.130625	0.224014	0.167588		0.0976201	0.051606	0.117484	0.122911	0.0573856	0.146783	0.18784	0.190573
[truncated: 206 more columns]

## Sheet: Paralogs
			sense small RNA raw data(unique sense smRNA number/locus)										antisense small RNA raw data(unique @-smRNA number/locus)									sense small RNA normalized data(unique sense smRNA number/locus/kb)									antisense small RNA normalized data(unique @-smRNA number/locus/kb)																small RNA information
miRNA	Locus	Gene Model	Length Of Gene	17bp	18bp	19bp	20bp	21bp	22bp	23bp	>=24bp		17bp	18bp	19bp	20bp	21bp	22bp	23bp	>=24bp		17bp	18bp	19bp	20bp	21bp	22bp	23bp	>=24bp		17bp	18bp	19bp	20bp	21bp	22bp	23bp	>=24bp
MIR156	AT1G02065	AT1G02065.2	1649	1	0	0	0	1	1	0	0		0	0	0	0	0	1	0	1		0.606428	0	0	0	0.606428	0.606428	0	0		0	0	0	0	0	0.606428	0	0.606428									>85180_smallRNA_17_summary.txt__HIT:1_RDR:2	17	189
MIR156	AT3G60030	AT3G60030.1	3149	0	0	0	0	0	0	0	0		0	0	0	0	2	0	0	0		0	0	0	0	0	0	0	0		0	0	0	0	0.635122	0	0	0
MIR158	AT1G08610	AT1G08610.1	1681	0	0	0	0	0	0	0	0		0	0	0	0	0	0	0	1		0	0	0	0	0	0	0	0		0	0	0	0	0	0	0	0.594884
MIR158	AT3G26540	AT3G26540.1	2104	0	0	0	0	0	0	0	0		0	0	0	0	0	0	0	0		0	0	0	0	0	0	0	0		0	0	0	0	0	0	0	0
MIR158	AT4G21300	AT4G21300.1	2575	0	0	0	0	1	0	0	0		1	0	0	0	0	0	0	0		0	0	0	0	0.38835	0	0	0		0.38835	0	0	0	0	0	0	0
MIR158	AT5G46100	AT5G46100.1	1420	0	0	0	0	0	0	0	0		0	0	0	0	0	0	0	0		0	0	0	0	0	0	0	0		0	0	0	0	0	0	0	0
MIR159	AT1G22640	AT1G22640.1	1078	0	0	0	0	0	0	0	0		0	0	0	0	0	0	0	0		0	0	0	0	0	0	0	0		0	0	0	0	0	0	0	0
MIR159	AT3G02940	AT3G02940.1	1232	0	0	0	0	0	0	0	0		0	0	0	0	0	0	0	0		0	0	0	0	0	0	0	0		0	0	0	0	0	0	0	0
MIR159	AT4G05100	AT4G05100.1	1176	0	0	0	0	0	0	0	0		0	0	0	0	0	0	0	0		0	0	0	0	0	0	0	0		0	0	0	0	0	0	0	0
MIR159	AT4G21440	AT4G21440.1	1341	0	0	0	0	0	0	0	0		0	0	0	0	0	0	0	0		0	0	0	0	0	0	0	0		0	0	0	0	0	0	0	0
MIR159	AT5G65230	AT5G65230.1	1178	0	0	0	0	0	0	0	0		0	0	0	0	0	0	0	0		0	0	0	0	0	0	0	0		0	0	0	0	0	0	0	0
MIR160	AT1G34170	AT1G34170.1	1936	0	0	0	1	1	1	1	8		0	0	0	0	5	3	1	4		0	0	0	0.516529	0.516529	0.516529	0.516529	4.13223		0	0	0	0	2.58264	1.54959	0.516529	2.06612
MIR160	AT1G35240	AT1G35240.1	1774	0	0	0	1	5	1	4	9		2	0	0	0	3	2	1	11		0	0	0	0.563698	2.81849	0.563698	2.25479	5.07328		1.1274	0	0	0	1.69109	1.1274	0.563698	6.20068
MIR160	AT5G62000	AT5G62000.1	3523	0	0	0	1	14	2	0	1		1	0	0	0	6	0	0	0		0	0	0	0.283849	3.97389	0.567698	0	0.283849		0.283849	0	0	0	1.70309	0	0	0
MIR161	AT2G19280	AT2G19280.1	3455	0	0	0	0	0	0	0	0		0	0	0	0	0	0	0	0		0	0	0	0	0	0	0	0		0	0	0	0	0	0	0	0
MIR161	AT4G28010	AT4G28010.1	2913	0	0	0	0	2	1	0	0		0	0	0	0	1	0	0	0		0	0	0	0	0.686577	0.343289	0	0		0	0	0	0	0.343289	0	0	0
MIR162	AT5G20320	AT5G20320.1	5661	0	0	0	0	3	0	0	0		0	0	0	0	0	0	0	0		0	0	0	0	0.529942	0	0	0		0	0	0	0	0	0	0	0
MIR163	AT1G68040	AT1G68040.1	1101	1	0	0	0	4	1	0	9		0	0	0	0	3	1	1	6		0.908265	0	0	0	3.63306	0.908265	0	8.17439		0	0	0	0	2.7248	0.908265	0.908265	5.44959									>27077_smallRNA_17_summary.txt__HIT:1_FLR:1	17	1074
MIR163	AT5G37970	AT5G37970.1	1240	0	0	0	0	1	0	0	0		0	0	0	0	1	0	0	0		0	0	0	0	0.806452	0	0	0		0	0	0	0	0.806452	0	0	0
MIR163	AT5G66430	AT5G66430.1	1066	0	0	0	0	0	0	0	0		0	0	0	0	0	0	0	0		0	0	0	0	0	0	0	0		0	0	0	0	0	0	0	0
MIR164	AT1G33060	AT1G33060.2	2164	0	0	0	0	0	0	0	0		0	0	0	0	0	0	0	0		0	0	0	0	0	0	0	0		0	0	0	0	0	0	0	0
MIR164	AT1G52800	AT1G52800.1	946	0	0	0	0	0	0	0	0		0	0	0	0	0	0	0	0		0	0	0	0	0	0	0	0		0	0	0	0	0	0	0	0
MIR164	AT1G71930	AT1G71930.1	1169	0	0	0	0	0	0	1	0		0	0	0	0	1	0	1	0		0	0	0	0	0	0	0.855432	0		0	0	0	0	0.855432	0	0.855432	0
MIR164	AT1G76420	AT1G76420.1	1105	0	0	0	0	0	1	0	0		0	0	0	0	0	0	0	0		0	0	0	0	0	0.904977	0	0		0	0	0	0	0	0	0	0
MIR164	AT2G24430	AT2G24430.2	1046	0	0	0	0	0	0	0	0		0	0	0	0	0	0	0	0		0	0	0	0	0	0	0	0		0	0	0	0	0	0	0	0
MIR164	AT3G18400	AT3G18400.1	946	0	0	0	0	0	0	0	0		0	0	0	0	0	0	0	0		0	0	0	0	0	0	0	0		0	0	0	0	0	0	0	0
MIR164	AT3G29035	AT3G29035.1	1434	0	0	0	0	0	0	0	0		0	0	0	0	0	0	0	0		0	0	0	0	0	0	0	0		0	0	0	0	0	0	0	0
MIR164	AT4G28530	AT4G28530.1	1469	0	0	0	0	0	0	0	0		0	0	0	0	0	0	0	0		0	0	0	0	0	0	0	0		0	0	0	0	0	0	0	0
MIR167	AT1G19220	AT1G19220.1	3807	0	0	0	0	1	0	0	0		0	0	0	0	0	0	0	0		0	0	0	0	0.262674	0	0	0		0	0	0	0	0	0	0	0
MIR167	AT1G19850	AT1G19850.1	3376	0	0	0	0	1	0	0	1		0	0	0	0	0	0	0	1		0	0	0	0	0.296209	0	0	0.296209		0	0	0	0	0	0	0	0.296209
MIR167	AT1G59750	AT1G59750.1	2485	0	0	0	0	0	0	0	0		0	0	0	0	2	0	0	0		0	0	0	0	0	0	0	0		0	0	0	0	0.804829	0	0	0
MIR167	AT4G23980	AT4G23980.2	2836	1	0	0	0	0	0	1	0		0	0	0	0	0	0	0	0		0.352609	0	0	0	0	0	0.352609	0		0	0	0	0	0	0	0	0									>61756_smallRNA_17_summary.txt__HIT:1_RDR:1	17	1917
MIR168	AT2G27040	AT2G27040.1	3171	0	0	1	1	1	0	0	9		0	0	0	1	0	3	0	7		0	0	0.315358	0.315358	0.315358	0	0	2.83822		0	0	0	0.315358	0	0.946074	0	2.20751											>247056_hannon_GSM253624.txt_1
MIR169	AT2G34720	AT2G34720.1	948	0	0	0	0	0	0	0	0		0	0	0	0	0	0	0	0		0	0	0	0	0	0	0	0		0	0	0	0	0	0	0	0
MIR171	AT1G21450	AT1G21450.1	2297	0	0	0	0	1	0	0	0		0	0	0	0	0	0	0	0		0	0	0	0	0.43535	0	0	0		0	0	0	0	0	0	0	0
MIR171	AT2G01570	AT2G01570.1	2303	0	0	0	0	5	2	0	1		0	0	0	0	3	0	0	0		0	0	0	0	2.17108	0.868432	0	0.434216		0	0	0	0	1.30265	0	0	0
MIR171	AT3G50650	AT3G50650.1	1954	0	0	0	0	2	0	0	0		0	0	0	0	2	0	0	0		0	0	0	0	1.02354	0	0	0		0	0	0	0	1.02354	0	0	0
MIR171	AT3G54220	AT3G54220.1	2510	0	0	0	0	0	0	0	1		0	0	0	0	2	0	0	0		0	0	0	0	0	0	0	0.398406		0	0	0	0	0.796813	0	0	0
MIR171	AT4G36710	AT4G36710.1	1887	0	0	0	1	0	1	0	0		0	0	0	0	2	0	0	0		0	0	0	0.529942	0	0.529942	0	0		0	0	0	0	1.05988	0	0	0
MIR171	AT5G41920	AT5G41920.1	1498	0	0	0	0	0	0	0	0		0	0	0	0	0	0	0	0		0	0	0	0	0	0	0	0		0	0	0	0	0	0	0	0
MIR171	AT5G52510	AT5G52510.1	2255	1	0	0	0	1	0	1	0		0	0	0	0	0	0	0	0		0.443459	0	0	0	0.443459	0	0.443459	0		0	0	0	0	0	0	0	0									>65540_smallRNA_17_summary.txt__HIT:1_SD2:1_SDC:1	17	1556
MIR172	AT1G51190	AT1G51190.1	2137	0	0	0	0	0	0	0	1		0	0	0	0	1	1	0	0		0	0	0	0	0	0	0	0.467946		0	0	0	0	0.467946	0.467946	0	0
MIR172	AT3G20840	AT3G20840.1	2138	0	0	0	0	0	0	0	0		0	0	0	0	0	0	0	0		0	0	0	0	0	0	0	0		0	0	0	0	0	0	0	0
MIR172	AT3G54320	AT3G54320.3	1585	0	0	0	0	0	0	0	0		0	0	0	0	0	0	0	0		0	0	0	0	0	0	0	0		0	0	0	0	0	0	0	0
MIR172	AT4G37750	AT4G37750.1	2149	0	0	0	0	0	0	0	1		0	0	0	0	0	0	0	0		0	0	0	0	0	0	0	0.465333		0	0	0	0	0	0	0	0
MIR173	AT1G66170	AT1G66170.1	2496	0	0	0	0	0	0	0	0		0	0	0	0	0	0	0	0		0	0	0	0	0	0	0	0		0	0	0	0	0	0	0	0
MIR319	AT2G30280	AT2G30280.1	1357	0	0	0	0	1	0	0	0		0	0	0	0	0	0	0	0		0	0	0	0	0.73692	0	0	0		0	0	0	0	0	0	0	0
MIR319	AT3G02150	AT3G02150.2	1399	0	0	0	0	0	0	1	0		0	0	0	0	0	0	0	0		0	0	0	0	0	0	0.714796	0		0	0	0	0	0	0	0	0
MIR319	AT3G18550	AT3G18550.1	1306	0	0	0	0	0	0	0	0		0	0	0	0	0	0	0	0		0	0	0	0	0	0	0	0		0	0	0	0	0	0	0	0
MIR319	AT5G54040	AT5G54040.1	1792	0	0	0	0	0	1	0	0		0	0	0	0	1	0	0	0		0	0	0	0	0	0.558036	0	0		0	0	0	0	0.558036	0	0	0
MIR319	AT5G60970	AT5G60970.1	1249	0	0	0	0	2	0	0	0		0	0	0	0	0	0	0	0		0	0	0	0	1.60128	0	0	0		0	0	0	0	0	0	0	0
MIR393	AT1G68920	AT1G68920.3	2274	0	0	0	0	0	0	0	1		0	0	0	0	1	0	0	0		0	0	0	0	0	0	0	0.439754		0	0	0	0	0.439754	0	0	0
MIR393	AT4G24390	AT4G24390.1	2555	0	0	0	0	0	1	0	1		1	0	0	0	1	0	0	0		0	0	0	0	0	0.391389	0	0.391389		0.391389	0	0	0	0.391389	0	0	0
MIR393	AT4G34540	AT4G34540.1	2806	0	0	0	0	0	0	0	0		0	0	0	0	0	0	0	0		0	0	0	0	0	0	0	0		0	0	0	0	0	0	0	0
MIR393	AT5G48560	AT5G48560.1	1932	0	0	0	0	0	1	0	0		0	0	0	0	0	0	0	1		0	0	0	0	0	0.517598	0	0		0	0	0	0	0	0	0	0.517598
MIR393	AT5G49980	AT5G49980.1	2451	0	0	0	0	0	0	0	0		0	0	0	0	0	0	0	0		0	0	0	0	0	0	0	0		0	0	0	0	0	0	0	0
MIR394	AT1G15530	AT1G15530.1	1972	0	0	1	0	0	0	0	0		0	0	0	0	0	0	0	0		0	0	0.507099	0	0	0	0	0		0	0	0	0	0	0	0	0											>21493_bartel_GSM118372.txt_1
MIR394	AT1G30950	AT1G30950.1	1330	0	0	0	0	0	0	0	0		0	0	0	0	0	0	0	1		0	0	0	0	0	0	0	0		0	0	0	0	0	0	0	0.75188
MIR394	AT3G18480	AT3G18480.1	2451	0	0	0	0	0	0	0	1		0	0	0	0	0	0	0	0		0	0	0	0	0	0	0	0.407997		0	0	0	0	0	0	0	0
MIR394	AT5G15710	AT5G15710.1	1883	0	0	0	0	0	0	0	0		0	0	0	0	0	0	0	0		0	0	0	0	0	0	0	0		0	0	0	0	0	0	0	0
MIR395	AT1G19920	AT1G19920.1	1802	0	0	0	0	3	0	0	0		0	0	0	0	0	0	0	0		0	0	0	0	1.66482	0	0	0		0	0	0	0	0	0	0	0
MIR395	AT5G43770	AT5G43770.1	671	0	0	0	0	0	0	0	0		0	0	0	0	0	0	0	0		0	0	0	0	0	0	0	0		0	0	0	0	0	0	0	0
MIR397	AT2G30210	AT2G30210.1	2033	0	0	0	0	0	0	0	0		0	0	0	0	0	0	0	0		0	0	0	0	0	0	0	0		0	0	0	0	0	0	0	0
MIR397	AT2G40370	AT2G40370.1	1783	0	0	0	0	0	0	0	0		0	0	0	0	1	0	0	0		0	0	0	0	0	0	0	0		0	0	0	0	0.560852	0	0	0
MIR397	AT3G09220	AT3G09220.1	1965	0	0	0	0	0	0	0	1		0	0	0	0	0	0	0	0		0	0	0	0	0	0	0	0.508906		0	0	0	0	0	0	0	0
MIR397	AT5G01040	AT5G01040.1	2053	0	0	0	0	0	0	1	1		0	0	0	0	0	0	0	3		0	0	0	0	0	0	0.487092	0.487092		0	0	0	0	0	0	0	1.46128
MIR397	AT5G01190	AT5G01190.1	1822	0	0	0	0	0	0	0	0		0	0	0	0	0	0	0	0		0	0	0	0	0	0	0	0		0	0	0	0	0	0	0	0
MIR397	AT5G03260	AT5G03260.1	1938	0	0	0	0	0	0	0	0		0	0	0	0	0	0	0	0		0	0	0	0	0	0	0	0		0	0	0	0	0	0	0	0
MIR397	AT5G05390	AT5G05390.1	1699	0	0	0	0	2	1	0	0		0	0	0	1	5	1	0	0		0	0	0	0	1.17716	0.588582	0	0		0	0	0	0.588582	2.94291	0.588582	0	0
MIR397	AT5G07130	AT5G07130.1	1804	0	0	0	0	0	0	0	0		0	0	0	0	0	1	0	1		0	0	0	0	0	0	0	0		0	0	0	0	0	0.554324	0	0.554324
MIR397	AT5G58910	AT5G58910.1	1573	0	0	0	0	0	0	0	0		0	0	0	0	0	0	0	0		0	0	0	0	0	0	0	0		0	0	0	0	0	0	0	0
MIR398	AT5G18100	AT5G18100.1	709	0	0	0	0	0	0	0	0		0	0	0	0	0	0	0	0		0	0	0	0	0	0	0	0		0	0	0	0	0	0	0	0
MIR399	AT1G53020	AT1G53020.1	3493	0	0	0	0	0	0	0	0		0	0	0	0	0	0	0	0		0	0	0	0	0	0	0	0		0	0	0	0	0	0	0	0
MIR399	AT2G16920	AT2G16920.1	3666	0	0	0	0	0	0	0	0		0	0	0	0	0	0	0	1		0	0	0	0	0	0	0	0		0	0	0	0	0	0	0	0.272777
MIR403	AT1G48410	AT1G48410.1	3502	11	0	1	6	77	10	1	2		9	0	0	1	49	2	0	1		3.14106	0	0.285551	1.71331	21.9874	2.85551	0.285551	0.571102		2.56996	0	0	0.285551	13.992	0.571102	0	0.285551									>26130_smallRNA_17_summary.txt__HIT:1_RDR:12	17	707
MIR403	AT1G48410	AT1G48410.2	3508	11	0	1	6	77	10	1	2		9	0	0	1	49	2	0	1		3.13569	0	0.285063	1.71038	21.9498	2.85063	0.285063	0.570125		2.56556	0	0	0.285063	13.9681	0.570125	0	0.285063									>26130_smallRNA_17_summary.txt__HIT:1_RDR:12	17	707
MIR403	AT5G43810	AT5G43810.1	3331	0	0	0	1	1	0	0	0		0	0	0	0	1	0	0	0		0	0	0	0.30021	0.30021	0	0	0		0	0	0	0	0.30021	0	0	0
MIR447	AT1G49920	AT1G49920.1	2383	0	0	0	0	0	0	0	0		0	0	0	0	0	0	0	0		0	0	0	0	0	0	0	0		0	0	0	0	0	0	0	0
MIR472	AT1G50180	AT1G50180.1	2575	0	0	0	0	0	0	0	0		0	0	0	0	0	0	0	0		0	0	0	0	0	0	0	0		0	0	0	0	0	0	0	0
MIR472	AT1G59780	AT1G59780.1	2722	0	0	0	0	0	0	0	0		0	0	0	1	1	0	1	0		0	0	0	0	0	0	0	0		0	0	0	0.367377	0.367377	0	0.367377	0
MIR472	AT3G50950	AT3G50950.1	2898	0	0	0	0	6	0	0	0		0	0	0	0	0	0	0	0		0	0	0	0	2.07039	0	0	0		0	0	0	0	0	0	0	0
MIR773	AT5G49160	AT5G49160.1	4846	0	0	0	0	1	0	0	0		1	0	0	0	3	0	0	0		0	0	0	0	0.206356	0	0	0		0.206356	0	0	0	0.619067	0	0	0
MIR774	AT1G54550	AT1G54550.1	1337	0	0	0	0	1	0	0	2		0	0	0	0	1	0	1	1		0	0	0	0	0.747943	0	0	1.49589		0	0	0	0	0.747943	0	0.747943	0.747943
MIR774	AT3G16740	AT3G16740.1	1495	0	0	0	0	0	0	0	0		0	0	0	0	1	0	0	0		0	0	0	0	0	0	0	0		0	0	0	0	0.668896	0	0	0
MIR774	AT3G17320	AT3G17320.1	1231	0	0	0	1	0	1	1	1		0	0	0	0	0	1	0	0		0	0	0	0.812348	0	0.812348	0.812348	0.812348		0	0	0	0	0	0.812348	0	0
MIR774	AT3G24580	AT3G24580.1	1138	0	0	0	0	0	0	0	0		0	0	0	0	0	0	0	0		0	0	0	0	0	0	0	0		0	0	0	0	0	0	0	0
MIR774	AT4G05080	AT4G05080.1	1177	0	0	0	0	2	0	2	4		0	0	1	0	2	1	1	9		0	0	0	0	1.69924	0	1.69924	3.39847		0	0	0.849618	0	1.69924	0.849618	0.849618	7.64656
MIR774	AT4G33290	AT4G33290.1	1294	2	0	0	1	4	3	9	15		0	0	0	0	1	1	4	3		1.5456	0	0	0.772798	3.09119	2.31839	6.95518	11.592		0	0	0	0	0.772798	0.772798	3.09119	2.31839									>8663_smallRNA_17_summary.txt__HIT:1_FLR:1	17	312
MIR774	AT5G41500	AT5G41500.1	1213	1	0	0	0	4	0	0	1		1	0	0	0	3	2	0	4		0.824402	0	0	0	3.29761	0	0	0.824402		0.824402	0	0	0	2.47321	1.6488	0	3.29761									>18940_smallRNA_17_summary.txt__HIT:1_FLR:2	17	355
MIR774	AT5G42460	AT5G42460.1	1332	0	0	0	0	0	0	0	0		0	0	0	0	0	0	0	0		0	0	0	0	0	0	0	0		0	0	0	0	0	0	0	0
MIR775	AT1G05170	AT1G05170.1	1882	0	0	0	0	0	0	0	0		0	0	0	0	0	0	0	0		0	0	0	0	0	0	0	0		0	0	0	0	0	0	0	0
MIR775	AT2G26100	AT2G26100.1	1503	0	0	0	0	1	0	0	0		0	0	0	0	1	0	0	0		0	0	0	0	0.665336	0	0	0		0	0	0	0	0.665336	0	0	0
MIR778	AT1G73100	AT1G73100.1	2425	0	0	0	0	0	0	0	0		0	0	0	0	0	0	0	0		0	0	0	0	0	0	0	0		0	0	0	0	0	0	0	0
MIR778	AT4G13460	AT4G13460.2	2691	0	0	0	0	0	0	0	0		0	0	0	0	0	1	0	1		0	0	0	0	0	0	0	0		0	0	0	0	0	0.371609	0	0.371609
MIR778	AT5G04940	AT5G04940.1	2825	0	0	0	0	2	0	0	1		0	0	0	0	0	0	0	0		0	0	0	0	0.707965	0	0	0.353982		0	0	0	0	0	0	0	0
MIR823	AT4G14920	AT4G14920.1	3169	0	0	1	0	1	0	0	0		0	0	0	0	1	0	0	0		0	0	0.315557	0	0.315557	0	0	0		0	0	0	0	0.315557	0	0	0											>273526_hannon_GSM253624.txt_1
MIR823	AT4G19020	AT4G19020.1	4162	0	0	0	0	0	0	0	0		0	0	0	0	2	0	0	0		0	0	0	0	0	0	0	0		0	0	0	0	0.480538	0	0	0
MIR824	AT2G22540	AT2G22540.1	1557	1	0	0	0	0	0	0	1		1	0	0	0	1	0	0	0		0.642261	0	0	0	0	0	0	0.642261		0.642261	0	0	0	0.642261	0	0	0									>25232_bartel_GSM118373.txt_1	17	1308
MIR824	AT2G22630	AT2G22630.1	826	0	0	0	0	0	0	0	0		0	0	0	0	0	0	0	0		0	0	0	0	0	0	0	0		0	0	0	0	0	0	0	0
MIR824	AT4G24540	AT4G24540.1	1049	0	0	0	0	0	0	0	0		0	0	0	0	0	0	0	0		0	0	0	0	0	0	0	0		0	0	0	0	0	0	0	0
MIR824	AT4G37940	AT4G37940.1	688	0	0	0	0	0	0	0	0		0	0	0	0	0	0	0	0		0	0	0	0	0	0	0	0		0	0	0	0	0	0	0	0
MIR827	AT1G18740	AT1G18740.1	2462	0	0	0	0	9	3	1	0		3	0	0	2	5	2	1	4		0	0	0	0	3.65556	1.21852	0.406174	0		1.21852	0	0	0.812348	2.03087	0.812348	0.406174	1.6247
MIR827	AT2G25480	AT2G25480.1	1723	0	0	0	0	0	0	0	0		0	0	0	0	0	0	0	0		0	0	0	0	0	0	0	0		0	0	0	0	0	0	0	0
MIR827	AT2G33810	AT2G33810.1	982	0	0	0	0	5	0	0	0		0	0	0	0	2	0	0	1		0	0	0	0	5.09165	0	0	0		0	0	0	0	2.03666	0	0	1.01833
MIR828	AT1G66230	AT1G66230.1	1187	0	0	0	0	0	0	0	0		0	0	0	0	1	0	0	0		0	0	0	0	0	0	0	0		0	0	0	0	0.84246	0	0	0
MIR828	AT1G74430	AT1G74430.1	1363	0	0	0	0	0	0	0	0		1	0	0	0	3	0	0	0		0	0	0	0	0	0	0	0		0.733676	0	0	0	2.20103	0	0	0
MIR828	AT5G60890	AT5G60890.1	1358	0	0	0	0	1	0	0	0		0	0	0	0	0	0	0	0		0	0	0	0	0.736377	0	0	0		0	0	0	0	0	0	0	0
MIR842	AT5G49850	AT5G49850.1	2007	0	0	0	0	0	0	0	0		0	0	0	0	0	0	0	0		0	0	0	0	0	0	0	0		0	0	0	0	0	0	0	0
MIR842	AT5G49870	AT5G49870.1	1962	0	0	0	0	0	0	0	1		0	0	0	0	0	0	0	0		0	0	0	0	0	0	0	0.509684		0	0	0	0	0	0	0	0
MIR844	AT3G20200	AT3G20200.1	2855	0	0	0	1	0	0	0	0		0	0	0	0	0	0	0	0		0	0	0	0.350263	0	0	0	0		0	0	0	0	0	0	0	0
MIR844	AT3G49060	AT3G49060.1	2648	0	0	0	0	0	0	0	0		0	0	0	0	0	0	0	0		0	0	0	0	0	0	0	0		0	0	0	0	0	0	0	0
MIR844	AT4G25160	AT4G25160.1	2726	0	0	0	0	0	0	0	0		0	0	0	0	0	0	0	0		0	0	0	0	0	0	0	0		0	0	0	0	0	0	0	0
MIR846	AT1G52120	AT1G52120.1	1565	0	0	0	0	0	0	0	0		0	0	0	0	0	0	0	0		0	0	0	0	0	0	0	0		0	0	0	0	0	0	0	0
MIR846	AT5G35950	AT5G35950.1	1336	0	0	0	0	0	0	0	0		0	0	0	0	0	0	0	0		0	0	0	0	0	0	0	0		0	0	0	0	0	0	0	0
MIR846	AT5G38550	AT5G38550.1	2070	0	0	0	0	0	0	0	0		0	0	0	0	1	0	0	0		0	0	0	0	0	0	0	0		0	0	0	0	0.483092	0	0	0
MIR856	AT1G64170	AT1G64170.1	2437	0	0	0	0	0	0	0	0		1	0	0	0	0	0	0	0		0	0	0	0	0	0	0	0		0.410341	0	0	0	0	0	0	0
MIR856	AT2G13620	AT2G13620.1	2467	0	0	0	0	0	0	0	1		1	0	0	0	1	0	0	1		0	0	0	0	0	0	0	0.405351		0.405351	0	0	0	0.405351	0	0	0.405351
MIR856	AT3G17630	AT3G17630.1	2404	0	0	0	0	1	0	0	0		0	0	0	0	0	0	0	0		0	0	0	0	0.415973	0	0	0		0	0	0	0	0	0	0	0
MIR856	AT3G53720	AT3G53720.1	2763	1	0	0	0	1	0	0	0		0	0	0	0	0	0	0	0		0.361925	0	0	0	0.361925	0	0	0		0	0	0	0	0	0	0	0									>27989_smallRNA_17_summary.txt__HIT:1_RDR:8	17	143
MIR856	AT4G23700	AT4G23700.1	2733	0	0	0	0	0	0	0	0		0	0	0	0	0	0	0	0		0	0	0	0	0	0	0	0		0	0	0	0	0	0	0	0
MIR857	AT2G29130	AT2G29130.1	2023	0	0	1	0	0	0	0	0		0	0	0	0	0	0	0	0		0	0	0.494315	0	0	0	0	0		0	0	0	0	0	0	0	0											>61395_hannon_GSM253623.txt_1
MIR857	AT2G38080	AT2G38080.1	2022	0	0	0	0	0	0	0	0		0	0	0	0	0	0	0	0		0	0	0	0	0	0	0	0		0	0	0	0	0	0	0	0
MIR857	AT2G46570	AT2G46570.1	1711	0	0	0	0	0	0	0	0		0	0	0	0	0	0	0	0		0	0	0	0	0	0	0	0		0	0	0	0	0	0	0	0
MIR857	AT5G01050	AT5G01050.1	1885	0	0	0	0	0	0	0	0		0	0	0	0	0	0	0	0		0	0	0	0	0	0	0	0		0	0	0	0	0	0	0	0
MIR858	AT1G18710	AT1G18710.1	1120	0	0	0	0	2	0	0	0		0	0	0	0	0	0	0	0		0	0	0	0	1.78571	0	0	0		0	0	0	0	0	0	0	0
MIR858	AT1G34670	AT1G34670.1	1099	0	0	0	0	0	0	0	0		0	0	0	0	0	0	0	1		0	0	0	0	0	0	0	0		0	0	0	0	0	0	0	0.909918
MIR858	AT1G35515	AT1G35515.1	640	1	0	0	0	0	1	2	0		1	0	0	0	2	0	1	1		1.5625	0	0	0	0	1.5625	3.125	0		1.5625	0	0	0	3.125	0	1.5625	1.5625									>1943_smallRNA_17_summary.txt__HIT:1_FLR:1	17	499
MIR858	AT2G31180	AT2G31180.1	837	0	0	0	0	1	1	1	0		0	0	0	0	1	1	0	1		0	0	0	0	1.19474	1.19474	1.19474	0		0	0	0	0	1.19474	1.19474	0	1.19474
MIR858	AT3G13540	AT3G13540.1	1075	0	0	0	0	0	0	0	0		0	0	0	0	0	0	0	0		0	0	0	0	0	0	0	0		0	0	0	0	0	0	0	0
MIR858	AT4G01680	AT4G01680.1	1394	0	0	0	0	1	0	0	1		0	0	0	0	0	0	0	0		0	0	0	0	0.71736	0	0	0.71736		0	0	0	0	0	0	0	0
MIR859	AT1G10890	AT1G10890.1	2481	0	0	0	0	0	0	0	0		0	0	0	0	0	0	0	0		0	0	0	0	0	0	0	0		0	0	0	0	0	0	0	0
																						17bp	18bp	19bp	20bp	21bp	22bp	23bp	>=24bp		17bp	18bp	19bp	20bp	21bp	22bp	23bp	>=24bp
																					average	0.103238	0	0.0168164	0.0600662	0.725847	0.157844	0.155634	0.356429		0.101755	0	0.00648563	0.0202617	0.547498	0.109558	0.0753338	0.325554
																					standard error	0.0389752	0	0.00696556	0.0215428	0.245167	0.0416589	0.0629204	0.122279		0.0337671	0	0.00648563	0.00890273	0.158197	0.0272377	0.0296544	0.0943753
[truncated: 202 more columns]

## Sheet: miRNA hairpins
		sense small RNA raw data(unique sense smRNA number/locus)									antisense small RNA raw data(unique antisense smRNA number/locus)									Overlapping small RNA information					sense small RNA normalized data(unique sense smRNA number/locus/kb)									antisense small RNA normalized data(unique @-smRNA number/locus/kb)
miRNA gene	Length Of hairpin	17bp	18bp	19bp	20bp	21bp	22bp	23bp	>=24bp		17bp	18bp	19bp	20bp	21bp	22bp	23bp	>=24bp		Sense Mature Overlaping	AntiSense Mature Overlaping	Sense Star Overlaping	AntiSense Star Overlaping		17bp	18bp	19bp	20bp	21bp	22bp	23bp	>=24bp		17bp	18bp	19bp	20bp	21bp	22bp	23bp	>=24bp
ATH-MIR156A	123	2	0	0	3	2	2	3	1		0	0	0	0	0	0	0	0		0	0	12	0		16.2602	0	0	24.3902	16.2602	16.2602	24.3902	8.13008		0	0	0	0	0	0	0	0
ATH-MIR156B	183	3	0	1	2	3	3	3	4		0	0	0	0	0	1	0	0		0	0	4	0		16.3934	0	5.46448	10.929	16.3934	16.3934	16.3934	21.8579		0	0	0	0	0	5.46448	0	0
ATH-MIR156C	104	5	0	1	4	2	2	2	0		0	0	0	0	0	0	0	0		0	0	15	0		48.0769	0	9.61538	38.4615	19.2308	19.2308	19.2308	0		0	0	0	0	0	0	0	0
ATH-MIR156D	118	2	0	1	2	4	4	2	2		1	0	0	0	1	1	0	0		0	0	8	2		16.9492	0	8.47458	16.9492	33.8983	33.8983	16.9492	16.9492		8.47458	0	0	0	8.47458	8.47458	0	0
ATH-MIR156E	107	1	0	0	0	1	1	0	0		0	0	0	0	0	0	0	1		0	0	3	1		9.34579	0	0	0	9.34579	9.34579	0	0		0	0	0	0	0	0	0	9.34579
ATH-MIR156F	132	1	0	0	1	2	1	0	1		0	0	0	0	0	0	0	0		0	0	4	0		7.57576	0	0	7.57576	15.1515	7.57576	0	7.57576		0	0	0	0	0	0	0	0
ATH-MIR156G	103	0	0	0	1	2	0	0	0		0	0	0	0	0	0	0	1		0	0	1	0		0	0	0	9.70874	19.4175	0	0	0		0	0	0	0	0	0	0	9.70874
ATH-MIR156H	106	1	0	2	2	3	0	0	0		0	0	0	0	0	0	0	0		0	0	0	0		9.43396	0	18.8679	18.8679	28.3019	0	0	0		0	0	0	0	0	0	0	0
ATH-MIR157A	98	0	0	0	0	0	0	0	2		0	0	0	0	0	0	0	0		0	0	0	0		0	0	0	0	0	0	0	20.4082		0	0	0	0	0	0	0	0
ATH-MIR157B	132	0	0	0	0	1	0	0	0		0	0	0	0	0	0	0	0		0	0	0	0		0	0	0	0	7.57576	0	0	0		0	0	0	0	0	0	0	0
ATH-MIR157C	217	1	1	0	2	2	3	4	0		0	0	0	0	0	0	0	0		0	0	7	0		4.60829	4.60829	0	9.21659	9.21659	13.8249	18.4332	0		0	0	0	0	0	0	0	0
ATH-MIR157D	221	2	0	0	1	2	3	1	1		1	0	0	0	1	0	0	0		0	0	3	0		9.04977	0	0	4.52489	9.04977	13.5747	4.52489	4.52489		4.52489	0	0	0	4.52489	0	0	0
ATH-MIR158A	100	9	3	6	7	12	6	5	7		1	0	0	0	0	0	0	0		0	0	19	0		90	30	60	70	120	60	50	70		10	0	0	0	0	0	0	0
ATH-MIR158B	85	3	0	0	3	4	3	0	0		0	0	0	0	0	0	0	0		0	0	6	0		35.2941	0	0	35.2941	47.0588	35.2941	0	0		0	0	0	0	0	0	0	0
ATH-MIR159A	184	4	2	4	5	12	4	1	1		0	0	0	0	1	0	0	0		1	0	1	0		21.7391	10.8696	21.7391	27.1739	65.2174	21.7391	5.43478	5.43478		0	0	0	0	5.43478	0	0	0
ATH-MIR159B	196	5	1	4	6	8	5	4	1		0	0	0	0	0	0	0	0		6	0	9	0		25.5102	5.10204	20.4082	30.6122	40.8163	25.5102	20.4082	5.10204		0	0	0	0	0	0	0	0
ATH-MIR159C	225	0	0	1	3	2	1	0	1		0	0	0	0	0	0	0	0		0	0	1	0		0	0	4.44444	13.3333	8.88889	4.44444	0	4.44444		0	0	0	0	0	0	0	0
ATH-MIR160A	85	5	1	2	1	2	2	1	2		0	0	0	0	0	0	0	0		2	0	9	0		58.8235	11.7647	23.5294	11.7647	23.5294	23.5294	11.7647	23.5294		0	0	0	0	0	0	0	0
ATH-MIR160B	89	2	0	0	1	3	4	4	0		0	0	0	0	0	0	0	0		8	0	6	0		22.4719	0	0	11.236	33.7079	44.9438	44.9438	0		0	0	0	0	0	0	0	0
ATH-MIR160C	89	3	0	0	2	5	2	1	3		0	0	0	0	0	0	0	0		1	0	8	0		33.7079	0	0	22.4719	56.1798	22.4719	11.236	33.7079		0	0	0	0	0	0	0	0
ATH-MIR161	173	10	2	11	12	21	9	8	7		0	0	0	0	6	1	0	0		0	0	4	2		57.8035	11.5607	63.5838	69.3642	121.387	52.0231	46.2428	40.4624		0	0	0	0	34.6821	5.78035	0	0
ATH-MIR162A	140	0	0	0	1	8	2	0	1		0	0	0	0	1	0	0	0		1	0	4	1		0	0	0	7.14286	57.1429	14.2857	0	7.14286		0	0	0	0	7.14286	0	0	0
ATH-MIR162B	111	2	0	0	1	7	3	0	0		1	0	0	0	2	0	0	0		0	0	1	1		18.018	0	0	9.00901	63.0631	27.027	0	0		9.00901	0	0	0	18.018	0	0	0
ATH-MIR163	331	1	0	3	5	17	5	4	8		4	0	0	1	5	0	0	1		2	1	2	1		3.02115	0	9.06344	15.1057	51.3595	15.1057	12.0846	24.1692		12.0846	0	0	3.02115	15.1057	0	0	3.02115
ATH-MIR164A	113	1	0	0	1	2	3	1	0		0	0	0	0	0	0	0	0		0	0	5	0		8.84956	0	0	8.84956	17.6991	26.5487	8.84956	0		0	0	0	0	0	0	0	0
ATH-MIR164B	153	2	0	2	3	12	4	2	2		0	0	0	0	0	0	0	0		7	0	7	0		13.0719	0	13.0719	19.6078	78.4314	26.1438	13.0719	13.0719		0	0	0	0	0	0	0	0
ATH-MIR164C	102	1	1	1	3	4	4	2	0		0	0	0	0	0	0	0	0		0	0	8	0		9.80392	9.80392	9.80392	29.4118	39.2157	39.2157	19.6078	0		0	0	0	0	0	0	0	0
ATH-MIR165A	111	4	0	0	2	5	1	0	1		0	0	0	0	0	0	0	0		0	0	6	0		36.036	0	0	18.018	45.045	9.00901	0	9.00901		0	0	0	0	0	0	0	0
ATH-MIR165B	182	1	0	0	0	3	2	1	0		0	0	0	0	0	0	0	0		1	0	3	0		5.49451	0	0	0	16.4835	10.989	5.49451	0		0	0	0	0	0	0	0	0
ATH-MIR166A	170	3	0	0	1	2	1	1	0		0	0	0	0	0	0	0	0		0	0	0	0		17.6471	0	0	5.88235	11.7647	5.88235	5.88235	0		0	0	0	0	0	0	0	0
ATH-MIR166B	120	1	0	0	0	0	0	1	2		0	0	0	0	0	0	0	0		0	0	0	0		8.33333	0	0	0	0	0	8.33333	16.6667		0	0	0	0	0	0	0	0
ATH-MIR166C	139	1	0	0	0	1	0	0	0		0	0	0	0	0	0	0	0		0	0	2	0		7.19424	0	0	0	7.19424	0	0	0		0	0	0	0	0	0	0	0
ATH-MIR166D	113	0	0	0	1	1	0	0	0		0	0	0	0	0	0	0	0		0	0	2	0		0	0	0	8.84956	8.84956	0	0	0		0	0	0	0	0	0	0	0
ATH-MIR166E	143	1	0	0	4	7	1	0	2		1	0	0	0	0	0	0	0		4	0	10	1		6.99301	0	0	27.972	48.951	6.99301	0	13.986		6.99301	0	0	0	0	0	0	0
ATH-MIR166F	105	4	0	0	1	1	0	0	0		0	0	0	0	0	0	0	0		0	0	3	0		38.0952	0	0	9.52381	9.52381	0	0	0		0	0	0	0	0	0	0	0
ATH-MIR166G	122	0	0	0	0	1	0	1	0		0	0	0	0	0	0	0	0		0	0	1	0		0	0	0	0	8.19672	0	8.19672	0		0	0	0	0	0	0	0	0
ATH-MIR167A	138	5	1	1	4	11	5	4	3		1	0	0	0	0	0	0	0		0	0	11	0		36.2319	7.24638	7.24638	28.9855	79.7101	36.2319	28.9855	21.7391		7.24638	0	0	0	0	0	0	0
ATH-MIR167B	109	4	0	1	1	2	2	4	2		0	0	0	0	0	0	0	0		0	0	2	0		36.6972	0	9.17431	9.17431	18.3486	18.3486	36.6972	18.3486		0	0	0	0	0	0	0	0
ATH-MIR167C	160	2	0	3	3	7	5	2	1		0	0	0	0	1	0	0	0		0	0	0	0		12.5	0	18.75	18.75	43.75	31.25	12.5	6.25		0	0	0	0	6.25	0	0	0
ATH-MIR167D	377	3	0	2	3	8	4	2	1		2	0	0	0	1	0	0	0		0	0	7	1		7.95756	0	5.30504	7.95756	21.2202	10.6101	5.30504	2.65252		5.30504	0	0	0	2.65252	0	0	0
ATH-MIR168A	138	9	4	3	4	11	8	5	6		0	0	0	1	0	0	0	0		0	0	21	1		65.2174	28.9855	21.7391	28.9855	79.7101	57.971	36.2319	43.4783		0	0	0	7.24638	0	0	0	0
ATH-MIR168B	124	1	0	1	1	4	3	1	3		0	0	0	0	0	0	0	0		0	0	7	0		8.06452	0	8.06452	8.06452	32.2581	24.1935	8.06452	24.1935		0	0	0	0	0	0	0	0
ATH-MIR169A	226	5	2	2	5	13	4	3	6		0	0	0	0	3	0	0	0		2	0	12	1		22.1239	8.84956	8.84956	22.1239	57.5221	17.6991	13.2743	26.5487		0	0	0	0	13.2743	0	0	0
ATH-MIR169B	181	6	1	1	2	7	7	7	2		0	0	0	0	0	0	0	0		0	0	17	0		33.1492	5.52486	5.52486	11.0497	38.674	38.674	38.674	11.0497		0	0	0	0	0	0	0	0
ATH-MIR169C	411	0	0	0	1	2	2	1	1		0	0	0	0	0	0	0	0		0	0	0	0		0	0	0	2.43309	4.86618	4.86618	2.43309	2.43309		0	0	0	0	0	0	0	0
ATH-MIR169D	154	0	0	0	0	1	0	0	0		0	0	0	0	0	0	0	0		0	0	0	0		0	0	0	0	6.49351	0	0	0		0	0	0	0	0	0	0	0
ATH-MIR169E	217	3	0	0	0	1	0	0	0		0	0	0	0	0	0	0	0		0	0	4	0		13.8249	0	0	0	4.60829	0	0	0		0	0	0	0	0	0	0	0
ATH-MIR169F	167	1	0	0	0	6	3	2	3		0	0	0	0	0	0	0	0		0	0	5	0		5.98802	0	0	0	35.9281	17.9641	11.976	17.9641		0	0	0	0	0	0	0	0
ATH-MIR169G	379	0	0	0	0	5	0	0	0		0	0	0	0	0	0	0	0		0	0	0	0		0	0	0	0	13.1926	0	0	0		0	0	0	0	0	0	0	0
ATH-MIR169H	190	0	0	2	1	1	0	1	2		0	0	0	0	0	0	0	0		0	0	3	0		0	0	10.5263	5.26316	5.26316	0	5.26316	10.5263		0	0	0	0	0	0	0	0
ATH-MIR169I	206	0	0	0	0	3	0	1	0		0	0	0	0	0	0	0	4		0	0	0	0		0	0	0	0	14.5631	0	4.85437	0		0	0	0	0	0	0	0	19.4175
ATH-MIR169J	221	0	0	1	1	1	0	0	2		0	0	0	0	0	0	0	3		0	0	2	2		0	0	4.52489	4.52489	4.52489	0	0	9.04977		0	0	0	0	0	0	0	13.5747
ATH-MIR169K	213	0	0	0	0	0	1	0	0		0	0	0	0	0	0	0	0		0	0	0	0		0	0	0	0	0	4.69484	0	0		0	0	0	0	0	0	0	0
ATH-MIR169L	211	0	0	0	0	1	2	2	1		0	0	0	0	0	0	0	0		0	0	0	0		0	0	0	0	4.73934	9.47867	9.47867	4.73934		0	0	0	0	0	0	0	0
ATH-MIR169M	212	0	0	0	0	3	1	1	3		0	0	0	0	1	0	0	1		0	0	0	0		0	0	0	0	14.1509	4.71698	4.71698	14.1509		0	0	0	0	4.71698	0	0	4.71698
ATH-MIR169N	215	0	0	0	0	1	1	2	1		0	0	0	0	1	0	0	1		0	0	0	0		0	0	0	0	4.65116	4.65116	9.30233	4.65116		0	0	0	0	4.65116	0	0	4.65116
ATH-MIR170	93	5	2	1	2	2	3	0	0		2	0	0	0	0	0	0	0		1	0	0	0		53.7634	21.5054	10.7527	21.5054	21.5054	32.2581	0	0		21.5054	0	0	0	0	0	0	0
ATH-MIR171A	123	2	0	0	1	5	6	3	0		0	0	0	0	0	0	0	0		2	0	0	0		16.2602	0	0	8.13008	40.6504	48.7805	24.3902	0		0	0	0	0	0	0	0	0
ATH-MIR171B	117	2	0	0	2	4	1	0	2		0	0	0	0	0	0	0	0		0	0	7	0		17.094	0	0	17.094	34.188	8.54701	0	17.094		0	0	0	0	0	0	0	0
ATH-MIR171C	116	6	0	1	4	5	5	4	7		0	0	0	0	1	0	0	0		0	0	13	0		51.7241	0	8.62069	34.4828	43.1034	43.1034	34.4828	60.3448		0	0	0	0	8.62069	0	0	0
ATH-MIR172A	102	2	0	0	1	2	0	0	0		1	0	0	0	1	0	0	0		4	1	4	2		19.6078	0	0	9.80392	19.6078	0	0	0		9.80392	0	0	0	9.80392	0	0	0
ATH-MIR172B	95	1	0	0	0	1	1	2	1		0	0	0	0	1	0	0	0		3	0	3	1		10.5263	0	0	0	10.5263	10.5263	21.0526	10.5263		0	0	0	0	10.5263	0	0	0
ATH-MIR172C	133	2	0	0	0	3	0	1	1		1	0	0	0	0	0	0	0		0	0	2	1		15.0376	0	0	0	22.5564	0	7.5188	7.5188		7.5188	0	0	0	0	0	0	0
ATH-MIR172D	124	4	1	1	1	4	0	1	2		0	0	0	0	1	0	0	0		0	0	8	1		32.2581	8.06452	8.06452	8.06452	32.2581	0	8.06452	16.129		0	0	0	0	8.06452	0	0	0
ATH-MIR172E	125	1	0	1	1	4	3	0	1		1	0	0	0	3	0	0	0		0	0	2	1		8	0	8	8	32	24	0	8		8	0	0	0	24	0	0	0
ATH-MIR173	102	10	0	4	10	11	6	4	0		0	0	0	0	0	0	0	0		0	0	15	0		98.0392	0	39.2157	98.0392	107.843	58.8235	39.2157	0		0	0	0	0	0	0	0	0
ATH-MIR1886	113	2	0	0	1	6	0	0	0		0	0	0	0	2	0	0	0		1	1	2	0		17.6991	0	0	8.84956	53.0973	0	0	0		0	0	0	0	17.6991	0	0	0
ATH-MIR1887	63	3	0	1	0	0	1	0	2		0	0	0	0	0	0	0	0		0	0	2	0		47.619	0	15.873	0	0	15.873	0	31.746		0	0	0	0	0	0	0	0
ATH-MIR1888	100	0	0	1	0	2	1	1	0		0	0	0	0	0	0	0	0		0	0	1	0		0	0	10	0	20	10	10	0		0	0	0	0	0	0	0	0
ATH-MIR319A	176	8	1	6	10	17	8	5	5		2	0	0	0	0	0	0	0		7	0	9	1		45.4545	5.68182	34.0909	56.8182	96.5909	45.4545	28.4091	28.4091		11.3636	0	0	0	0	0	0	0
ATH-MIR319B	172	7	2	3	5	13	4	1	2		0	0	0	0	0	0	0	0		7	0	7	0		40.6977	11.6279	17.4419	29.0698	75.5814	23.2558	5.81395	11.6279		0	0	0	0	0	0	0	0
ATH-MIR319C	199	6	1	2	4	14	5	0	0		0	0	0	0	0	0	0	0		1	0	9	0		30.1508	5.02513	10.0503	20.1005	70.3518	25.1256	0	0		0	0	0	0	0	0	0	0
ATH-MIR390A	107	1	1	4	2	8	2	0	3		2	0	0	0	1	0	0	0		0	0	10	3		9.34579	9.34579	37.3832	18.6916	74.7664	18.6916	0	28.0374		18.6916	0	0	0	9.34579	0	0	0
ATH-MIR390B	120	1	1	2	3	6	1	1	4		0	0	0	0	1	0	0	0		0	0	11	1		8.33333	8.33333	16.6667	25	50	8.33333	8.33333	33.3333		0	0	0	0	8.33333	0	0	0
ATH-MIR391	206	7	0	3	5	6	6	2	6		2	0	1	1	3	1	0	1		0	0	7	1		33.9806	0	14.5631	24.2718	29.1262	29.1262	9.70874	29.1262		9.70874	0	4.85437	4.85437	14.5631	4.85437	0	4.85437
ATH-MIR393A	133	1	1	0	0	3	1	0	0		0	0	0	0	0	0	0	0		0	0	5	0		7.5188	7.5188	0	0	22.5564	7.5188	0	0		0	0	0	0	0	0	0	0
ATH-MIR393B	160	1	1	1	1	4	1	0	0		0	0	0	0	0	0	0	0		0	0	7	0		6.25	6.25	6.25	6.25	25	6.25	0	0		0	0	0	0	0	0	0	0
ATH-MIR394A	117	0	0	0	2	2	1	1	4		0	0	0	0	1	0	0	1		0	0	5	0		0	0	0	17.094	17.094	8.54701	8.54701	34.188		0	0	0	0	8.54701	0	0	8.54701
ATH-MIR394B	121	1	0	1	2	2	2	1	1		0	0	0	0	0	0	0	0		0	0	9	0		8.26446	0	8.26446	16.5289	16.5289	16.5289	8.26446	8.26446		0	0	0	0	0	0	0	0
ATH-MIR395A	93	0	0	0	0	1	0	0	0		0	0	0	0	0	0	0	0		1	0	0	0		0	0	0	0	10.7527	0	0	0		0	0	0	0	0	0	0	0
ATH-MIR395B	100	0	0	0	0	0	0	0	0		0	0	0	0	0	0	0	0		0	0	0	0		0	0	0	0	0	0	0	0		0	0	0	0	0	0	0	0
ATH-MIR395C	100	0	0	0	0	0	0	0	0		0	0	0	0	0	0	0	0		0	0	0	0		0	0	0	0	0	0	0	0		0	0	0	0	0	0	0	0
ATH-MIR395D	100	0	0	0	0	1	0	0	0		0	0	0	0	0	0	0	0		0	0	1	0		0	0	0	0	10	0	0	0		0	0	0	0	0	0	0	0
ATH-MIR395E	95	0	0	0	0	0	0	0	0		0	0	0	0	0	0	0	0		0	0	0	0		0	0	0	0	0	0	0	0		0	0	0	0	0	0	0	0
ATH-MIR395F	112	0	0	0	0	2	0	0	0		0	0	0	0	0	0	0	0		0	0	1	0		0	0	0	0	17.8571	0	0	0		0	0	0	0	0	0	0	0
ATH-MIR396A	151	4	2	8	7	22	8	4	4		1	0	0	1	0	0	0	1		3	0	23	0		26.4901	13.245	52.9801	46.3576	145.695	52.9801	26.4901	26.4901		6.62252	0	0	6.62252	0	0	0	6.62252
ATH-MIR396B	135	1	0	5	3	7	3	1	1		0	0	0	0	0	0	0	0		1	0	9	0		7.40741	0	37.037	22.2222	51.8519	22.2222	7.40741	7.40741		0	0	0	0	0	0	0	0
ATH-MIR397A	107	1	1	2	1	2	1	1	0		0	0	0	0	0	0	0	0		0	0	1	0		9.34579	9.34579	18.6916	9.34579	18.6916	9.34579	9.34579	0		0	0	0	0	0	0	0	0
ATH-MIR397B	109	0	0	1	1	2	1	1	0		0	0	0	0	0	0	0	0		0	0	0	0		0	0	9.17431	9.17431	18.3486	9.17431	9.17431	0		0	0	0	0	0	0	0	0
ATH-MIR398A	105	0	0	4	6	12	6	3	2		0	0	0	0	0	0	0	0		0	0	13	0		0	0	38.0952	57.1429	114.286	57.1429	28.5714	19.0476		0	0	0	0	0	0	0	0
ATH-MIR398B	116	0	0	0	0	0	0	0	0		0	0	0	0	0	0	0	0		0	0	0	0		0	0	0	0	0	0	0	0		0	0	0	0	0	0	0	0
ATH-MIR398C	115	0	0	0	0	1	0	0	2		0	0	0	0	0	0	0	0		0	0	1	0		0	0	0	0	8.69565	0	0	17.3913		0	0	0	0	0	0	0	0
ATH-MIR399A	123	0	0	0	1	2	3	1	1		0	0	0	0	0	0	0	0		0	0	2	0		0	0	0	8.13008	16.2602	24.3902	8.13008	8.13008		0	0	0	0	0	0	0	0
ATH-MIR399B	135	3	1	0	2	6	3	0	2		0	0	0	0	0	0	0	0		1	0	1	0		22.2222	7.40741	0	14.8148	44.4444	22.2222	0	14.8148		0	0	0	0	0	0	0	0
ATH-MIR399C	114	0	1	1	2	7	5	3	2		0	0	0	0	0	0	0	0		0	0	10	0		0	8.77193	8.77193	17.5439	61.4035	43.8596	26.3158	17.5439		0	0	0	0	0	0	0	0
ATH-MIR399D	100	1	0	0	2	2	0	0	0		0	0	0	0	0	0	0	0		0	0	1	0		10	0	0	20	20	0	0	0		0	0	0	0	0	0	0	0
ATH-MIR399E	109	1	0	0	0	0	0	0	1		0	0	0	0	0	0	0	0		0	0	2	0		9.17431	0	0	0	0	0	0	9.17431		0	0	0	0	0	0	0	0
ATH-MIR399F	118	1	0	0	0	2	3	0	1		0	0	0	0	0	0	0	0		0	0	2	0		8.47458	0	0	0	16.9492	25.4237	0	8.47458		0	0	0	0	0	0	0	0
ATH-MIR400	102	2	0	0	0	3	2	0	2		0	0	0	0	0	0	0	0		0	0	1	0		19.6078	0	0	0	29.4118	19.6078	0	19.6078		0	0	0	0	0	0	0	0
ATH-MIR401	250	0	0	0	0	1	0	0	0		0	0	0	0	0	0	0	0		0	0	0	0		0	0	0	0	4	0	0	0		0	0	0	0	0	0	0	0
ATH-MIR402	309	3	1	0	1	5	4	0	2		0	0	0	0	0	0	0	0		0	0	5	0		9.70874	3.23625	0	3.23625	16.1812	12.945	0	6.47249		0	0	0	0	0	0	0	0
ATH-MIR403	135	3	0	2	2	6	4	2	3		0	0	0	0	0	0	0	0		0	0	13	0		22.2222	0	14.8148	14.8148	44.4444	29.6296	14.8148	22.2222		0	0	0	0	0	0	0	0
ATH-MIR404	150	2	0	0	0	1	1	2	2		1	0	0	0	2	1	3	6		0	0	0	1		13.3333	0	0	0	6.66667	6.66667	13.3333	13.3333		6.66667	0	0	0	13.3333	6.66667	20	40
ATH-MIR405A	157	0	0	0	0	0	0	0	0		0	0	0	0	0	0	0	0		0	0	0	0		0	0	0	0	0	0	0	0		0	0	0	0	0	0	0	0
ATH-MIR405B	124	0	0	0	0	2	0	0	0		0	0	0	1	4	1	2	1		0	3	0	2		0	0	0	0	16.129	0	0	0		0	0	0	8.06452	32.2581	8.06452	16.129	8.06452
ATH-MIR405D	86	0	0	0	0	0	0	0	0		0	0	0	0	0	0	0	0		0	0	0	0		0	0	0	0	0	0	0	0		0	0	0	0	0	0	0	0
ATH-MIR406	200	0	0	0	0	1	0	0	4		0	0	1	0	0	1	2	5		0	0	0	0		0	0	0	0	5	0	0	20		0	0	5	0	0	5	10	25
ATH-MIR407	263	1	0	0	0	3	0	0	1		1	0	0	0	3	0	2	4		0	0	0	0		3.80228	0	0	0	11.4068	0	0	3.80228		3.80228	0	0	0	11.4068	0	7.60456	15.2091
ATH-MIR408	218	4	1	4	6	8	6	3	3		0	0	0	0	1	0	0	0		0	0	17	0		18.3486	4.58716	18.3486	27.5229	36.6972	27.5229	13.7615	13.7615		0	0	0	0	4.58716	0	0	0
ATH-MIR413	123	0	0	0	0	1	0	0	0		0	0	0	0	0	0	0	0		0	0	0	0		0	0	0	0	8.13008	0	0	0		0	0	0	0	0	0	0	0
ATH-MIR414	108	0	0	0	0	0	0	0	0		0	0	0	0	0	0	0	0		0	0	0	0		0	0	0	0	0	0	0	0		0	0	0	0	0	0	0	0
ATH-MIR415	110	0	0	0	0	1	0	0	0		0	0	0	0	0	0	0	0		1	0	0	0		0	0	0	0	9.09091	0	0	0		0	0	0	0	0	0	0	0
ATH-MIR416	80	0	0	0	0	1	0	0	1		0	0	0	0	0	0	1	0		0	0	0	1		0	0	0	0	12.5	0	0	12.5		0	0	0	0	0	0	12.5	0
ATH-MIR417	117	0	0	0	0	1	0	0	0		0	0	0	0	0	0	0	0		0	0	0	0		0	0	0	0	8.54701	0	0	0		0	0	0	0	0	0	0	0
ATH-MIR418	73	0	0	0	0	1	0	0	0		0	0	0	0	0	0	0	0		0	0	0	0		0	0	0	0	13.6986	0	0	0		0	0	0	0	0	0	0	0
ATH-MIR419	106	0	0	0	0	1	0	0	0		0	0	0	0	0	0	0	0		1	0	0	0		0	0	0	0	9.43396	0	0	0		0	0	0	0	0	0	0	0
ATH-MIR420	100	0	0	0	0	1	0	0	0		0	0	0	0	0	0	0	0		1	0	0	0		0	0	0	0	10	0	0	0		0	0	0	0	0	0	0	0
ATH-MIR426	111	0	0	0	0	0	0	0	0		0	0	0	0	0	0	0	1		0	0	0	0		0	0	0	0	0	0	0	0		0	0	0	0	0	0	0	9.00901
ATH-MIR447A	237	1	0	0	1	1	0	1	1		0	0	0	0	0	0	0	0		0	0	2	0		4.21941	0	0	4.21941	4.21941	0	4.21941	4.21941		0	0	0	0	0	0	0	0
ATH-MIR447B	236	1	0	0	1	1	1	0	0		0	0	0	0	0	0	0	0		0	0	2	0		4.23729	0	0	4.23729	4.23729	4.23729	0	0		0	0	0	0	0	0	0	0
ATH-MIR447C	198	0	0	0	0	1	0	0	0		0	0	0	0	0	0	0	0		0	0	1	0		0	0	0	0	5.05051	0	0	0		0	0	0	0	0	0	0	0
ATH-MIR472	168	9	1	2	4	14	4	1	2		0	0	0	0	0	0	0	0		1	0	8	0		53.5714	5.95238	11.9048	23.8095	83.3333	23.8095	5.95238	11.9048		0	0	0	0	0	0	0	0
ATH-MIR771	113	6	0	2	2	5	3	2	0		0	0	0	0	0	0	0	0		1	0	3	0		53.0973	0	17.6991	17.6991	44.2478	26.5487	17.6991	0		0	0	0	0	0	0	0	0
ATH-MIR773	85	2	0	0	0	3	1	0	1		0	0	0	0	0	0	0	0		1	0	1	0		23.5294	0	0	0	35.2941	11.7647	0	11.7647		0	0	0	0	0	0	0	0
ATH-MIR774	98	1	0	0	0	2	0	1	0		0	1	0	0	0	0	0	0		0	0	0	0		10.2041	0	0	0	20.4082	0	10.2041	0		0	10.2041	0	0	0	0	0	0
ATH-MIR775	123	8	2	4	6	13	7	5	11		0	0	0	0	0	0	0	0		1	0	8	0		65.0407	16.2602	32.5203	48.7805	105.691	56.9106	40.6504	89.4309		0	0	0	0	0	0	0	0
ATH-MIR776	118	1	0	0	1	5	1	2	1		0	0	0	0	0	0	0	0		0	0	1	0		8.47458	0	0	8.47458	42.3729	8.47458	16.9492	8.47458		0	0	0	0	0	0	0	0
ATH-MIR777	108	2	0	0	1	7	2	0	0		0	0	0	0	0	0	0	0		0	0	3	0		18.5185	0	0	9.25926	64.8148	18.5185	0	0		0	0	0	0	0	0	0	0
ATH-MIR778	138	5	0	0	0	9	0	0	1		0	0	0	0	0	0	0	0		3	0	1	0		36.2319	0	0	0	65.2174	0	0	7.24638		0	0	0	0	0	0	0	0
ATH-MIR779	163	3	0	1	3	4	3	1	0		0	0	0	0	0	0	0	0		1	0	1	0		18.4049	0	6.13497	18.4049	24.5399	18.4049	6.13497	0		0	0	0	0	0	0	0	0
ATH-MIR780	174	9	0	9	15	20	14	8	10		1	0	0	0	0	0	0	0		0	0	28	0		51.7241	0	51.7241	86.2069	114.943	80.4598	45.977	57.4713		5.74713	0	0	0	0	0	0	0
ATH-MIR781	94	0	0	0	0	2	2	0	1		0	0	0	0	0	0	0	0		1	0	2	0		0	0	0	0	21.2766	21.2766	0	10.6383		0	0	0	0	0	0	0	0
ATH-MIR782	111	1	0	0	0	0	0	0	0		4	0	0	1	4	0	0	0		0	0	0	3		9.00901	0	0	0	0	0	0	0		36.036	0	0	9.00901	36.036	0	0	0
ATH-MIR783	331	14	0	2	7	55	17	9	36		2	0	1	4	11	2	2	7		2	1	3	0		42.2961	0	6.0423	21.148	166.163	51.3595	27.1903	108.761		6.0423	0	3.02115	12.0846	33.2326	6.0423	6.0423	21.148
ATH-MIR822	337	19	3	8	15	46	27	10	22		0	0	0	1	3	1	0	0		5	0	23	0		56.3798	8.90208	23.7389	44.5104	136.499	80.1187	29.6736	65.2819		0	0	0	2.96736	8.90208	2.96736	0	0
ATH-MIR823	191	2	0	2	3	15	3	1	2		0	0	0	0	1	0	0	0		0	0	4	1		10.4712	0	10.4712	15.7068	78.534	15.7068	5.2356	10.4712		0	0	0	0	5.2356	0	0	0
ATH-MIR824	689	5	1	3	5	10	3	1	0		1	0	0	0	0	0	0	0		0	0	13	0		7.25689	1.45138	4.35414	7.25689	14.5138	4.35414	1.45138	0		1.45138	0	0	0	0	0	0	0
ATH-MIR825	186	2	0	1	1	5	4	0	0		0	0	0	0	0	1	0	0		0	0	5	1		10.7527	0	5.37634	5.37634	26.8817	21.5054	0	0		0	0	0	0	0	5.37634	0	0
ATH-MIR826	178	1	0	1	0	4	0	0	0		0	0	0	0	1	0	0	0		0	0	1	0		5.61798	0	5.61798	0	22.4719	0	0	0		0	0	0	0	5.61798	0	0	0
ATH-MIR827	177	0	0	0	1	3	1	0	0		0	0	0	0	0	0	0	0		0	0	1	0		0	0	0	5.64972	16.9492	5.64972	0	0		0	0	0	0	0	0	0	0
ATH-MIR828	191	0	0	0	0	3	2	0	0		0	0	0	0	0	0	0	0		0	0	2	0		0	0	0	0	15.7068	10.4712	0	0		0	0	0	0	0	0	0	0
ATH-MIR829	205	2	0	0	1	5	2	3	6		0	0	0	0	0	0	0	2		0	0	4	1		9.7561	0	0	4.87805	24.3902	9.7561	14.6341	29.2683		0	0	0	0	0	0	0	9.7561
ATH-MIR830	195	1	0	0	1	6	4	1	2		0	0	0	0	0	0	0	0		0	0	1	0		5.12821	0	0	5.12821	30.7692	20.5128	5.12821	10.2564		0	0	0	0	0	0	0	0
ATH-MIR831	257	0	0	0	0	6	3	1	3		0	0	0	0	0	0	0	0		0	0	4	0		0	0	0	0	23.3463	11.6732	3.89105	11.6732		0	0	0	0	0	0	0	0
ATH-MIR832	333	0	0	0	0	3	1	0	1		0	0	0	0	0	0	0	0		0	0	1	0		0	0	0	0	9.00901	3.003	0	3.003		0	0	0	0	0	0	0	0
ATH-MIR833	187	7	0	0	3	14	6	1	4		2	0	0	1	7	0	0	0		0	0	5	1		37.4332	0	0	16.0428	74.8663	32.0856	5.34759	21.3904		10.6952	0	0	5.34759	37.4332	0	0	0
ATH-MIR834	249	0	0	1	1	2	0	0	0		0	0	0	0	0	0	0	0		0	0	1	0		0	0	4.01606	4.01606	8.03213	0	0	0		0	0	0	0	0	0	0	0
ATH-MIR835	400	3	0	1	6	23	4	4	5		0	0	0	1	4	0	0	1		0	0	2	0		7.5	0	2.5	15	57.5	10	10	12.5		0	0	0	2.5	10	0	0	2.5
ATH-MIR836	337	0	0	0	0	4	0	0	4		0	0	0	0	0	0	0	0		0	0	1	0		0	0	0	0	11.8694	0	0	11.8694		0	0	0	0	0	0	0	0
ATH-MIR837	184	0	0	0	2	9	1	0	0		0	0	0	0	0	0	0	0		0	0	4	0		0	0	0	10.8696	48.913	5.43478	0	0		0	0	0	0	0	0	0	0
ATH-MIR838	207	0	0	0	1	5	2	2	1		0	0	0	0	1	0	0	0		0	0	3	0		0	0	0	4.83092	24.1546	9.66184	9.66184	4.83092		0	0	0	0	4.83092	0	0	0
ATH-MIR839	264	17	1	4	15	44	25	11	25		0	0	1	0	4	0	0	0		5	0	17	0		64.3939	3.78788	15.1515	56.8182	166.667	94.697	41.6667	94.697		0	0	3.78788	0	15.1515	0	0	0
ATH-MIR840	226	3	0	2	4	10	4	4	1		0	0	0	0	0	0	0	0		0	0	2	0		13.2743	0	8.84956	17.6991	44.2478	17.6991	17.6991	4.42478		0	0	0	0	0	0	0	0
ATH-MIR841	212	0	0	0	2	10	3	2	2		0	0	0	0	0	0	0	0		0	0	0	0		0	0	0	9.43396	47.1698	14.1509	9.43396	9.43396		0	0	0	0	0	0	0	0
ATH-MIR842	199	2	0	0	0	9	2	0	0		0	0	0	0	1	0	0	0		0	0	3	1		10.0503	0	0	0	45.2261	10.0503	0	0		0	0	0	0	5.02513	0	0	0
ATH-MIR843	205	0	0	2	3	10	3	3	9		0	0	0	0	0	0	0	0		0	0	5	0		0	0	9.7561	14.6341	48.7805	14.6341	14.6341	43.9024		0	0	0	0	0	0	0	0
ATH-MIR844	185	4	0	1	3	10	2	0	2		0	0	0	0	0	0	0	0		0	0	8	0		21.6216	0	5.40541	16.2162	54.0541	10.8108	0	10.8108		0	0	0	0	0	0	0	0
ATH-MIR845A	163	2	0	0	3	3	1	1	0		0	0	0	0	0	0	0	0		0	0	4	0		12.2699	0	0	18.4049	18.4049	6.13497	6.13497	0		0	0	0	0	0	0	0	0
ATH-MIR845B	99	0	0	1	0	2	2	1	0		0	0	0	0	0	0	0	0		0	0	0	0		0	0	10.101	0	20.202	20.202	10.101	0		0	0	0	0	0	0	0	0
ATH-MIR846	359	0	1	1	4	12	4	1	3		0	0	0	0	0	0	0	0		0	0	6	0		0	2.78552	2.78552	11.1421	33.4262	11.1421	2.78552	8.35655		0	0	0	0	0	0	0	0
ATH-MIR847	230	1	0	0	1	11	1	0	2		1	0	0	0	5	2	0	1		0	0	3	1		4.34783	0	0	4.34783	47.8261	4.34783	0	8.69565		4.34783	0	0	0	21.7391	8.69565	0	4.34783
ATH-MIR848	195	1	0	0	2	7	3	1	2		0	0	0	0	4	1	0	0		0	0	1	0		5.12821	0	0	10.2564	35.8974	15.3846	5.12821	10.2564		0	0	0	0	20.5128	5.12821	0	0
ATH-MIR849	189	1	0	0	0	3	0	0	0		0	0	0	1	6	0	0	0		0	0	0	0		5.29101	0	0	0	15.873	0	0	0		0	0	0	5.29101	31.746	0	0	0
ATH-MIR850	221	0	0	0	2	3	4	3	1		0	0	0	0	0	0	0	0		0	0	2	0		0	0	0	9.04977	13.5747	18.0995	13.5747	4.52489		0	0	0	0	0	0	0	0
ATH-MIR851	184	9	0	3	2	7	2	0	3		2	0	0	0	0	0	0	0		0	0	9	0		48.913	0	16.3043	10.8696	38.0435	10.8696	0	16.3043		10.8696	0	0	0	0	0	0	0
ATH-MIR852	208	3	0	1	1	10	2	1	1		0	0	0	0	1	0	0	0		0	0	5	0		14.4231	0	4.80769	4.80769	48.0769	9.61538	4.80769	4.80769		0	0	0	0	4.80769	0	0	0
ATH-MIR853	290	0	0	1	1	3	1	0	0		0	0	0	0	0	0	0	0		0	0	2	0		0	0	3.44828	3.44828	10.3448	3.44828	0	0		0	0	0	0	0	0	0	0
ATH-MIR854A	221	0	0	0	0	0	0	0	0		0	0	0	0	0	0	0	0		0	0	0	0		0	0	0	0	0	0	0	0		0	0	0	0	0	0	0	0
ATH-MIR854B	221	0	0	0	0	0	0	0	0		0	0	0	0	0	0	0	0		0	0	0	0		0	0	0	0	0	0	0	0		0	0	0	0	0	0	0	0
ATH-MIR854C	221	0	0	0	0	0	0	0	0		0	0	0	0	1	0	1	0		0	0	0	0		0	0	0	0	0	0	0	0		0	0	0	0	4.52489	0	4.52489	0
ATH-MIR854D	221	0	0	0	0	0	0	0	0		0	0	0	0	0	0	0	0		0	0	0	0		0	0	0	0	0	0	0	0		0	0	0	0	0	0	0	0
ATH-MIR855	272	0	0	0	0	0	0	0	0		0	0	0	0	0	0	0	0		0	0	0	0		0	0	0	0	0	0	0	0		0	0	0	0	0	0	0	0
ATH-MIR856	271	4	0	0	1	7	2	2	0		0	0	0	0	0	0	0	0		0	0	2	0		14.7601	0	0	3.69004	25.8303	7.38007	7.38007	0		0	0	0	0	0	0	0	0
ATH-MIR857	377	0	0	0	1	5	2	1	0		0	0	0	0	0	0	0	0		0	0	0	0		0	0	0	2.65252	13.2626	5.30504	2.65252	0		0	0	0	0	0	0	0	0
ATH-MIR858	187	1	0	1	1	3	1	1	1		1	0	0	0	0	0	0	0		0	0	0	0		5.34759	0	5.34759	5.34759	16.0428	5.34759	5.34759	5.34759		5.34759	0	0	0	0	0	0	0
ATH-MIR859	126	1	0	0	0	3	1	1	0		0	0	0	0	0	0	0	0		0	0	1	0		7.93651	0	0	0	23.8095	7.93651	7.93651	0		0	0	0	0	0	0	0	0
ATH-MIR860	126	0	0	1	3	9	0	0	1		0	0	0	0	1	0	0	0		1	0	2	0		0	0	7.93651	23.8095	71.4286	0	0	7.93651		0	0	0	0	7.93651	0	0	0
ATH-MIR861	132	3	0	0	1	7	3	0	1		0	0	0	0	0	0	0	0		0	0	3	0		22.7273	0	0	7.57576	53.0303	22.7273	0	7.57576		0	0	0	0	0	0	0	0
ATH-MIR862	103	0	0	0	0	11	2	1	2		0	0	0	0	0	0	0	0		0	0	4	0		0	0	0	0	106.796	19.4175	9.70874	19.4175		0	0	0	0	0	0	0	0
ATH-MIR863	303	2	0	3	6	31	4	5	14		0	0	0	0	1	0	0	0		0	0	16	0		6.60066	0	9.90099	19.802	102.31	13.2013	16.5017	46.2046		0	0	0	0	3.30033	0	0	0
ATH-MIR864	92	0	0	1	2	6	3	0	0		0	0	0	1	0	0	0	0		5	0	2	0		0	0	10.8696	21.7391	65.2174	32.6087	0	0		0	0	0	10.8696	0	0	0	0
ATH-MIR865	142	1	0	0	1	6	0	0	0		0	0	0	0	0	0	0	0		3	0	1	0		7.04225	0	0	7.04225	42.2535	0	0	0		0	0	0	0	0	0	0	0
ATH-MIR866	126	1	0	1	1	2	1	0	0		0	0	0	0	1	0	0	0		0	0	3	0		7.93651	0	7.93651	7.93651	15.873	7.93651	0	0		0	0	0	0	7.93651	0	0	0
ATH-MIR867	118	0	0	1	2	5	0	0	2		0	0	0	0	0	0	0	0		0	0	1	0		0	0	8.47458	16.9492	42.3729	0	0	16.9492		0	0	0	0	0	0	0	0
ATH-MIR868	193	3	0	0	0	4	1	0	1		0	0	0	0	0	0	0	0		0	0	3	0		15.544	0	0	0	20.7254	5.18135	0	5.18135		0	0	0	0	0	0	0	0
ATH-MIR869	295	7	0	3	8	44	12	2	9		0	0	0	0	1	0	0	1		1	1	9	0		23.7288	0	10.1695	27.1186	149.153	40.678	6.77966	30.5085		0	0	0	0	3.38983	0	0	3.38983
ATH-MIR870	85	2	0	0	0	5	3	0	0		0	0	0	0	0	0	0	0		0	0	1	0		23.5294	0	0	0	58.8235	35.2941	0	0		0	0	0	0	0	0	0	0
																									17bp	18bp	19bp	20bp	21bp	22bp	23bp	>=24bp		17bp	18bp	19bp	20bp	21bp	22bp	23bp	>=24bp
																								average	13.5767	1.62247	6.04421	11.3848	33.5839	14.5053	7.55427	10.5575		1.32544	0.0545673	0.0891091	0.41646	3.06618	0.38778	0.410699	1.19189
																								standard error	1.34108	0.328127	0.81953	1.16592	2.48848	1.27528	0.823544	1.25708		0.304522	0.0545673	0.0450389	0.128983	0.533436	0.11262	0.169531	0.332801
[truncated: 203 more columns]
