# Supplementary material for: Evidence for Antisense Transcription Associated with MicroRNA Target mRNAs in Arabidopsis
Source: PLoS Genet. 2009 Apr 17;5(4):e1000457. doi: 10.1371/journal.pgen.1000457 (PMC2664332; doi:10.1371/journal.pgen.1000457)
Supplement: Table S9 — Location of MPSS smRNA signatures with perfect match to miRNA targets and paralogous non-target genes. (0.30 MB XLS) [file pgen.1000457.s027.xls]

## Sheet: General
Supplemental Table IX. Location of MPSS small RNA signatures with perfect match to miRNA targets and paralogs.

## Sheet: Validated targets
											sense small RNA abundance from MPSS-raw data (TPQ/locus)											antisense small RNA abundance from MPSS-raw data (TPQ/locus)
miRNA	Locus	Gene model	Gene length	miRNA cleavage site	sense/@-sense(1/0)	smRNA name	smRNA sequence	5' location of smRNA	distance of 5' smRNA to miRNA cleavage site		flr	sd1	sd2	sdc	rdr	4Col0	4rdr2	4rdr6	4dcl17	4dcl234	sum of sense	flr	sd1	sd2	sdc	rdr	4Col0	4rdr2	4rdr6	4dcl17	4dcl234	sum of antisense
MIR162	AT1G01040	AT1G01040.1	6252	3422	1	>97192_smallRNA_17_summary.txt__RDR:2	tgagtctaagcaggttc	1408	-2014	-	0	0	0	0	2	0	0	0	0	0	2											0
MIR160	AT2G28350	AT2G28350.1	2266	1329	1	>1514_smallRNA_17_summary.txt__HIT:1_SD1:3_SDC:1	aaacgacgccgttttgg	270	-1059	-	0	3	0	1	0	0	0	0	0	0	1											0
MIR160	AT2G28350	AT2G28350.1	2266	1329	1	>4992_smallRNA_17_summary.txt__HIT:1_SD1:10_SD2:9_SDC:10	aacgacgccgttttggg	271	-1058	-	0	10	9	10	0	0	0	0	0	0	10											0
MIR167	AT5G37020	AT5G37020.2	2844	2370	1	>51843_smallRNA_17_summary.txt__HIT:1_FLR:2	cgccatctcatgcatgc	1597	-773	-	2	0	0	0	0	0	0	0	0	0	2											0
MIR393	AT1G12820	AT1G12820.1	2230	1884	1	>20028_smallRNA_17_summary.txt__HIT:1_RDR:2	agaggttgctccactct	1183	-701	-	0	0	0	0	2	0	0	0	0	0	2											0
MIR166	AT1G52150	AT1G52150.3	3510	1268	1	>74894_smallRNA_17_summary.txt__HIT:1_RDR:8	gggtcatttgtgagatt	663	-605	-	0	0	0	0	8	0	0	0	0	0	8											0
MIR171	AT2G45160	AT2G45160.1	2290	1003	1	>110852_smallRNA_17_summary.txt__HIT:1_RDR:1	tttggatgatcttgacg	439	-564	-	0	0	0	0	1	0	0	0	0	0	1											0
MIR823	AT1G69770	AT1G69770.1	2765	2026	1	>69650_smallRNA_17_summary.txt__HIT:1_SD2:1_SDC:1	gctgaagatggctaagg	1587	-439	-	0	0	1	1	0	0	0	0	0	0	1											0
MIR403	AT1G31280	AT1G31280.1	3344	3222	1	>42509_smallRNA_17_summary.txt__HIT:1_RDR:1	cactcgctgcaccaaac	2877	-345	-	0	0	0	0	1	0	0	0	0	0	1											0
MIR774	AT3G19890	AT3G19890.1	1234	789	1	>7013_smallRNA_17_summary.txt__HIT:1_RDR:6	aagatcttgaggttgta	457	-332	-	0	0	0	0	6	0	0	0	0	0	6											0
MIR319	AT3G15030	AT3G15030.1	2016	1282	1	>98284_smallRNA_17_summary.txt__HIT:1_FLR:7	tgcaatcgttcccggat	978	-304	-	7	0	0	0	0	0	0	0	0	0	7											0
MIR172	AT4G36920	AT4G36920.1	1643	1329	1	>44778_smallRNA_17_summary.txt__HIT:1_FLR:2	catcagggaatcctact	1026	-303	-	2	0	0	0	0	0	0	0	0	0	2											0
MIR399	AT2G33770	AT2G33770.1	4104	831	1	>110491_smallRNA_17_summary.txt__HIT:1_RDR:2	tttgaactctgtcctgt	559	-272	-	0	0	0	0	2	0	0	0	0	0	2											0
MIR774	AT3G19890	AT3G19890.1	1234	789	1	>6948_smallRNA_17_summary.txt__HIT:1_RDR:2	aagatcaccttccaggc	533	-256	-	0	0	0	0	2	0	0	0	0	0	2											0
MIR319	AT1G53230	AT1G53230.1	1845	1184	1	>107860_smallRNA_17_summary.txt__HIT:1_SD1:1_SD2:1_SDC:1	ttgactcatcgacggca	1003	-181	-	0	1	1	1	0	0	0	0	0	0	1											0
MIR399	AT2G33770	AT2G33770.1	4104	831	1	>47640_smallRNA_17_summary.txt__HIT:1_RDR:2	cccgttaggtggctttg	668	-163	-	0	0	0	0	2	0	0	0	0	0	2											0
MIR399	AT2G33770	AT2G33770.1	4104	831	1	>105279_smallRNA_17_summary.txt__HIT:1_RDR:1	ttaggtggctttgatac	672	-159	-	0	0	0	0	1	0	0	0	0	0	1											0
MIR319	AT3G15030	AT3G15030.1	2016	1282	1	>81131_smallRNA_17_summary.txt__HIT:1_RDR:1	gtggcttggaacagcgg	1148	-134	-	0	0	0	0	1	0	0	0	0	0	1											0
MIR160	AT2G28350	AT2G28350.1	2266	1329	1	>66717_smallRNA_17_summary.txt__HIT:1_FLR:12	gattttctccccgggat	1248	-81	-	12	0	0	0	0	0	0	0	0	0	12											0
MIR166	AT1G30490	AT1G30490.1	2937	795	1	>18827_smallRNA_17_summary.txt__HIT:1_RDR:4	agaccttggcggagttc	735	-60	-	0	0	0	0	4	0	0	0	0	0	4											0
MIR166	AT1G52150	AT1G52150.3	3510	1268	1	>105641_smallRNA_17_summary.txt__HIT:1_RDR:2	ttcaaaggcaactggaa	1227	-41	-	0	0	0	0	2	0	0	0	0	0	2											0
MIR172	AT5G67180	AT5G67180.1	1545	1298	1	>67018_smallRNA_17_summary.txt__HIT:1_RDR:6	gcaatcggacggtggag	1263	-35	-	0	0	0	0	6	0	0	0	0	0	6											0
MIR393	AT1G12820	AT1G12820.1	2230	1884	1	>90761_smallRNA_17_summary.txt__HIT:1_FLR:12_SD1:12_SD2:16_SDC:14_RDR:	tccctttggatgtcgtc	1895	11	-	12	12	16	14	3	0	0	0	0	0	29											0
MIR393	AT1G12820	AT1G12820.1	2230	1884	1	>62263_smallRNA_17_summary.txt__HIT:1_FLR:1_RDR:3	gaagtaacactcggtgg	1916	32	-	1	0	0	0	3	0	0	0	0	0	4											0
MIR393	AT3G23690	AT3G23690.1	1775	406	1	>24398_smallRNA_17_summary.txt__HIT:1_RDR:3	aggaacaattggagatt	438	32	-	0	0	0	0	3	0	0	0	0	0	3											0
MIR393	AT1G12820	AT1G12820.1	2230	1884	1	>8433_smallRNA_17_summary.txt__HIT:1_RDR:3	aagtaacactcggtggc	1917	33	-	0	0	0	0	3	0	0	0	0	0	3											0
MIR319	AT2G31070	AT2G31070.1	2018	1380	1	>106959_smallRNA_17_summary.txt__HIT:1_RDR:1	ttcgtttcgttcttggg	1413	33	-	0	0	0	0	1	0	0	0	0	0	1											0
MIR168	AT1G48410	AT1G48410.2	3508	511	1	>55436_smallRNA_17_summary.txt__HIT:1_RDR:9	ctacactgtctgaggtg	565	54	-	0	0	0	0	9	0	0	0	0	0	9											0
MIR393	AT3G26810	AT3G26810.1	2402	1999	1	>2496_smallRNA_17_summary.txt__HIT:1_FLR:1	aaaggctcgcagagaaa	2053	54	-	1	0	0	0	0	0	0	0	0	0	1											0
MIR393	AT3G23690	AT3G23690.1	1775	406	1	>89479_smallRNA_17_summary.txt__HIT:1_FLR:2	tcaggagatttcaccgt	480	74	-	2	0	0	0	0	0	0	0	0	0	2											0
MIR171	AT2G45160	AT2G45160.1	2290	1003	1	>41778_smallRNA_17_summary.txt__HIT:1_RDR:1	caccaccgttaatcacg	1119	116	-	0	0	0	0	1	0	0	0	0	0	1											0
MIR393	AT3G23690	AT3G23690.1	1775	406	1	>93404_smallRNA_17_summary.txt__HIT:1_RDR:1	tctcagatctccgagaa	523	117	-	0	0	0	0	1	0	0	0	0	0	1											0
MIR393	AT3G62980	AT3G62980.1	2343	1711	1	>85505_smallRNA_17_summary.txt__HIT:1_SD1:1_SD2:3_SDC:1	taccgaacagtggctgg	1869	158	-	0	1	3	1	0	0	0	0	0	0	1											0
MIR393	AT3G62980	AT3G62980.1	2343	1711	1	>51376_smallRNA_17_summary.txt__HIT:1_SD1:4_SD2:3_SDC:3	cgatttgacatgcctgg	1890	179	-	0	4	3	3	0	0	0	0	0	0	3											0
MIR393	AT3G23690	AT3G23690.1	1775	406	1	>136640_smallRNA_17_summary.txt__HIT:1_4dcl17:2	atttggatccgatcgtgaatt	585	179	-	0	0	0	0	0	0	0	0	2	0	2											0
MIR393	AT3G23690	AT3G23690.1	1775	406	1	>38835_smallRNA_17_summary.txt__HIT:1_RDR:1	atttggatccgatcgtg	585	179	-	0	0	0	0	1	0	0	0	0	0	1											0
MIR168	AT1G48410	AT1G48410.2	3508	511	1	>26130_smallRNA_17_summary.txt__HIT:1_RDR:12	aggctttcaagtttcca	691	180	-	0	0	0	0	12	0	0	0	0	0	12											0
MIR393	AT3G23690	AT3G23690.1	1775	406	1	>110842_smallRNA_17_summary.txt__HIT:1_RDR:2	tttggatccgatcgtga	586	180	-	0	0	0	0	2	0	0	0	0	0	2											0
MIR171	AT4G00150	AT4G00150.1	2089	856	1	>94461_smallRNA_17_summary.txt__HIT:1_RDR:1	tcttcagttcgccaact	1036	180	-	0	0	0	0	1	0	0	0	0	0	1											0
MIR167	AT1G30330	AT1G30330.1	3869	3277	1	>48060_smallRNA_17_summary.txt__HIT:1_FLR:1	ccgagcaacgggaactg	3470	193	-	1	0	0	0	0	0	0	0	0	0	1											0
MIR393	AT1G12820	AT1G12820.1	2230	1884	1	>41773_smallRNA_17_summary.txt__HIT:1_RDR:1	caccaccatatgttagg	2085	201	-	0	0	0	0	1	0	0	0	0	0	1											0
MIR168	AT1G48410	AT1G48410.2	3508	511	1	>49422_smallRNA_17_summary.txt__HIT:1_RDR:1	cctggtaaaggacagag	714	203	-	0	0	0	0	1	0	0	0	0	0	1											0
MIR395	AT3G22890	AT3G22890.1	1763	442	1	>74830_smallRNA_17_summary.txt__HIT:1_SD1:1_SDC:1	gggtacgacggctccag	663	221	-	0	1	0	1	0	0	0	0	0	0	1											0
MIR393	AT1G12820	AT1G12820.1	2230	1884	1	>109485_smallRNA_17_summary.txt__HIT:1_RDR:1	tttagtctctttgcacc	2106	222	-	0	0	0	0	1	0	0	0	0	0	1											0
MIR393	AT3G26810	AT3G26810.1	2402	1999	1	>49719_smallRNA_17_summary.txt__HIT:1_RDR:2	ccttttcagaccaaact	2228	229	-	0	0	0	0	2	0	0	0	0	0	2											0
MIR393	AT1G12820	AT1G12820.1	2230	1884	1	>104053_smallRNA_17_summary.txt__HIT:1_RDR:1	tgtgttttcaaactttt	2127	243	-	0	0	0	0	1	0	0	0	0	0	1											0
MIR168	AT1G48410	AT1G48410.2	3508	511	1	>98907_smallRNA_17_summary.txt__HIT:1_RDR:1	tgcctgataaggatttg	775	264	-	0	0	0	0	1	0	0	0	0	0	1											0
MIR168	AT1G48410	AT1G48410.2	3508	511	1	>68615_smallRNA_17_summary.txt__HIT:1_RDR:1	gcctgataaggatttgc	776	265	-	0	0	0	0	1	0	0	0	0	0	1											0
MIR393	AT3G23690	AT3G23690.1	1775	406	1	>65102_smallRNA_17_summary.txt__HIT:1_RDR:3	gagttcacaccacgaaa	674	268	-	0	0	0	0	3	0	0	0	0	0	3											0
MIR157	AT1G53160	AT1G53160.2	858	0	1	>8799_smallRNA_17_summary.txt__HIT:1_RDR:2	aagtgtgtgaagttcat	280	280	-	0	0	0	0	2	0	0	0	0	0	2											0
MIR168	AT1G48410	AT1G48410.2	3508	511	1	>70662_smallRNA_17_summary.txt__HIT:1_SD2:14_SDC:9	ggaagttacatcaaggg	818	307	-	0	0	14	9	0	0	0	0	0	0	9											0
MIR162	AT1G01040	AT1G01040.1	6252	3422	1	>94444_smallRNA_17_summary.txt__HIT:1_RDR:1	tcttcagagagctcgtc	3730	308	-	0	0	0	0	1	0	0	0	0	0	1											0
MIR168	AT1G48410	AT1G48410.2	3508	511	1	>6322_smallRNA_17_summary.txt__HIT:1_RDR:3	aacttgttgataattat	859	348	-	0	0	0	0	3	0	0	0	0	0	3											0
MIR319	AT1G30210	AT1G30210.1	1673	1131	1	>87390_smallRNA_17_summary.txt__HIT:1_SD1:3_SDC:1	tatgttcagaccgcgag	1517	386	-	0	3	0	1	0	0	0	0	0	0	1											0
MIR393	AT3G23690	AT3G23690.1	1775	406	1	>40579_smallRNA_17_summary.txt__HIT:1_RDR:1	caagcaagatgtagctg	819	413	-	0	0	0	0	1	0	0	0	0	0	1											0
MIR472	AT5G43740	AT5G43740.2	2893	631	1	>106498_smallRNA_17_summary.txt__HIT:1_RDR:6	ttcgacttactgttgga	1046	415	-	0	0	0	0	6	0	0	0	0	0	6											0
MIR162	AT1G01040	AT1G01040.1	6252	3422	1	>44982_smallRNA_17_summary.txt__HIT:1_FLR:4	catccttcgatgttgtg	3879	457	-	4	0	0	0	0	0	0	0	0	0	4											0
MIR162	AT1G01040	AT1G01040.1	6252	3422	1	>127980_smallRNA_17_summary.txt__HIT:1_RDR:1	tgcagaagatcttattgggaa	3994	572	-	0	0	0	0	0	1	0	0	0	0	1											0
MIR393	AT3G23690	AT3G23690.1	1775	406	1	>63458_smallRNA_17_summary.txt__HIT:1_SD1:10_SD2:19_SDC:16	gacgttgcttcaggatc	1008	602	-	0	10	19	16	0	0	0	0	0	0	16											0
MIR393	AT3G23690	AT3G23690.1	1775	406	1	>25076_smallRNA_17_summary.txt__HIT:1_FLR:1	aggatctggttcctggt	1019	613	-	1	0	0	0	0	0	0	0	0	0	1											0
MIR393	AT3G23690	AT3G23690.1	1775	406	1	>108092_smallRNA_17_summary.txt__HIT:1_RDR:2	ttgcagagacaagttga	1096	690	-	0	0	0	0	2	0	0	0	0	0	2											0
MIR171	AT3G60630	AT3G60630.1	2245	1045	1	>48827_smallRNA_17_summary.txt__HIT:1_RDR:3	ccgttccctaacggtgt	1742	697	-	0	0	0	0	3	0	0	0	0	0	3											0
MIR168	AT1G48410	AT1G48410.2	3508	511	1	>54217_smallRNA_17_summary.txt__HIT:1_FLR:3	cgtcctacacagatggg	1269	758	-	3	0	0	0	0	0	0	0	0	0	3											0
MIR393	AT3G23690	AT3G23690.1	1775	406	1	>105462_smallRNA_17_summary.txt__RDR:1	ttatccacagagatgat	1174	768	-	0	0	0	0	1	0	0	0	0	0	1											0
MIR393	AT3G23690	AT3G23690.1	1775	406	1	>53495_smallRNA_17_summary.txt__HIT:1_RDR:1	cgggggagtcgttaacg	1196	790	-	0	0	0	0	1	0	0	0	0	0	1											0
MIR171	AT2G45160	AT2G45160.1	2290	1003	1	>69945_smallRNA_17_summary.txt__HIT:1_RDR:2	gctgttgatgaaacgac	1813	810	-	0	0	0	0	2	0	0	0	0	0	2											0
MIR168	AT1G48410	AT1G48410.2	3508	511	1	>94295_smallRNA_17_summary.txt__HIT:1_SD1:1_SD2:1_SDC:1	tctgtgatttgcttaac	1351	840	-	0	1	1	1	0	0	0	0	0	0	1											0
MIR773	AT4G14140	AT4G14140.1	4561	9	1	>89999_smallRNA_17_summary.txt__HIT:1_SD1:4_SD2:1_SDC:2	tcatctggtggatggtg	852	843	-	0	4	1	2	0	0	0	0	0	0	2											0
MIR171	AT4G00150	AT4G00150.1	2089	856	1	>28889_smallRNA_17_summary.txt__HIT:1_RDR:1	agtgagaggctttcacg	1756	900	-	0	0	0	0	1	0	0	0	0	0	1											0
MIR168	AT1G48410	AT1G48410.2	3508	511	1	>48681_smallRNA_17_summary.txt__HIT:1_RDR:4	ccggtttgactgctgtg	1486	975	-	0	0	0	0	4	0	0	0	0	0	4											0
MIR319	AT1G53230	AT1G53230.1	1845	1184	0	>86163_smallRNA_17_summary.txt__HIT:1_RDR:2	UAGAAUUUGUCUCUGUU	21	-1163	-											0	0	0	0	0	2	0	0	0	0	0	2
MIR167	AT5G37020	AT5G37020.2	2844	2370	0	>37921_smallRNA_17_summary.txt__HIT:1_SD1:1_SD2:4_SDC:3	AUUGCCAUCUCCAGAAG	1872	-498	-											0	0	1	4	3	0	0	0	0	0	0	3
MIR171	AT4G00150	AT4G00150.1	2089	856	0	>99520_smallRNA_17_summary.txt__HIT:1_SD1:18_SD2:9_SDC:13	UGCUCAUCGGUGGUGGC	447	-409	-											0	0	18	9	13	0	0	0	0	0	0	13
MIR172	AT4G36920	AT4G36920.1	1643	1329	0	>9161_smallRNA_17_summary.txt__HIT:1_FLR:4	AAUACUCGGAUCAAAGU	1000	-329	-											0	4	0	0	0	0	0	0	0	0	0	4
MIR399	AT2G33770	AT2G33770.1	4104	831	0	>16888_smallRNA_17_summary.txt__HIT:1_SD1:1_SDC:1	ACUUCUGCUGCUGCUGC	658	-173	-											0	0	1	0	1	0	0	0	0	0	0	1
MIR166	AT1G30490	AT1G30490.1	2937	795	0	>50133_smallRNA_17_summary.txt__HIT:1_RDR:2	CGACAGCAGUUCCUGUA	779	-16	-											0	0	0	0	0	2	0	0	0	0	0	2
MIR172	AT4G36920	AT4G36920.1	1643	1329	0	>3883_smallRNA_17_summary.txt__HIT:1_FLR:7	AACACUUGGUUCGUCGA	1320	-9	-											0	7	0	0	0	0	0	0	0	0	0	7
MIR169	AT1G17590	AT1G17590.3	1831	1610	0	>43365_smallRNA_17_summary.txt__HIT:1_FLR:28_SD1:173_SD2:781_SDC:387_R	CAGCCAAGGAUGACUUC	1630	20	-											0	28	173	781	387	1	0	0	0	0	0	416
MIR166	AT1G52150	AT1G52150.3	3510	1268	0	>48415_smallRNA_17_summary.txt__FLR:184_SD1:4_SD2:3_SDC:3_RDR:5	CCGGACCAGGCUUCAUU	1288	20	-											0	184	4	3	3	5	0	0	0	0	0	192
MIR164	AT1G56010	AT1G56010.2	1394	802	0	>100412_smallRNA_17_summary.txt__HIT:1_RDR:4	UGGAGAAGCAGGGUACG	822	20	-											0	0	0	0	0	4	0	0	0	0	0	4
MIR166	AT1G30490	AT1G30490.1	2937	795	0	>48414_smallRNA_17_summary.txt__SD1:3_SDC:1	CCGGACCAGGCUUCAUC	815	20	-											0	0	3	0	1	0	0	0	0	0	0	1
MIR166	AT1G30490	AT1G30490.1	2937	795	0	>90915_smallRNA_17_summary.txt__RDR:14	UCCGGACCAGGCUUCAU	816	21	-											0	0	0	0	0	14	0	0	0	0	0	14
MIR163	AT1G66720	AT1G66720.1	1116	333	0	>107683_smallRNA_17_summary.txt__HIT:1_FLR:1_RDR:91	UUGAAGAGGACCUGGAA	355	22	-											0	1	0	0	0	91	0	0	0	0	0	92
MIR393	AT3G26810	AT3G26810.1	2402	1999	0	>32886_smallRNA_17_summary.txt__HIT:1_FLR:2_SD1:4_SD2:6_SDC:4_RDR:3	AUCCACUGAGUGUGACU	2049	50	-											0	2	4	6	4	3	0	0	0	0	0	9
MIR393	AT3G23690	AT3G23690.1	1775	406	0	>61518_smallRNA_17_summary.txt__HIT:1_RDR:3	GAAAUCUCCAAUUGUUC	456	50	-											0	0	0	0	0	3	0	0	0	0	0	3
MIR393	AT1G12820	AT1G12820.1	2230	1884	0	>22020_smallRNA_17_summary.txt__HIT:1_SD1:1_SD2:1_SDC:1	AGCCACCGAGUGUUACU	1934	50	-											0	0	1	1	1	0	0	0	0	0	0	1
MIR393	AT3G26810	AT3G26810.1	2402	1999	0	>44869_smallRNA_17_summary.txt__HIT:1_FLR:1	CAUCCACUGAGUGUGAC	2050	51	-											0	1	0	0	0	0	0	0	0	0	0	1
MIR393	AT3G26810	AT3G26810.1	2402	1999	0	>61095_smallRNA_17_summary.txt__HIT:1_RDR:1	CUUUUGCAUCCACUGAG	2056	57	-											0	0	0	0	0	1	0	0	0	0	0	1
MIR393	AT1G12820	AT1G12820.1	2230	1884	0	>93746_smallRNA_17_summary.txt__HIT:1_RDR:2	UCUCUACGUUAAGCCGU	1976	92	-											0	0	0	0	0	2	0	0	0	0	0	2
MIR166	AT1G52150	AT1G52150.3	3510	1268	0	>25897_smallRNA_17_summary.txt__HIT:1_RDR:1	AGGCUCAAGACCCACUA	1368	100	-											0	0	0	0	0	1	0	0	0	0	0	1
MIR168	AT1G48410	AT1G48410.2	3508	511	0	>38010_smallRNA_17_summary.txt__HIT:1_RDR:2	AUUGCUGAGCCAGAACA	624	113	-											0	0	0	0	0	2	0	0	0	0	0	2
MIR168	AT1G48410	AT1G48410.2	3508	511	0	>10669_smallRNA_17_summary.txt__HIT:1_RDR:1	AAUUGCUGAGCCAGAAC	625	114	-											0	0	0	0	0	1	0	0	0	0	0	1
MIR171	AT2G45160	AT2G45160.1	2290	1003	0	>89298_smallRNA_17_summary.txt__HIT:1_RDR:6	UCAGAUUCUCCGGCGUG	1148	145	-											0	0	0	0	0	6	0	0	0	0	0	6
MIR168	AT1G48410	AT1G48410.2	3508	511	0	>108208_smallRNA_17_summary.txt__HIT:1_SD1:22_SD2:16_SDC:17_RDR:3	UUGCCUGACUGGGAGCU	666	155	-											0	0	22	16	17	3	0	0	0	0	0	20
MIR168	AT1G48410	AT1G48410.2	3508	511	0	>37936_smallRNA_17_summary.txt__HIT:1_SD1:1_SDC:1_RDR:2	AUUGCCUGACUGGGAGC	667	156	-											0	0	1	0	1	2	0	0	0	0	0	3
MIR393	AT3G23690	AT3G23690.1	1775	406	0	>96201_smallRNA_17_summary.txt__HIT:1_RDR:1	UGACCUGGAUAUGGAGG	584	178	-											0	0	0	0	0	1	0	0	0	0	0	1
MIR393	AT1G12820	AT1G12820.1	2230	1884	0	>35304_smallRNA_17_summary.txt__HIT:1_SD1:3_SD2:3_SDC:3	AUCUUUUCUAGUCCCAA	2083	199	-											0	0	3	3	3	0	0	0	0	0	0	3
MIR393	AT3G23690	AT3G23690.1	1775	406	0	>99373_smallRNA_17_summary.txt__HIT:1_SD1:6_SD2:2_SDC:3_RDR:12	UGCGUUGUUGGUUGUGA	626	220	-											0	0	6	2	3	12	0	0	0	0	0	15
MIR393	AT3G23690	AT3G23690.1	1775	406	0	>58061_smallRNA_17_summary.txt__HIT:1_FLR:6	CUGCGUUGUUGGUUGUG	627	221	-											0	6	0	0	0	0	0	0	0	0	0	6
MIR157	AT1G53160	AT1G53160.2	858	0	0	>58838_smallRNA_17_summary.txt__HIT:1_RDR:2	CUGUGCAUCUAUCUACU	240	240	-											0	0	0	0	0	2	0	0	0	0	0	2
MIR393	AT1G12820	AT1G12820.1	2230	1884	0	>17287_smallRNA_17_summary.txt__HIT:1_RDR:6	AGAAAAGUUUGAAAACA	2145	261	-											0	0	0	0	0	6	0	0	0	0	0	6
MIR393	AT3G23690	AT3G23690.1	1775	406	0	>56808_smallRNA_17_summary.txt__HIT:1_RDR:2	CUCGAUCCGAAACUGAA	676	270	-											0	0	0	0	0	2	0	0	0	0	0	2
MIR393	AT3G23690	AT3G23690.1	1775	406	0	>54730_smallRNA_17_summary.txt__HIT:1_SD2:1_SDC:1_RDR:2	CGUGGUGUGAACUCGAU	687	281	-											0	0	0	1	1	2	0	0	0	0	0	3
MIR393	AT3G23690	AT3G23690.1	1775	406	0	>110128_smallRNA_17_summary.txt__HIT:1_FLR:1_RDR:22	UUUCGUGGUGUGAACUC	690	284	-											0	1	0	0	0	22	0	0	0	0	0	23
MIR393	AT1G12820	AT1G12820.1	2230	1884	0	>10075_smallRNA_17_summary.txt__HIT:1_RDR:1	AAUGCGACAUUUGUAUU	2198	314	-											0	0	0	0	0	1	0	0	0	0	0	1
MIR393	AT1G12820	AT1G12820.1	2230	1884	0	>84117_smallRNA_17_summary.txt__HIT:1_RDR:6	UAAAAUGCGACAUUUGU	2201	317	-											0	0	0	0	0	6	0	0	0	0	0	6
MIR171	AT4G00150	AT4G00150.1	2089	856	0	>107954_smallRNA_17_summary.txt__HIT:1_RDR:2	UUGAGUGAAGCCAAGUU	1255	399	-											0	0	0	0	0	2	0	0	0	0	0	2
MIR393	AT3G23690	AT3G23690.1	1775	406	0	>46875_smallRNA_17_summary.txt__HIT:1_RDR:1	CCAGCUACAUCUUGCUU	836	430	-											0	0	0	0	0	1	0	0	0	0	0	1
MIR168	AT1G48410	AT1G48410.2	3508	511	0	>6540_smallRNA_17_summary.txt__HIT:1_RDR:2	AAGAAGAUUGAUUCUGA	983	472	-											0	0	0	0	0	2	0	0	0	0	0	2
MIR393	AT3G23690	AT3G23690.1	1775	406	0	>49515_smallRNA_17_summary.txt__HIT:1_RDR:1	CCUUAUUGUCGCCUUUA	886	480	-											0	0	0	0	0	1	0	0	0	0	0	1
MIR393	AT3G23690	AT3G23690.1	1775	406	0	>49066_smallRNA_17_summary.txt__HIT:1_SD1:12_SD2:15_SDC:14_RDR:1	CCUCAGGAGGCUUAGCA	907	501	-											0	0	12	15	14	1	0	0	0	0	0	15
MIR393	AT3G23690	AT3G23690.1	1775	406	0	>85039_smallRNA_17_summary.txt__HIT:1_RDR:1	UAAUCUUUAGGCGCCUC	920	514	-											0	0	0	0	0	1	0	0	0	0	0	1
MIR393	AT3G23690	AT3G23690.1	1775	406	0	>69269_smallRNA_17_summary.txt__HIT:1_FLR:3	GCUAUCAGUUGCUUGAC	960	554	-											0	3	0	0	0	0	0	0	0	0	0	3
MIR393	AT3G23690	AT3G23690.1	1775	406	0	>101266_smallRNA_17_summary.txt__HIT:1_FLR:1_RDR:4	UGGCUAUCAGUUGCUUG	962	556	-											0	1	0	0	0	4	0	0	0	0	0	5
MIR171	AT4G00150	AT4G00150.1	2089	856	0	>105772_smallRNA_17_summary.txt__HIT:1_RDR:1	UUCACGAAACGGAGGAC	1428	572	-											0	0	0	0	0	1	0	0	0	0	0	1
MIR168	AT1G48410	AT1G48410.2	3508	511	0	>10281_smallRNA_17_summary.txt__HIT:1_RDR:1	AAUGUCAAGAACCUGCA	1136	625	-											0	0	0	0	0	1	0	0	0	0	0	1
MIR399	AT2G33770	AT2G33770.1	4104	831	0	>49536_smallRNA_17_summary.txt__HIT:1_RDR:2	CCUUCCAACCCAAGGUC	1512	681	-											0	0	0	0	0	2	0	0	0	0	0	2
MIR393	AT3G23690	AT3G23690.1	1775	406	0	>17013_smallRNA_17_summary.txt__HIT:1_RDR:1	ACUUGUCUCUGCAAGGA	1109	703	-											0	0	0	0	0	1	0	0	0	0	0	1
MIR396	AT5G53660	AT5G53660.1	1316	529	0	>143101_smallRNA_17_summary.txt__HIT:1_4dcl17:1	UGUUUACAGUACUAGUUUACAGGC	1283	754	-											0	0	0	0	0	0	0	0	0	1	0	1
MIR171	AT4G00150	AT4G00150.1	2089	856	0	>92453_smallRNA_17_summary.txt__HIT:1_RDR:3	UCGGCCUUUCUAUCGGA	1655	799	-											0	0	0	0	0	3	0	0	0	0	0	3
MIR171	AT4G00150	AT4G00150.1	2089	856	0	>34020_smallRNA_17_summary.txt__HIT:1_FLR:1	AUCGGCCUUUCUAUCGG	1656	800	-											0	1	0	0	0	0	0	0	0	0	0	1
MIR393	AT3G23690	AT3G23690.1	1775	406	0	>58059_smallRNA_17_summary.txt__HIT:1_SD1:15_SD2:21_SDC:18	CUGCGUUAACGACUCCC	1215	809	-											0	0	15	21	18	0	0	0	0	0	0	18
MIR168	AT1G48410	AT1G48410.2	3508	511	0	>57486_smallRNA_17_summary.txt__HIT:1_RDR:1	CUGAAUCACAGGGUUUG	1346	835	-											0	0	0	0	0	1	0	0	0	0	0	1
MIR393	AT3G23690	AT3G23690.1	1775	406	0	>28765_smallRNA_17_summary.txt__HIT:1_RDR:2	AGUCUUUGCUCUGAGCA	1250	844	-											0	0	0	0	0	2	0	0	0	0	0	2
MIR393	AT3G23690	AT3G23690.1	1775	406	0	>38354_smallRNA_17_summary.txt__HIT:1_RDR:3	AUUGUGUGUCUGAGAAU	1306	900	-											0	0	0	0	0	3	0	0	0	0	0	3
MIR773	AT4G14140	AT4G14140.1	4561	9	0	>101458_smallRNA_17_summary.txt__HIT:1_RDR:3	UGGGAAGAACCUCUAAA	1186	1177	-											0	0	0	0	0	3	0	0	0	0	0	3
MIR168	AT1G48410	AT1G48410.2	3508	511	0	>34489_smallRNA_17_summary.txt__HIT:1_RDR:8	AUCUAUCGGGCGCUGAC	1754	1243	-											0	0	0	0	0	8	0	0	0	0	0	8
MIR162	AT1G01040	AT1G01040.1	6252	3422	0	>92225_smallRNA_17_summary.txt__HIT:1_RDR:1	UCGGAAACAGGUUUUUG	4785	1363	-											0	0	0	0	0	1	0	0	0	0	0	1
MIR168	AT1G48410	AT1G48410.2	3508	511	0	>16304_smallRNA_17_summary.txt__HIT:1_RDR:2	ACUGACUGGUGGGAGGA	2114	1603	-											0	0	0	0	0	2	0	0	0	0	0	2
MIR773	AT4G14140	AT4G14140.1	4561	9	0	>96247_smallRNA_17_summary.txt__HIT:1_SD1:4_SD2:14_SDC:7	UGACGAGGCGAGUUGUU	1855	1846	-											0	0	4	14	7	0	0	0	0	0	0	7
MIR773	AT4G14140	AT4G14140.1	4561	9	0	>46593_smallRNA_17_summary.txt__HIT:1_FLR:10	CCACAUCGAUGUUCUCU	2437	2428	-											0	10	0	0	0	0	0	0	0	0	0	10
MIR399	AT2G33770	AT2G33770.1	4104	831	0	>20495_smallRNA_17_summary.txt__HIT:1_SD1:4_SD2:2_SDC:3	AGAUCAUGGAUUUGCAG	3619	2788	-											0	0	4	2	3	0	0	0	0	0	0	3
MIR156	AT1G27370	AT1G27370.1	2728	2368					-2368	-											0											0
MIR156	AT2G33810	AT2G33810.1	982	787					-787	-											0											0
MIR156	AT5G43270	AT5G43270.1	1663	1186					-1186	-											0											0
MIR159	AT5G06100	AT5G06100.2	2128	1161					-1161	-											0											0
MIR159	AT3G11440	AT3G11440.1	2016	1155					-1155	-											0											0
MIR160	AT4G30080	AT4G30080.1	2361	1508					-1508	-											0											0
MIR160	AT1G77850	AT1G77850.1	2077	1409					-1409	-											0											0
MIR163	AT1G66700	AT1G66700.3	1370	333					-333	-											0											0
MIR163	AT1G66690	AT1G66690.1	1115	329					-329	-											0											0
MIR163	AT3G44860	AT3G44860.1	1235	318					-318	-											0											0
MIR164	AT5G07680	AT5G07680.1	1366	843					-843	-											0											0
MIR164	AT5G61430	AT5G61430.1	1426	840					-840	-											0											0
MIR164	AT5G53950	AT5G53950.1	1157	801					-801	-											0											0
MIR164	AT3G15170	AT3G15170.1	975	664					-664	-											0											0
MIR168	AT1G48410	AT1G48410.2	3508	511	1	>11696_smallRNA_17_summary.txt__HIT:1_SD2:1	acacgcgggcctaatgt	3237	2726	-	0	0	1	0	0	0	0	0	0	0	0											0
MIR169	AT1G54160	AT1G54160.1	1463	1284					-1284	-											0											0
MIR169	AT1G72830	AT1G72830.2	1689	1491					-1491	-											0											0
MIR169	AT3G05690	AT3G05690.1	1465	1183					-1183	-											0											0
MIR169	AT5G06510	AT5G06510.2	1601	1305					-1305	-											0											0
MIR171	AT4G00150	AT4G00150.1	2089	856	1	>119414_smallRNA_17_summary.txt__HIT:1_4Col0:1	cgctgcttacaaatccttctc	1000	144	-	0	0	0	0	0	0	1	0	0	0	0											0
MIR172	AT5G60120	AT5G60120.1	2116	1647					-1647	-											0											0
MIR172	AT4G36920	AT4G36920.1	1643	1329	0	>118959_smallRNA_17_summary.txt__HIT:1_4Col0:1	AGAAUCCUGAUGAUGCUGCAG	1349	20	-											0	0	0	0	0	0	0	1	0	0	0	0
MIR319	AT4G18390	AT4G18390.1	1846	1376					-1376	-											0											0
MIR393	AT4G03190	AT4G03190.1	2062	1587					-1587	-											0											0
MIR393	AT1G27340	AT1G27340.1	1854	1505					-1505	-											0											0
MIR393	AT3G23690	AT3G23690.1	1775	406	0	>120118_smallRNA_17_summary.txt__HIT:1_4Col0:1	UGCGUUGUUGGUUGUGACCCA	626	220	-											0	0	0	0	0	0	0	1	0	0	0	0
MIR393	AT3G23690	AT3G23690.1	1775	406	0	>119840_smallRNA_17_summary.txt__HIT:1_4Col0:1	UAUGGCUAUCAGUUGCUUG	964	558	-											0	0	0	0	0	0	0	1	0	0	0	0
MIR395	AT5G43780	AT5G43780.1	1703	395					-395	-											0											0
MIR396	AT4G37740	AT4G37740.1	1926	910					-910	-											0											0
MIR396	AT4G24150	AT4G24150.1	1483	837					-837	-											0											0
MIR396	AT2G22840	AT2G22840.1	1839	781					-781	-											0											0
MIR396	AT2G36400	AT2G36400.1	1616	746					-746	-											0											0
MIR396	AT2G45480	AT2G45480.1	1566	514					-514	-											0											0
MIR397	AT2G38080	AT2G38080.1	2022	748					-748	-											0											0
MIR397	AT5G60020	AT5G60020.1	2050	741					-741	-											0											0
MIR397	AT2G29130	AT2G29130.1	2023	680					-680	-											0											0
MIR398	AT1G08830	AT1G08830.1	873	117					-117	-											0											0
MIR398	AT2G28190	AT2G28190.1	968	476					-476	-											0											0
MIR398	AT3G15640	AT3G15640.1	1069	95					-95	-											0											0
MIR447	AT5G60760	AT5G60760.1	2599	1279					-1279	-											0											0
MIR472	AT1G51480	AT1G51480.1	2827	799					-799	-											0											0
MIR774	AT3G19890	AT3G19890.1	1234	789	1	>118884_smallRNA_17_summary.txt__HIT:1_4Col0:1	acaagatcttgaggttgtacga	455	-334	-	0	0	0	0	0	0	1	0	0	0	0											0
MIR775	AT1G53290	AT1G53290.1	1332	515					-515	-											0											0
MIR778	AT2G22740	AT2G22740.1	2590	1175					-1175	-											0											0
MIR824	AT3G57230	AT3G57230.1	985	589					-589	-											0											0
MIR827	AT1G02860	AT1G02860.1	1518	258					-258	-											0											0
MIR828	AT1G66370	AT1G66370.1	742	310					-310	-											0											0
MIR842	AT5G38550	AT5G38550.1	2070	159					-159	-											0											0
MIR844	AT5G51270	AT5G51270.1	2461	474					-474	-											0											0
MIR846	AT5G49850	AT5G49850.1	2007	788					-788	-											0											0
MIR857	AT3G09220	AT3G09220.1	1965	146					-146	-											0											0
MIR858	AT3G08500	AT3G08500.1	1371	518					-518	-											0											0
MIR858	AT2G47460	AT2G47460.1	1454	392					-392	-											0											0
MIR859	AT3G49510	AT3G49510.1	2039	743					-743	-											0											0
ttest in validated targets		tail1,type2		average	sense	antisense	sense-	sense+	antisense-	antisense+
sense/antisense		0.0397591			3.28571	15.5968	3.45455	3.20833	4.57143	17
sense+/sense-		0.414833		number of smRNAs	70	62	22	48	7	55
antisense+/antisense-		0.299133		gene numbers
ttest validated targets vs paralogs		tail1,type2
sense		0.449545
antisense		0.146551

## Sheet: Predicted targets
											sense small RNA abundance from MPSS-raw data (TPQ/locus)											antisense small RNA abundance from MPSS-raw data (TPQ/locus)
miRNA	Locus	Gene model	Gene length	miRNA cleavage site	sense/@-sense(1/0)	smRNA name	smRNA sequence	5' location of smRNA	distance of 5' smRNA to miRNA cleavage site		flr	sd1	sd2	sdc	rdr	4Col0	4rdr2	4rdr6	4dcl17	4dcl234	sum of sense	flr	sd1	sd2	sdc	rdr	4Col0	4rdr2	4rdr6	4dcl17	4dcl234	sum of anatisense
MIR400	AT1G64580	AT1G64580.1	3169	2569	1	>15212_smallRNA_17_summary.txt__HIT:1_FLR:1	acggttattgtcaggtg	1085	-1484	-	1	0	0	0	0	0	0	0	0	0	1											0
MIR400	AT1G64580	AT1G64580.1	3169	2569	1	>127022_smallRNA_17_summary.txt__HIT:1_RDR:1	tagagttgccctagacatctt	1110	-1459	-	0	0	0	0	0	1	0	0	0	0	1											0
MIR400	AT1G64580	AT1G64580.1	3169	2569	1	>92040_smallRNA_17_summary.txt__HIT:1_FLR:4	tcgcgtgactcctgata	1149	-1420	-	4	0	0	0	0	0	0	0	0	0	4											0
MIR400	AT1G20300	AT1G20300.1	1908	1363	1	>1512_smallRNA_17_summary.txt__HIT:1_SD1:3_SDC:1	aaacgacgaatccgccg	183	-1180	-	0	3	0	1	0	0	0	0	0	0	1											0
MIR835(5')	AT2G32120	AT2G32120.1	2093	1303	1	>71727_smallRNA_17_summary.txt__HIT:1_SD1:15_SD2:13_SDC:14	ggagttagaccgtttat	563	-740	-	0	15	13	14	0	0	0	0	0	0	14											0
MIR400	AT1G63130	AT1G63130.1	2421	1313	1	>36163_smallRNA_17_summary.txt__HIT:1_RDR:2	atgggatatcagcccga	662	-651	-	0	0	0	0	2	0	0	0	0	0	2											0
MIR859	AT3G49520	AT3G49520.1	1168	694	1	>19709_smallRNA_17_summary.txt__HIT:1_FLR:4	agagcagtgcgatctac	73	-621	-	4	0	0	0	0	0	0	0	0	0	4											0
MIR400	AT1G63130	AT1G63130.1	2421	1313	1	>3847_smallRNA_17_summary.txt__HIT:1_RDR:2	aacactctaattcatgg	692	-621	-	0	0	0	0	2	0	0	0	0	0	2											0
MIR400	AT1G63130	AT1G63130.1	2421	1313	1	>45637_smallRNA_17_summary.txt__HIT:1_RDR:2	catggactttttcgcca	704	-609	-	0	0	0	0	2	0	0	0	0	0	2											0
MIR400	AT1G63130	AT1G63130.1	2421	1313	1	>19839_smallRNA_17_summary.txt__HIT:1_SD1:4_SD2:2_SDC:3_RDR:18	agagcttcagaagcagt	725	-588	-	0	4	2	3	18	0	0	0	0	0	21											0
MIR400	AT1G63130	AT1G63130.1	2421	1313	1	>64402_smallRNA_17_summary.txt__HIT:1_SD1:8_SDC:4	gagcttcagaagcagtg	726	-587	-	0	8	0	4	0	0	0	0	0	0	4											0
MIR859	AT3G19880	AT3G19880.1	1171	658	1	>20511_smallRNA_17_summary.txt__HIT:1_FLR:1	agatccacctgcaaagg	82	-576	-	1	0	0	0	0	0	0	0	0	0	1											0
MIR400	AT1G63130	AT1G63130.1	2421	1313	1	>44245_smallRNA_17_summary.txt__HIT:1_FLR:1_RDR:3	cagtggctttagttgac	738	-575	-	1	0	0	0	3	0	0	0	0	0	4											0
MIR859	AT1G67450	AT1G67450.1	1198	652	1	>145573_smallRNA_17_summary.txt__HIT:1_4dcl234:1	agcagtgagatctacttgcaa	78	-574	-	0	0	0	0	0	0	0	0	0	1	1											0
MIR400	AT1G63130	AT1G63130.1	2421	1313	1	>101437_smallRNA_17_summary.txt__HIT:1_SD1:1_SD2:3_SDC:2	tggctttagttgaccgg	741	-572	-	0	1	3	2	0	0	0	0	0	0	2											0
MIR859	AT1G67450	AT1G67450.1	1198	652	1	>96773_smallRNA_17_summary.txt__HIT:1_FLR:1	tgagatctacttgcaaa	83	-569	-	1	0	0	0	0	0	0	0	0	0	1											0
MIR859	AT3G21170	AT3G21170.1	1186	721	1	>8006_smallRNA_17_summary.txt__HIT:1_FLR:1	aaggcactctatggctc	153	-568	-	1	0	0	0	0	0	0	0	0	0	1											0
MIR400	AT1G63130	AT1G63130.1	2421	1313	1	>105396_smallRNA_17_summary.txt__HIT:1_FLR:7_SD1:37_SD2:93_SDC:71_RD	ttagttgaccggatggt	746	-567	-	7	37	93	71	60	0	0	0	0	0	138											0
MIR400	AT1G63130	AT1G63130.1	2421	1313	1	>86498_smallRNA_17_summary.txt__HIT:1_RDR:10	tagttgaccggatggtt	747	-566	-	0	0	0	0	10	0	0	0	0	0	10											0
MIR170	AT2G45160	AT2G45160.1	2290	1003	1	>110852_smallRNA_17_summary.txt__HIT:1_RDR:1	tttggatgatcttgacg	439	-564	-	0	0	0	0	1	0	0	0	0	0	1											0
MIR400	AT1G63130	AT1G63130.1	2421	1313	1	>96147_smallRNA_17_summary.txt__HIT:1_FLR:1	tgaccggatggttgtga	751	-562	-	1	0	0	0	0	0	0	0	0	0	1											0
MIR400	AT1G63130	AT1G63130.1	2421	1313	1	>48466_smallRNA_17_summary.txt__HIT:1_SD1:1_SD2:1_SDC:1	ccggatggttgtgaaag	754	-559	-	0	1	1	1	0	0	0	0	0	0	1											0
MIR400	AT1G63130	AT1G63130.1	2421	1313	1	>2852_smallRNA_17_summary.txt__HIT:1_FLR:1	aaatagagcctggtgtt	876	-437	-	1	0	0	0	0	0	0	0	0	0	1											0
MIR400	AT1G63130	AT1G63130.1	2421	1313	1	>31097_smallRNA_17_summary.txt__HIT:1_SD1:5_SD2:19_SDC:12	atagagcctggtgttgt	878	-435	-	0	5	19	12	0	0	0	0	0	0	12											0
MIR400	AT1G63130	AT1G63130.1	2421	1313	1	>64223_smallRNA_17_summary.txt__HIT:1_SD2:3_SDC:2	gagcctggtgttgtgat	881	-432	-	0	0	3	2	0	0	0	0	0	0	2											0
MIR400	AT1G63130	AT1G63130.1	2421	1313	1	>68629_smallRNA_17_summary.txt__HIT:1_RDR:1	gcctggtgttgtgatct	883	-430	-	0	0	0	0	1	0	0	0	0	0	1											0
MIR400	AT1G63130	AT1G63130.1	2421	1313	1	>97587_smallRNA_17_summary.txt__HIT:1_RDR:2	tgatctacaacactatc	894	-419	-	0	0	0	0	2	0	0	0	0	0	2											0
MIR859	AT4G33290	AT4G33290.1	1294	694	1	>8663_smallRNA_17_summary.txt__HIT:1_FLR:1	aagtctttcactgtgag	296	-398	-	1	0	0	0	0	0	0	0	0	0	1											0
MIR859	AT4G33290	AT4G33290.1	1294	694	1	>28757_smallRNA_17_summary.txt__HIT:1_FLR:1	agtctttcactgtgagg	297	-397	-	1	0	0	0	0	0	0	0	0	0	1											0
MIR859	AT3G49520	AT3G49520.1	1168	694	1	>34676_smallRNA_17_summary.txt__HIT:1_FLR:3	atctcgagtctatcact	300	-394	-	3	0	0	0	0	0	0	0	0	0	3											0
MIR859	AT3G21170	AT3G21170.1	1186	721	1	>46457_smallRNA_17_summary.txt__HIT:1_FLR:1	ccaaggactatagactg	353	-368	-	1	0	0	0	0	0	0	0	0	0	1											0
MIR859	AT3G21170	AT3G21170.1	1186	721	1	>86190_smallRNA_17_summary.txt__HIT:1_FLR:2	tagactggtggtttgga	363	-358	-	2	0	0	0	0	0	0	0	0	0	2											0
MIR859	AT3G21170	AT3G21170.1	1186	721	1	>100080_smallRNA_17_summary.txt__HIT:1_FLR:5	tggaatccgctttcagg	376	-345	-	5	0	0	0	0	0	0	0	0	0	5											0
MIR859	AT3G21170	AT3G21170.1	1186	721	1	>70696_smallRNA_17_summary.txt__HIT:1_FLR:2	ggaatccgctttcaggt	377	-344	-	2	0	0	0	0	0	0	0	0	0	2											0
MIR859	AT3G21170	AT3G21170.1	1186	721	1	>9509_smallRNA_17_summary.txt__HIT:1_FLR:3	aatccgctttcaggtga	379	-342	-	3	0	0	0	0	0	0	0	0	0	3											0
MIR159	AT3G15030	AT3G15030.1	2016	1281	1	>98284_smallRNA_17_summary.txt__HIT:1_FLR:7	tgcaatcgttcccggat	978	-303	-	7	0	0	0	0	0	0	0	0	0	7											0
MIR859	AT3G21170	AT3G21170.1	1186	721	1	>144374_smallRNA_17_summary.txt__HIT:1_4dcl17:1	tttgctacaagaaagatgactgc	419	-302	-	0	0	0	0	0	0	0	0	1	0	1											0
MIR859	AT3G21170	AT3G21170.1	1186	721	1	>61423_smallRNA_17_summary.txt__HIT:1_FLR:1	gaaagatgactgctatg	429	-292	-	1	0	0	0	0	0	0	0	0	0	1											0
MIR400	AT1G63070	AT1G63070.1	1774	1069	1	>100673_smallRNA_17_summary.txt__HIT:1_SD2:3_SDC:1	tggatgatgcattcgac	797	-272	-	0	0	3	1	0	0	0	0	0	0	1											0
MIR161	AT1G63150	AT1G63150.1	2050	977	1	>87565_smallRNA_17_summary.txt__HIT:1_RDR:12	tattgatttggctttaa	717	-260	-	0	0	0	0	12	0	0	0	0	0	12											0
MIR158	AT1G22000	AT1G22000.1	2185	806	1	>18906_smallRNA_17_summary.txt__HIT:1_SD1:4_SD2:1_SDC:2	agacgatggctctcttg	555	-251	-	0	4	1	2	0	0	0	0	0	0	2											0
MIR472	AT5G47260	AT5G47260.1	2659	526	1	>14963_smallRNA_17_summary.txt__HIT:1_FLR:6	acggctattgttctctg	287	-239	-	6	0	0	0	0	0	0	0	0	0	6											0
MIR472	AT5G47260	AT5G47260.1	2659	526	1	>65552_smallRNA_17_summary.txt__HIT:1_FLR:1	gatccctgcgtcgacct	303	-223	-	1	0	0	0	0	0	0	0	0	0	1											0
MIR161	AT1G63150	AT1G63150.1	2050	977	1	>18052_smallRNA_17_summary.txt__HIT:1_RDR:2	agaataaaggctaatgt	760	-217	-	0	0	0	0	2	0	0	0	0	0	2											0
MIR161	AT1G63150	AT1G63150.1	2050	977	1	>30292_smallRNA_17_summary.txt__HIT:1_RDR:2	ataaaggctaatgttgt	763	-214	-	0	0	0	0	2	0	0	0	0	0	2											0
MIR161	AT1G63150	AT1G63150.1	2050	977	1	>121241_smallRNA_17_summary.txt__HIT:1_RDR:1	aaggctaatgttgtgatcttcaac	766	-211	-	0	0	0	0	0	1	0	0	0	0	1											0
MIR161	AT1G63150	AT1G63150.1	2050	977	1	>8104_smallRNA_17_summary.txt__HIT:1_RDR:1	aaggctaatgttgtgat	766	-211	-	0	0	0	0	1	0	0	0	0	0	1											0
MIR161	AT1G62670	AT1G62670.1	1894	968	1	>4846_smallRNA_17_summary.txt__HIT:1_RDR:2	aacctggtgttttgatc	758	-210	-	0	0	0	0	2	0	0	0	0	0	2											0
MIR161	AT1G63150	AT1G63150.1	2050	977	1	>73231_smallRNA_17_summary.txt__HIT:1_FLR:1	ggctaatgttgtgatct	768	-209	-	1	0	0	0	0	0	0	0	0	0	1											0
MIR161	AT1G63150	AT1G63150.1	2050	977	1	>97640_smallRNA_17_summary.txt__HIT:1_RDR:12	tgatcttcaacacaatc	779	-198	-	0	0	0	0	12	0	0	0	0	0	12											0
MIR400	AT1G63070	AT1G63070.1	1774	1069	1	>23829_smallRNA_17_summary.txt__HIT:1_SD1:24_SD2:11_SDC:12	agctgcctctgtaacta	877	-192	-	0	24	11	12	0	0	0	0	0	0	12											0
MIR161	AT1G63230	AT1G63230.1	1573	927	1	>52034_smallRNA_17_summary.txt__HIT:1_RDR:5	cgcctttgcaaagacgg	743	-184	-	0	0	0	0	5	0	0	0	0	0	5											0
MIR400	AT1G63070	AT1G63070.1	1774	1069	1	>84570_smallRNA_17_summary.txt__HIT:1_SD2:2_SDC:1	taactacggaagatgga	888	-181	-	0	0	2	1	0	0	0	0	0	0	1											0
MIR159	AT1G53230	AT1G53230.1	1845	1183	1	>107860_smallRNA_17_summary.txt__HIT:1_SD1:1_SD2:1_SDC:1	ttgactcatcgacggca	1003	-180	-	0	1	1	1	0	0	0	0	0	0	1											0
MIR859	AT3G22710	AT3G22710.1	982	502	1	>116473_smallRNA_17_summary.txt__HIT:1_4rdr2:1_4rdr6:1	taaaatcttgcggagttggtat	330	-172	-	0	0	0	0	0	0	0	1	0	0	1											0
MIR859	AT3G21170	AT3G21170.1	1186	721	1	>131073_smallRNA_17_summary.txt__HIT:1_4dcl17:1	aatagccaagaacgttacgagtac	559	-162	-	0	0	0	0	0	0	0	0	1	0	1											0
MIR161	AT1G62910	AT1G62910.1	3406	977	1	>44637_smallRNA_17_summary.txt__HIT:1_RDR:1	catatggatgatgcact	820	-157	-	0	0	0	0	1	0	0	0	0	0	1											0
MIR161	AT5G16640	AT5G16640.1	2043	813	1	>44064_smallRNA_17_summary.txt__HIT:1_SD1:2_SDC:1	caggttgataacgcgtt	656	-157	-	0	2	0	1	0	0	0	0	0	0	1											0
MIR161	AT1G63150	AT1G63150.1	2050	977	1	>103799_smallRNA_17_summary.txt__HIT:1_FLR:1_RDR:10	tgtggaagttgctgttg	822	-155	-	1	0	0	0	10	0	0	0	0	0	11											0
MIR161	AT1G63150	AT1G63150.1	2050	977	1	>108412_smallRNA_17_summary.txt__HIT:1_RDR:1	ttgctgttgacttattc	830	-147	-	0	0	0	0	1	0	0	0	0	0	1											0
MIR159	AT3G15030	AT3G15030.1	2016	1281	1	>81131_smallRNA_17_summary.txt__HIT:1_RDR:1	gtggcttggaacagcgg	1148	-133	-	0	0	0	0	1	0	0	0	0	0	1											0
MIR161	AT1G63230	AT1G63230.1	1573	927	1	>70787_smallRNA_17_summary.txt__HIT:1_FLR:1	ggaattttccccgatgt	806	-121	-	1	0	0	0	0	0	0	0	0	0	1											0
MIR161	AT5G16640	AT5G16640.1	2043	813	1	>73950_smallRNA_17_summary.txt__HIT:1_SD1:3_SD2:14_SDC:10	gggattggaccggatgt	701	-112	-	0	3	14	10	0	0	0	0	0	0	10											0
MIR161	AT1G63400	AT1G63400.1	1735	980	1	>104120_smallRNA_17_summary.txt__HIT:1_RDR:1	tgttattacctacagct	882	-98	-	0	0	0	0	1	0	0	0	0	0	1											0
MIR859	AT3G21170	AT3G21170.1	1186	721	1	>81567_smallRNA_17_summary.txt__HIT:1_FLR:1	gtgtgatcaccggcttg	623	-98	-	1	0	0	0	0	0	0	0	0	0	1											0
MIR859	AT3G21170	AT3G21170.1	1186	721	1	>103669_smallRNA_17_summary.txt__HIT:1_FLR:2	tgtgatcaccggcttgt	624	-97	-	2	0	0	0	0	0	0	0	0	0	2											0
MIR859	AT3G21170	AT3G21170.1	1186	721	1	>144084_smallRNA_17_summary.txt__HIT:1_4dcl17:1	ttgttcaatccaaatatcaccagt	637	-84	-	0	0	0	0	0	0	0	0	1	0	1											0
MIR400	AT1G06580	AT1G06580.1	2053	1085	1	>15062_smallRNA_17_summary.txt__HIT:1_SD1:1_SDC:1	acgggctttgcattcac	1002	-83	-	0	1	0	1	0	0	0	0	0	0	1											0
MIR859	AT3G21170	AT3G21170.1	1186	721	1	>2870_smallRNA_17_summary.txt__HIT:1_FLR:1	aaatatcaccagtggcg	648	-73	-	1	0	0	0	0	0	0	0	0	0	1											0
MIR859	AT3G21170	AT3G21170.1	1186	721	1	>123388_smallRNA_17_summary.txt__HIT:1_RDR:1	atcacttactggtttgatattagt	679	-42	-	0	0	0	0	0	1	0	0	0	0	1											0
MIR161	AT1G63150	AT1G63150.1	2050	977	1	>55648_smallRNA_17_summary.txt__HIT:1_RDR:1	ctactgagtaatatgct	946	-31	-	0	0	0	0	1	0	0	0	0	0	1											0
MIR161	AT2G41720	AT2G41720.1	2576	1282	1	>97000_smallRNA_17_summary.txt__HIT:1_RDR:6	tgaggaaggaaaggaga	1255	-27	-	0	0	0	0	6	0	0	0	0	0	6											0
MIR161	AT5G16640	AT5G16640.1	2043	813	1	>73830_smallRNA_17_summary.txt__HIT:1_FLR:2_SD1:3_SD2:2_SDC:1	gggagatctaccctgat	804	-9	-	2	3	2	1	0	0	0	0	0	0	3											0
MIR161	AT1G63230	AT1G63230.1	1573	927	1	>33457_smallRNA_17_summary.txt__HIT:1_RDR:1	atcctgatgttgtaact	918	-9	-	0	0	0	0	1	0	0	0	0	0	1											0
MIR161	AT1G63080	AT1G63080.1	3187	1008	1	>17052_smallRNA_17_summary.txt__HIT:1_RDR:1	actttcaactcattgat	1022	14	-	0	0	0	0	1	0	0	0	0	0	1											0
MIR859	AT3G21170	AT3G21170.1	1186	721	1	>62305_smallRNA_17_summary.txt__HIT:1_FLR:14	gaagtgagtctctccca	746	25	-	14	0	0	0	0	0	0	0	0	0	14											0
MIR161	AT1G63080	AT1G63080.1	3187	1008	1	>66066_smallRNA_17_summary.txt__HIT:1_RDR:13	gatgcgtttgcgaagga	1040	32	-	0	0	0	0	13	0	0	0	0	0	13											0
MIR159	AT2G31070	AT2G31070.1	2018	1380	1	>106959_smallRNA_17_summary.txt__HIT:1_RDR:1	ttcgtttcgttcttggg	1413	33	-	0	0	0	0	1	0	0	0	0	0	1											0
MIR856	AT2G46800	AT2G46800.2	1492	424	1	>86314_smallRNA_17_summary.txt__HIT:1_RDR:2	tagctatattaaccgat	458	34	-	0	0	0	0	2	0	0	0	0	0	2											0
MIR161	AT1G63080	AT1G63080.1	3187	1008	1	>69101_smallRNA_17_summary.txt__HIT:1_RDR:6	gcgtttgcgaaggaggg	1043	35	-	0	0	0	0	6	0	0	0	0	0	6											0
MIR859	AT3G21170	AT3G21170.1	1186	721	1	>43052_smallRNA_17_summary.txt__HIT:1_FLR:1	cagagggtgatagtcat	761	40	-	1	0	0	0	0	0	0	0	0	0	1											0
MIR859	AT3G21170	AT3G21170.1	1186	721	1	>46218_smallRNA_17_summary.txt__HIT:1_FLR:4	catttggctttatcagt	775	54	-	4	0	0	0	0	0	0	0	0	0	4											0
MIR859	AT3G21170	AT3G21170.1	1186	721	1	>38856_smallRNA_17_summary.txt__HIT:1_FLR:1	atttggctttatcagtg	776	55	-	1	0	0	0	0	0	0	0	0	0	1											0
MIR859	AT3G21170	AT3G21170.1	1186	721	1	>73496_smallRNA_17_summary.txt__HIT:1_FLR:13	ggctttatcagtgacta	780	59	-	13	0	0	0	0	0	0	0	0	0	13											0
MIR395	AT4G14680	AT4G14680.1	1634	414	1	>49025_smallRNA_17_summary.txt__HIT:1_SD2:1_SDC:1	cctattgttcttgcgat	483	69	-	0	0	1	1	0	0	0	0	0	0	1											0
MIR161	AT1G63080	AT1G63080.1	3187	1008	1	>97700_smallRNA_17_summary.txt__HIT:1_SD2:1_SDC:1	tgatgagatgatccaaa	1087	79	-	0	0	1	1	0	0	0	0	0	0	1											0
MIR859	AT3G21170	AT3G21170.1	1186	721	1	>122702_smallRNA_17_summary.txt__HIT:1_RDR:1	agggaaacgactttgtatgttatc	801	80	-	0	0	0	0	0	1	0	0	0	0	1											0
MIR170	AT2G45160	AT2G45160.1	2290	1003	1	>41778_smallRNA_17_summary.txt__HIT:1_RDR:1	caccaccgttaatcacg	1119	116	-	0	0	0	0	1	0	0	0	0	0	1											0
MIR859	AT3G21170	AT3G21170.1	1186	721	1	>81787_smallRNA_17_summary.txt__HIT:1_FLR:3	gttaacttatggatagc	856	135	-	3	0	0	0	0	0	0	0	0	0	3											0
MIR472	AT5G43730	AT5G43730.1	2548	535	1	>58467_smallRNA_17_summary.txt__HIT:1_RDR:2	ctggggagattacgtcc	673	138	-	0	0	0	0	2	0	0	0	0	0	2											0
MIR400	AT1G63130	AT1G63130.1	2421	1313	1	>55744_smallRNA_17_summary.txt__HIT:1_RDR:1	ctagagagtgtgataat	1455	142	-	0	0	0	0	1	0	0	0	0	0	1											0
MIR161	AT1G63080	AT1G63080.1	3187	1008	1	>45512_smallRNA_17_summary.txt__HIT:1_SD1:23_SDC:12	catgatcgtctagatga	1160	152	-	0	23	0	12	0	0	0	0	0	0	12											0
MIR161	AT1G63080	AT1G63080.1	3187	1008	1	>97561_smallRNA_17_summary.txt__HIT:1_SD1:5_SDC:3	tgatcgtctagatgagg	1162	154	-	0	5	0	3	0	0	0	0	0	0	3											0
MIR400	AT1G63130	AT1G63130.1	2421	1313	1	>30594_smallRNA_17_summary.txt__HIT:1_RDR:1	ataatgcccaaatagtt	1467	154	-	0	0	0	0	1	0	0	0	0	0	1											0
MIR161	AT1G63080	AT1G63080.1	3187	1008	1	>34210_smallRNA_17_summary.txt__HIT:1_SD1:4_SD2:6_SDC:5_RDR:2	atcgtctagatgaggcc	1164	156	-	0	4	6	5	2	0	0	0	0	0	7											0
MIR408	AT2G47020	AT2G47020.1	1759	1490	1	>60846_smallRNA_17_summary.txt__HIT:1_RDR:5	ctttgagttagttcctt	1646	156	-	0	0	0	0	5	0	0	0	0	0	5											0
MIR161	AT1G63080	AT1G63080.1	3187	1008	1	>55775_smallRNA_17_summary.txt__HIT:1_SD1:3_SD2:7_SDC:5_RDR:2	ctagatgaggcccagca	1169	161	-	0	3	7	5	2	0	0	0	0	0	7											0
MIR859	AT3G21170	AT3G21170.1	1186	721	1	>28875_smallRNA_17_summary.txt__HIT:1_FLR:3	agtgagaacaccagagc	883	162	-	3	0	0	0	0	0	0	0	0	0	3											0
MIR161	AT1G63080	AT1G63080.1	3187	1008	1	>86210_smallRNA_17_summary.txt__HIT:1_FLR:1	tagatgaggcccagcag	1170	162	-	1	0	0	0	0	0	0	0	0	0	1											0
MIR161	AT1G63080	AT1G63080.1	3187	1008	1	>20817_smallRNA_17_summary.txt__HIT:1_SD1:6_SDC:2	agatgaggcccagcaga	1171	163	-	0	6	0	2	0	0	0	0	0	0	2											0
MIR859	AT3G21170	AT3G21170.1	1186	721	1	>63729_smallRNA_17_summary.txt__HIT:1_FLR:4	gagaacaccagagcaat	886	165	-	4	0	0	0	0	0	0	0	0	0	4											0
MIR859	AT3G21170	AT3G21170.1	1186	721	1	>146730_smallRNA_17_summary.txt__HIT:1_4dcl234:1	gagaacaccagagcaatgtca	886	165	-	0	0	0	0	0	0	0	0	0	1	1											0
MIR859	AT3G21170	AT3G21170.1	1186	721	1	>17540_smallRNA_17_summary.txt__HIT:1_FLR:3	agaacaccagagcaatg	887	166	-	3	0	0	0	0	0	0	0	0	0	3											0
MIR161	AT1G63080	AT1G63080.1	3187	1008	1	>47359_smallRNA_17_summary.txt__HIT:1_RDR:2	cccagcagatttttact	1179	171	-	0	0	0	0	2	0	0	0	0	0	2											0
MIR859	AT3G21170	AT3G21170.1	1186	721	1	>43011_smallRNA_17_summary.txt__HIT:1_FLR:2	cagagcaatgtcatgga	894	173	-	2	0	0	0	0	0	0	0	0	0	2											0
MIR161	AT1G63150	AT1G63150.1	2050	977	1	>67363_smallRNA_17_summary.txt__HIT:1_RDR:2	gcagatgtttaagttca	1152	175	-	0	0	0	0	2	0	0	0	0	0	2											0
MIR161	AT1G63080	AT1G63080.1	3187	1008	1	>111794_smallRNA_17_summary.txt__HIT:1_RDR:5	tttttactttgatggtt	1188	180	-	0	0	0	0	5	0	0	0	0	0	5											0
MIR170	AT4G00150	AT4G00150.1	2089	856	1	>94461_smallRNA_17_summary.txt__HIT:1_RDR:1	tcttcagttcgccaact	1036	180	-	0	0	0	0	1	0	0	0	0	0	1											0
MIR859	AT3G21170	AT3G21170.1	1186	721	1	>21513_smallRNA_17_summary.txt__HIT:1_FLR:1	agcaagttcccaatact	910	189	-	1	0	0	0	0	0	0	0	0	0	1											0
MIR859	AT3G21170	AT3G21170.1	1186	721	1	>82241_smallRNA_17_summary.txt__HIT:1_FLR:10	gttcccaatactgcggg	915	194	-	10	0	0	0	0	0	0	0	0	0	10											0
MIR859	AT3G21170	AT3G21170.1	1186	721	1	>90584_smallRNA_17_summary.txt__HIT:1_FLR:2	tcccaatactgcggggc	917	196	-	2	0	0	0	0	0	0	0	0	0	2											0
MIR161	AT1G63080	AT1G63080.1	3187	1008	1	>2260_smallRNA_17_summary.txt__HIT:1_FLR:1_SD1:13_SD2:6_SDC:9	aaagattgtctgccaga	1208	200	-	1	13	6	9	0	0	0	0	0	0	10											0
MIR859	AT3G21170	AT3G21170.1	1186	721	1	>9165_smallRNA_17_summary.txt__HIT:1_FLR:4	aatactgcggggcggag	921	200	-	4	0	0	0	0	0	0	0	0	0	4											0
MIR859	AT3G21170	AT3G21170.1	1186	721	1	>30967_smallRNA_17_summary.txt__HIT:1_FLR:4	atactgcggggcggagt	922	201	-	4	0	0	0	0	0	0	0	0	0	4											0
MIR859	AT3G21170	AT3G21170.1	1186	721	1	>86005_smallRNA_17_summary.txt__HIT:1_FLR:7	tactgcggggcggagtt	923	202	-	7	0	0	0	0	0	0	0	0	0	7											0
MIR859	AT3G21170	AT3G21170.1	1186	721	1	>74598_smallRNA_17_summary.txt__HIT:1_FLR:3	ggggcggagttggtcta	929	208	-	3	0	0	0	0	0	0	0	0	0	3											0
MIR859	AT3G21170	AT3G21170.1	1186	721	1	>65161_smallRNA_17_summary.txt__HIT:1_FLR:1	gagttggtctacgctat	935	214	-	1	0	0	0	0	0	0	0	0	0	1											0
MIR859	AT3G21170	AT3G21170.1	1186	721	1	>83186_smallRNA_17_summary.txt__HIT:1_FLR:7	gttggtctacgctatcg	937	216	-	7	0	0	0	0	0	0	0	0	0	7											0
MIR859	AT3G21170	AT3G21170.1	1186	721	1	>102295_smallRNA_17_summary.txt__HIT:1_FLR:5	tggtctacgctatcgtt	939	218	-	5	0	0	0	0	0	0	0	0	0	5											0
MIR859	AT3G21170	AT3G21170.1	1186	721	1	>55023_smallRNA_17_summary.txt__HIT:1_FLR:1	cgttgtcattttaggga	952	231	-	1	0	0	0	0	0	0	0	0	0	1											0
MIR859	AT3G21170	AT3G21170.1	1186	721	1	>26227_smallRNA_17_summary.txt__HIT:1_FLR:2	agggaaggggtgagttt	964	243	-	2	0	0	0	0	0	0	0	0	0	2											0
MIR859	AT3G21170	AT3G21170.1	1186	721	1	>121254_smallRNA_17_summary.txt__HIT:1_RDR:1	aaggggtgagtttcttcgcat	968	247	-	0	0	0	0	0	1	0	0	0	0	1											0
MIR859	AT3G21170	AT3G21170.1	1186	721	1	>26753_smallRNA_17_summary.txt__HIT:1_FLR:26	aggggtgagtttcttcg	969	248	-	26	0	0	0	0	0	0	0	0	0	26											0
MIR859	AT3G21170	AT3G21170.1	1186	721	1	>122731_smallRNA_17_summary.txt__HIT:1_RDR:1	aggggtgagtttcttcgcataccaa	969	248	-	0	0	0	0	0	1	0	0	0	0	1											0
MIR859	AT3G21170	AT3G21170.1	1186	721	1	>80407_smallRNA_17_summary.txt__HIT:1_FLR:13	gtgagtttcttcgcata	973	252	-	13	0	0	0	0	0	0	0	0	0	13											0
MIR859	AT3G21170	AT3G21170.1	1186	721	1	>97304_smallRNA_17_summary.txt__HIT:1_FLR:2	tgagtttcttcgcatac	974	253	-	2	0	0	0	0	0	0	0	0	0	2											0
MIR161	AT1G63080	AT1G63080.1	3187	1008	1	>73229_smallRNA_17_summary.txt__HIT:1_SD1:7_SD2:5_SDC:6	ggctaagaaagtggtgg	1264	256	-	0	7	5	6	0	0	0	0	0	0	6											0
MIR161	AT1G63080	AT1G63080.1	3187	1008	1	>69137_smallRNA_17_summary.txt__HIT:1_SD1:4_SD2:13_SDC:10	gctaagaaagtggtgga	1265	257	-	0	4	13	10	0	0	0	0	0	0	10											0
MIR859	AT3G21170	AT3G21170.1	1186	721	1	>17848_smallRNA_17_summary.txt__HIT:1_FLR:1	agaagattgttgtagtt	1001	280	-	1	0	0	0	0	0	0	0	0	0	1											0
MIR859	AT3G21170	AT3G21170.1	1186	721	1	>140749_smallRNA_17_summary.txt__HIT:1_4dcl17:1	gttgtagtttcttgtcatagaccc	1009	288	-	0	0	0	0	0	0	0	0	1	0	1											0
MIR859	AT3G21170	AT3G21170.1	1186	721	1	>134054_smallRNA_17_summary.txt__HIT:1_4dcl17:1	agtttcttgtcatagacccaaccg	1014	293	-	0	0	0	0	0	0	0	0	1	0	1											0
MIR859	AT3G21170	AT3G21170.1	1186	721	1	>83667_smallRNA_17_summary.txt__HIT:1_FLR:4	gtttcttgtcatagacc	1015	294	-	4	0	0	0	0	0	0	0	0	0	4											0
MIR859	AT3G21170	AT3G21170.1	1186	721	1	>110426_smallRNA_17_summary.txt__HIT:1_FLR:4	tttcttgtcatagaccc	1016	295	-	4	0	0	0	0	0	0	0	0	0	4											0
MIR859	AT3G21170	AT3G21170.1	1186	721	1	>107549_smallRNA_17_summary.txt__HIT:1_FLR:7	ttcttgtcatagaccca	1017	296	-	7	0	0	0	0	0	0	0	0	0	7											0
MIR859	AT3G21170	AT3G21170.1	1186	721	1	>148448_smallRNA_17_summary.txt__HIT:1_4dcl234:4	ttgtcatagacccaaccggca	1020	299	-	0	0	0	0	0	0	0	0	0	4	4											0
MIR161	AT1G63080	AT1G63080.1	3187	1008	1	>93612_smallRNA_17_summary.txt__HIT:1_SD2:1_SDC:1	tctcgaagaggattggt	1307	299	-	0	0	1	1	0	0	0	0	0	0	1											0
MIR859	AT3G21170	AT3G21170.1	1186	721	1	>103067_smallRNA_17_summary.txt__HIT:1_FLR:1	tgtcatagacccaaccg	1021	300	-	1	0	0	0	0	0	0	0	0	0	1											0
MIR859	AT3G21170	AT3G21170.1	1186	721	1	>78358_smallRNA_17_summary.txt__HIT:1_FLR:5	gtcatagacccaaccgg	1022	301	-	5	0	0	0	0	0	0	0	0	0	5											0
MIR859	AT3G21170	AT3G21170.1	1186	721	1	>31058_smallRNA_17_summary.txt__HIT:1_FLR:1	atagacccaaccggcac	1025	304	-	1	0	0	0	0	0	0	0	0	0	1											0
MIR859	AT3G21170	AT3G21170.1	1186	721	1	>13115_smallRNA_17_summary.txt__HIT:1_FLR:3	acccaaccggcactcca	1029	308	-	3	0	0	0	0	0	0	0	0	0	3											0
MIR859	AT3G21170	AT3G21170.1	1186	721	1	>124170_smallRNA_17_summary.txt__HIT:1_RDR:1	attggatcatcatggtgcaaaacc	1086	365	-	0	0	0	0	0	1	0	0	0	0	1											0
MIR161	AT1G63150	AT1G63150.1	2050	977	1	>103688_smallRNA_17_summary.txt__HIT:1_FLR:1	tgtgattctgcccaaat	1348	371	-	1	0	0	0	0	0	0	0	0	0	1											0
MIR161	AT1G63150	AT1G63150.1	2050	977	1	>80473_smallRNA_17_summary.txt__HIT:1_RDR:1	gtgattctgcccaaatg	1349	372	-	0	0	0	0	1	0	0	0	0	0	1											0
CANDIDATEB	AT1G69570	AT1G69570.1	1710	686	1	>46392_smallRNA_17_summary.txt__HIT:1_RDR:2	ccaacgggtcctaacgc	1068	382	-	0	0	0	0	2	0	0	0	0	0	2											0
MIR159	AT1G30210	AT1G30210.1	1673	1132	1	>87390_smallRNA_17_summary.txt__HIT:1_SD1:3_SDC:1	tatgttcagaccgcgag	1517	385	-	0	3	0	1	0	0	0	0	0	0	1											0
MIR161	AT5G41170	AT5G41170.1	2100	872	1	>87326_smallRNA_17_summary.txt__HIT:1_SD2:5_SDC:3	tatggtttctcgtggcg	1272	400	-	0	0	5	3	0	0	0	0	0	0	3											0
MIR161	AT5G41170	AT5G41170.1	2100	872	1	>83613_smallRNA_17_summary.txt__HIT:1_RDR:2	gtttctcgtggcgtgcc	1276	404	-	0	0	0	0	2	0	0	0	0	0	2											0
MIR856	AT2G46800	AT2G46800.2	1492	424	1	>99528_smallRNA_17_summary.txt__HIT:1_RDR:1	tgctcatggggatgtta	903	479	-	0	0	0	0	1	0	0	0	0	0	1											0
MIR400	AT1G63130	AT1G63130.1	2421	1313	1	>26533_smallRNA_17_summary.txt__HIT:1_RDR:1	agggcctcttccagata	1819	506	-	0	0	0	0	1	0	0	0	0	0	1											0
MIR856	AT2G46800	AT2G46800.2	1492	424	1	>93477_smallRNA_17_summary.txt__HIT:1_RDR:1	tctccaaggagcttatc	987	563	-	0	0	0	0	1	0	0	0	0	0	1											0
MIR472	AT5G43730	AT5G43730.1	2548	535	1	>57493_smallRNA_17_summary.txt__HIT:1_RDR:2	ctgaattcgcctggcca	1117	582	-	0	0	0	0	2	0	0	0	0	0	2											0
MIR161	AT1G62910	AT1G62910.1	3406	977	1	>101477_smallRNA_17_summary.txt__HIT:1_RDR:7	tgggaattgttttgtaa	1570	593	-	0	0	0	0	7	0	0	0	0	0	7											0
MIR161	AT1G62670	AT1G62670.1	1894	968	1	>68371_smallRNA_17_summary.txt__HIT:1_SD2:1_SDC:1	gccggatgttgtagcgt	1599	631	-	0	0	1	1	0	0	0	0	0	0	1											0
MIR170	AT3G60630	AT3G60630.1	2245	1045	1	>48827_smallRNA_17_summary.txt__HIT:1_RDR:3	ccgttccctaacggtgt	1742	697	-	0	0	0	0	3	0	0	0	0	0	3											0
MIR170	AT2G45160	AT2G45160.1	2290	1003	1	>69945_smallRNA_17_summary.txt__HIT:1_RDR:2	gctgttgatgaaacgac	1813	810	-	0	0	0	0	2	0	0	0	0	0	2											0
MIR856	AT2G46800	AT2G46800.2	1492	424	1	>58915_smallRNA_17_summary.txt__HIT:1_RDR:2	ctgttcatgagctccac	1244	820	-	0	0	0	0	2	0	0	0	0	0	2											0
MIR170	AT4G00150	AT4G00150.1	2089	856	1	>28889_smallRNA_17_summary.txt__HIT:1_RDR:1	agtgagaggctttcacg	1756	900	-	0	0	0	0	1	0	0	0	0	0	1											0
MIR472	AT5G47260	AT5G47260.1	2659	526	1	>42634_smallRNA_17_summary.txt__HIT:1_FLR:2	cacttaaaatggatctc	1591	1065	-	2	0	0	0	0	0	0	0	0	0	2											0
MIR400	AT2G31400	AT2G31400.1	3111	1594	1	>1852_smallRNA_17_summary.txt__HIT:1_SD1:1_SDC:1	aaactcttaatcctcca	2794	1200	-	0	1	0	1	0	0	0	0	0	0	1											0
MIR161	AT1G63080	AT1G63080.1	3187	1008	1	>114812_smallRNA_17_summary.txt__HIT:1_4rdr2:1_4rdr6:1	cagtaactcatcctcggaaat	2456	1448	-	0	0	0	0	0	0	0	1	0	0	1											0
MIR161	AT1G63080	AT1G63080.1	3187	1008	1	>108792_smallRNA_17_summary.txt__HIT:1_RDR:2	ttgggttgctatgttgg	2551	1543	-	0	0	0	0	2	0	0	0	0	0	2											0
MIR161	AT1G62910	AT1G62910.1	3406	977	1	>60464_smallRNA_17_summary.txt__HIT:1_SD2:1_SDC:1	cttgtaaaggctgagaa	2833	1856	-	0	0	1	1	0	0	0	0	0	0	1											0
MIR161	AT1G62910	AT1G62910.1	3406	977	1	>84758_smallRNA_17_summary.txt__HIT:1_RDR:1	taagcagatgcttgagt	2949	1972	-	0	0	0	0	1	0	0	0	0	0	1											0
MIR400	AT1G64580	AT1G64580.1	3169	2569	0	>109625_smallRNA_17_summary.txt__HIT:1_SD1:16_SD2:8_SDC:12	UUUCACCAGUGCGCUUU	1233	-1336	-											0	0	16	8	12	0	0	0	0	0	0	12
MIR159	AT1G53230	AT1G53230.1	1845	1183	0	>86163_smallRNA_17_summary.txt__HIT:1_RDR:2	UAGAAUUUGUCUCUGUU	21	-1162	-											0	0	0	0	0	2	0	0	0	0	0	2
MIR158	AT1G22000	AT1G22000.1	2185	806	0	>29979_smallRNA_17_summary.txt__HIT:1_SD1:12_SD2:5_SDC:7	AGUUUCGAUUCUCUGCU	87	-719	-											0	0	12	5	7	0	0	0	0	0	0	7
MIR400	AT1G63130	AT1G63130.1	2421	1313	0	>9621_smallRNA_17_summary.txt__HIT:1_FLR:1	AAUCGGGCUGAUAUCCC	680	-633	-											0	1	0	0	0	0	0	0	0	0	0	1
MIR859	AT3G49520	AT3G49520.1	1168	694	0	>20586_smallRNA_17_summary.txt__HIT:1_FLR:1	AGAUCGCACUGCUCUAA	87	-607	-											0	1	0	0	0	0	0	0	0	0	0	1
MIR400	AT1G63130	AT1G63130.1	2421	1313	0	>103847_smallRNA_17_summary.txt__HIT:1_RDR:64	UGUGGCGAAAAAGUCCA	722	-591	-											0	0	0	0	0	64	0	0	0	0	0	64
MIR400	AT1G63130	AT1G63130.1	2421	1313	0	>104410_smallRNA_17_summary.txt__HIT:1_RDR:2	UGUUGUGGCGAAAAAGU	725	-588	-											0	0	0	0	0	2	0	0	0	0	0	2
MIR400	AT1G63130	AT1G63130.1	2421	1313	0	>93954_smallRNA_17_summary.txt__HIT:1_RDR:9	UCUGAAGCUCUGUUGUG	735	-578	-											0	0	0	0	0	9	0	0	0	0	0	9
MIR400	AT1G63130	AT1G63130.1	2421	1313	0	>99828_smallRNA_17_summary.txt__HIT:1_RDR:1	UGCUUCUGAAGCUCUGU	739	-574	-											0	0	0	0	0	1	0	0	0	0	0	1
MIR859	AT3G49520	AT3G49520.1	1168	694	0	>16360_smallRNA_17_summary.txt__HIT:1_FLR:7	ACUGAUUUUUUACCAAA	143	-551	-											0	7	0	0	0	0	0	0	0	0	0	7
MIR859	AT1G67450	AT1G67450.1	1198	652	0	>100551_smallRNA_17_summary.txt__HIT:1_FLR:4	UGGAUAAACCGUUCCAU	118	-534	-											0	4	0	0	0	0	0	0	0	0	0	4
MIR859	AT3G16820	AT3G16820.1	943	508	0	>131951_smallRNA_17_summary.txt__HIT:1_4dcl17:1	ACCGGAACUCUAGAGAGCACCUCC	59	-449	-											0	0	0	0	0	0	0	0	0	1	0	1
MIR859	AT3G16820	AT3G16820.1	943	508	0	>78170_smallRNA_17_summary.txt__HIT:1_FLR:1	GUCACCGGAACUCUAGA	62	-446	-											0	1	0	0	0	0	0	0	0	0	0	1
MIR400	AT1G63130	AT1G63130.1	2421	1313	0	>104160_smallRNA_17_summary.txt__HIT:1_RDR:12	UGUUCCAUCUUCUUUAA	870	-443	-											0	0	0	0	0	12	0	0	0	0	0	12
MIR400	AT1G63130	AT1G63130.1	2421	1313	0	>38987_smallRNA_17_summary.txt__HIT:1_RDR:1	AUUUUCCCUUGUUCCAU	879	-434	-											0	0	0	0	0	1	0	0	0	0	0	1
MIR472	AT5G47260	AT5G47260.1	2659	526	0	>49205_smallRNA_17_summary.txt__HIT:1_FLR:4	CCUCUAGAUUUCUCUCC	94	-432	-											0	4	0	0	0	0	0	0	0	0	0	4
MIR400	AT1G63130	AT1G63130.1	2421	1313	0	>41808_smallRNA_17_summary.txt__HIT:1_FLR:1_SD1:10_SD2:9_SDC:8_RDR:6	CACCAGGCUCUAUUUUC	890	-423	-											0	1	10	9	8	6	0	0	0	0	0	15
MIR400	AT1G63130	AT1G63130.1	2421	1313	0	>11625_smallRNA_17_summary.txt__HIT:1_SD1:1_SDC:1	ACACCAGGCUCUAUUUU	891	-422	-											0	0	1	0	1	0	0	0	0	0	0	1
MIR400	AT1G63130	AT1G63130.1	2421	1313	0	>65427_smallRNA_17_summary.txt__HIT:1_SD1:4_SD2:3_SDC:3	GAUCACAACACCAGGCU	898	-415	-											0	0	4	3	3	0	0	0	0	0	0	3
MIR400	AT1G63130	AT1G63130.1	2421	1313	0	>128966_smallRNA_17_summary.txt__HIT:1_RDR:1	UUGUAGAUCACAACACCAGGCU	903	-410	-											0	0	0	0	0	0	1	0	0	0	0	1
MIR170	AT4G00150	AT4G00150.1	2089	856	0	>99520_smallRNA_17_summary.txt__HIT:1_SD1:18_SD2:9_SDC:13	UGCUCAUCGGUGGUGGC	447	-409	-											0	0	18	9	13	0	0	0	0	0	0	13
MIR400	AT1G63130	AT1G63130.1	2421	1313	0	>97394_smallRNA_17_summary.txt__HIT:1_RDR:7	UGAUAGUGUUGUAGAUC	911	-402	-											0	0	0	0	0	7	0	0	0	0	0	7
MIR472	AT5G47260	AT5G47260.1	2659	526	0	>46070_smallRNA_17_summary.txt__HIT:1_FLR:20	CAUUGCGUUGAGGUCUU	129	-397	-											0	20	0	0	0	0	0	0	0	0	0	20
MIR859	AT3G21170	AT3G21170.1	1186	721	0	>44545_smallRNA_17_summary.txt__HIT:1_FLR:1	CAUAGCAAUAAGCCAUC	347	-374	-											0	1	0	0	0	0	0	0	0	0	0	1
MIR859	AT3G21170	AT3G21170.1	1186	721	0	>9879_smallRNA_17_summary.txt__HIT:1_FLR:1	AAUCUUGGUUGAAUCCA	419	-302	-											0	1	0	0	0	0	0	0	0	0	0	1
MIR859	AT3G21170	AT3G21170.1	1186	721	0	>34416_smallRNA_17_summary.txt__HIT:1_FLR:1	AUCUACCGAGAGCAUAG	457	-264	-											0	1	0	0	0	0	0	0	0	0	0	1
MIR161	AT1G63150	AT1G63150.1	2050	977	0	>104658_smallRNA_17_summary.txt__HIT:1_RDR:14	UUAAAGCCAAAUCAAUA	733	-244	-											0	0	0	0	0	14	0	0	0	0	0	14
MIR859	AT1G67450	AT1G67450.1	1198	652	0	>142719_smallRNA_17_summary.txt__HIT:1_4dcl17:1	UGCUCAGUAUCUCUGCAUUGGAU	416	-236	-											0	0	0	0	0	0	0	0	0	1	0	1
MIR472	AT5G47260	AT5G47260.1	2659	526	0	>27123_smallRNA_17_summary.txt__HIT:1_FLR:1	AGGUCGACGCAGGGAUC	319	-207	-											0	1	0	0	0	0	0	0	0	0	0	1
MIR859	AT3G21170	AT3G21170.1	1186	721	0	>42269_smallRNA_17_summary.txt__HIT:1_FLR:6	CACGUAACGUUCUUCGC	525	-196	-											0	6	0	0	0	0	0	0	0	0	0	6
MIR161	AT1G63150	AT1G63150.1	2050	977	0	>98095_smallRNA_17_summary.txt__HIT:1_RDR:3	UGAUUGUGUUGAAGAUC	796	-181	-											0	0	0	0	0	3	0	0	0	0	0	3
MIR161	AT2G41720	AT2G41720.1	2576	1282	0	>67611_smallRNA_17_summary.txt__HIT:1_SD2:2_SDC:1	GCAUAGGCACCCAUUAA	1105	-177	-											0	0	0	2	1	0	0	0	0	0	0	1
MIR400	AT1G63070	AT1G63070.1	1774	1069	0	>106302_smallRNA_17_summary.txt__HIT:1_SD2:13_SDC:8	UUCCGUAGUUACAGAGG	898	-171	-											0	0	0	13	8	0	0	0	0	0	0	8
MIR859	AT3G21170	AT3G21170.1	1186	721	0	>40549_smallRNA_17_summary.txt__HIT:1_FLR:1	CAAGAUCCUCCCCCACG	550	-171	-											0	1	0	0	0	0	0	0	0	0	0	1
MIR859	AT3G21170	AT3G21170.1	1186	721	0	>38380_smallRNA_17_summary.txt__HIT:1_FLR:10	AUUGUUGAUAACAAGAU	561	-160	-											0	10	0	0	0	0	0	0	0	0	0	10
MIR859	AT3G21170	AT3G21170.1	1186	721	0	>101280_smallRNA_17_summary.txt__HIT:1_FLR:1	UGGCUAUUGUUGAUAAC	566	-155	-											0	1	0	0	0	0	0	0	0	0	0	1
MIR859	AT3G21170	AT3G21170.1	1186	721	0	>5543_smallRNA_17_summary.txt__HIT:1_FLR:1	AACGUUCUUGGCUAUUG	574	-147	-											0	1	0	0	0	0	0	0	0	0	0	1
MIR161	AT5G16640	AT5G16640.1	2043	813	0	>46389_smallRNA_17_summary.txt__HIT:1_RDR:2	CCAACGCGUUAUCAACC	674	-139	-											0	0	0	0	0	2	0	0	0	0	0	2
MIR161	AT1G63150	AT1G63150.1	2050	977	0	>9078_smallRNA_17_summary.txt__HIT:1_RDR:1	AAUAAGUCAACAGCAAC	845	-132	-											0	0	0	0	0	1	0	0	0	0	0	1
MIR161	AT1G63150	AT1G63150.1	2050	977	0	>38535_smallRNA_17_summary.txt__HIT:1_RDR:2	AUUUCAGUGAAUAAGUC	854	-123	-											0	0	0	0	0	2	0	0	0	0	0	2
MIR161	AT1G63150	AT1G63150.1	2050	977	0	>86375_smallRNA_17_summary.txt__HIT:1_RDR:2	UAGGUCUAAUUCCUUUG	877	-100	-											0	0	0	0	0	2	0	0	0	0	0	2
MIR161	AT1G63150	AT1G63150.1	2050	977	0	>77670_smallRNA_17_summary.txt__HIT:1_RDR:2	GUAGGUGACAACAUUAG	891	-86	-											0	0	0	0	0	2	0	0	0	0	0	2
MIR859	AT3G21170	AT3G21170.1	1186	721	0	>95176_smallRNA_17_summary.txt__HIT:1_FLR:1	UGAACAAGCCGGUGAUC	643	-78	-											0	1	0	0	0	0	0	0	0	0	0	1
MIR859	AT3G21170	AT3G21170.1	1186	721	0	>136644_smallRNA_17_summary.txt__HIT:1_4dcl17:1	AUUUGGAUUGAACAAGCCGGUGAU	651	-70	-											0	0	0	0	0	0	0	0	0	1	0	1
MIR859	AT3G21170	AT3G21170.1	1186	721	0	>104887_smallRNA_17_summary.txt__HIT:1_FLR:4	UUACAGACACGCCACUG	673	-48	-											0	4	0	0	0	0	0	0	0	0	0	4
MIR859	AT3G21170	AT3G21170.1	1186	721	0	>143211_smallRNA_17_summary.txt__HIT:1_4dcl17:1	UUACAGACACGCCACUGGUGAU	673	-48	-											0	0	0	0	0	0	0	0	0	1	0	1
MIR859	AT3G21170	AT3G21170.1	1186	721	0	>109319_smallRNA_17_summary.txt__HIT:1_FLR:1	UUUACAGACACGCCACU	674	-47	-											0	1	0	0	0	0	0	0	0	0	0	1
MIR859	AT3G21170	AT3G21170.1	1186	721	0	>38433_smallRNA_17_summary.txt__HIT:1_FLR:3	AUUUACAGACACGCCAC	675	-46	-											0	3	0	0	0	0	0	0	0	0	0	3
MIR161	AT1G63080	AT1G63080.1	3187	1008	0	>111366_smallRNA_17_summary.txt__HIT:1_RDR:2	UUUUCCUCUCAAGCAUA	1004	-4	-											0	0	0	0	0	2	0	0	0	0	0	2
MIR161	AT1G63150	AT1G63150.1	2050	977	0	>111497_smallRNA_17_summary.txt__HIT:1_RDR:2	UUUUCUUCUCAAGCAUA	973	-4	-											0	0	0	0	0	2	0	0	0	0	0	2
MIR161	AT1G63230	AT1G63230.1	1573	927	0	>124353_smallRNA_17_summary.txt__HIT:1_RDR:1	CAACAUCAGGAUUGAUUUGCC	929	2	-											0	0	0	0	0	0	1	0	0	0	0	1
MIR859	AT3G21170	AT3G21170.1	1186	721	0	>145356_smallRNA_17_summary.txt__HIT:1_4dcl234:1	AGAAAUCAAAACUUAGUAAGA	730	9	-											0	0	0	0	0	0	0	0	0	0	1	1
MIR408	AT2G47020	AT2G47020.1	1759	1490	0	>67270_smallRNA_17_summary.txt__HIT:1_FLR:4	GCACUGCCUCUUCCCUG	1508	18	-											0	4	0	0	0	0	0	0	0	0	0	4
MIR858	AT1G06180	AT1G06180.1	913	392	0	>106935_smallRNA_17_summary.txt__HIT:1_FLR:37_RDR:265	UUCGUUGUCUGUUCGUC	411	19	-											0	37	0	0	0	265	0	0	0	0	0	302
MIR408	AT2G47020	AT2G47020.1	1759	1490	0	>148002_smallRNA_17_summary.txt__HIT:1_4dcl234:1	UGCACUGCCUCUUCCCUGG	1509	19	-											0	0	0	0	0	0	0	1	1	3	6	10
MIR161	AT5G41170	AT5G41170.1	2100	872	0	>107642_smallRNA_17_summary.txt__HIT:1_RDR:60	UUGAAAGUGAUUACAUC	893	21	-											0	0	0	0	0	60	0	0	0	0	0	60
MIR408	AT2G47020	AT2G47020.1	1759	1490	0	>45546_smallRNA_17_summary.txt__HIT:1_SD1:6_SD2:7_SDC:7	CAUGCACUGCCUCUUCC	1511	21	-											0	0	6	7	7	0	0	0	0	0	0	7
MIR161	AT1G63150	AT1G63150.1	2050	977	0	>88483_smallRNA_17_summary.txt__HIT:1_RDR:195	UCAAUGCAUUGAAAGUA	1006	29	-											0	0	0	0	0	195	0	0	0	0	0	195
MIR841	AT4G13570	AT4G13570.1	358	86	0	>116377_smallRNA_17_summary.txt__HIT:1_4rdr2:1_4rdr6:1	GUUCUUAAGUUGCUUGUGAAUACG	126	40	-											0	0	0	0	0	0	0	0	1	0	0	1
MIR859	AT3G21170	AT3G21170.1	1186	721	0	>49241_smallRNA_17_summary.txt__HIT:1_FLR:1	CCUCUGGGAGAGACUCA	766	45	-											0	1	0	0	0	0	0	0	0	0	0	1
MIR859	AT3G21170	AT3G21170.1	1186	721	0	>47710_smallRNA_17_summary.txt__HIT:1_FLR:7	CCCUCUGGGAGAGACUC	767	46	-											0	7	0	0	0	0	0	0	0	0	0	7
MIR859	AT3G21170	AT3G21170.1	1186	721	0	>13294_smallRNA_17_summary.txt__HIT:1_FLR:5	ACCCUCUGGGAGAGACU	768	47	-											0	5	0	0	0	0	0	0	0	0	0	5
MIR859	AT3G21170	AT3G21170.1	1186	721	0	>41887_smallRNA_17_summary.txt__HIT:1_FLR:3	CACCCUCUGGGAGAGAC	769	48	-											0	3	0	0	0	0	0	0	0	0	0	3
MIR859	AT3G21170	AT3G21170.1	1186	721	0	>32196_smallRNA_17_summary.txt__HIT:1_FLR:22	AUCACCCUCUGGGAGAG	771	50	-											0	22	0	0	0	0	0	0	0	0	0	22
MIR859	AT3G21170	AT3G21170.1	1186	721	0	>86719_smallRNA_17_summary.txt__HIT:1_FLR:4	UAUCACCCUCUGGGAGA	772	51	-											0	4	0	0	0	0	0	0	0	0	0	4
MIR859	AT3G21170	AT3G21170.1	1186	721	0	>3154_smallRNA_17_summary.txt__HIT:1_FLR:15	AAAUGACUAUCACCCUC	779	58	-											0	15	0	0	0	0	0	0	0	0	0	15
MIR859	AT3G21170	AT3G21170.1	1186	721	0	>39794_smallRNA_17_summary.txt__HIT:1_FLR:2	CAAAUGACUAUCACCCU	780	59	-											0	2	0	0	0	0	0	0	0	0	0	2
MIR161	AT1G63080	AT1G63080.1	3187	1008	0	>43455_smallRNA_17_summary.txt__HIT:1_SD1:3_SDC:2	CAGCCUCUAUAAGCUUC	1076	68	-											0	0	3	0	2	0	0	0	0	0	0	2
MIR859	AT3G21170	AT3G21170.1	1186	721	0	>142998_smallRNA_17_summary.txt__HIT:1_4dcl17:1	UGUCUAGUCACUGAUAAAGCCA	800	79	-											0	0	0	0	0	0	0	0	0	1	0	1
MIR408	AT2G47020	AT2G47020.1	1759	1490	0	>43892_smallRNA_17_summary.txt__HIT:1_FLR:10_RDR:19	CAGGGAACAAGCAGAGC	1576	86	-											0	10	0	0	0	19	0	0	0	0	0	29
MIR408	AT2G47020	AT2G47020.1	1759	1490	0	>12209_smallRNA_17_summary.txt__HIT:1_RDR:5	ACAGGGAACAAGCAGAG	1577	87	-											0	0	0	0	0	5	0	0	0	0	0	5
MIR859	AT3G21170	AT3G21170.1	1186	721	0	>55081_smallRNA_17_summary.txt__HIT:1_FLR:6	CGUUUCCCUUGUCUAGU	809	88	-											0	6	0	0	0	0	0	0	0	0	0	6
MIR161	AT1G63150	AT1G63150.1	2050	977	0	>60919_smallRNA_17_summary.txt__HIT:1_RDR:2	CUUUGGAUCAUCUCCUC	1073	96	-											0	0	0	0	0	2	0	0	0	0	0	2
MIR161	AT1G63080	AT1G63080.1	3187	1008	0	>14006_smallRNA_17_summary.txt__HIT:1_RDR:2	ACCUUUGGAUCAUCUCA	1106	98	-											0	0	0	0	0	2	0	0	0	0	0	2
MIR859	AT3G21170	AT3G21170.1	1186	721	0	>144449_smallRNA_17_summary.txt__HIT:1_4dcl17:1	UUUGUUCCGGUUACGUAUGUGU	854	133	-											0	0	0	0	0	0	0	0	0	1	0	1
MIR859	AT3G21170	AT3G21170.1	1186	721	0	>55145_smallRNA_17_summary.txt__HIT:1_FLR:1	CGUUUGUUCCGGUUACG	856	135	-											0	1	0	0	0	0	0	0	0	0	0	1
MIR859	AT3G21170	AT3G21170.1	1186	721	0	>5570_smallRNA_17_summary.txt__HIT:1_FLR:4	AACGUUUGUUCCGGUUA	858	137	-											0	4	0	0	0	0	0	0	0	0	0	4
MIR856	AT2G46800	AT2G46800.2	1492	424	0	>53942_smallRNA_17_summary.txt__HIT:1_RDR:1	CGUAAGUCUGCCUAGGA	568	144	-											0	0	0	0	0	1	0	0	0	0	0	1
MIR170	AT2G45160	AT2G45160.1	2290	1003	0	>89298_smallRNA_17_summary.txt__HIT:1_RDR:6	UCAGAUUCUCCGGCGUG	1148	145	-											0	0	0	0	0	6	0	0	0	0	0	6
MIR859	AT3G21170	AT3G21170.1	1186	721	0	>28734_smallRNA_17_summary.txt__HIT:1_FLR:1	AGUCUUCGUUGCUAUCC	882	161	-											0	1	0	0	0	0	0	0	0	0	0	1
MIR400	AT1G63130	AT1G63130.1	2421	1313	0	>83677_smallRNA_17_summary.txt__HIT:1_RDR:3	GUUUGAAAACUAUUUGG	1490	177	-											0	0	0	0	0	3	0	0	0	0	0	3
MIR161	AT1G63080	AT1G63080.1	3187	1008	0	>94131_smallRNA_17_summary.txt__HIT:1_SD1:8_SDC:4	UCUGCUGGGCCUCAUCU	1187	179	-											0	0	8	0	4	0	0	0	0	0	0	4
MIR161	AT1G63080	AT1G63080.1	3187	1008	0	>34938_smallRNA_17_summary.txt__HIT:1_SD1:10_SD2:2_SDC:5	AUCUGCUGGGCCUCAUC	1188	180	-											0	0	10	2	5	0	0	0	0	0	0	5
MIR161	AT1G63080	AT1G63080.1	3187	1008	0	>9799_smallRNA_17_summary.txt__HIT:1_SD1:37_SD2:38_SDC:38	AAUCUGCUGGGCCUCAU	1189	181	-											0	0	37	38	38	0	0	0	0	0	0	38
MIR161	AT1G63080	AT1G63080.1	3187	1008	0	>3102_smallRNA_17_summary.txt__HIT:1_SD1:12_SD2:8_SDC:10	AAAUCUGCUGGGCCUCA	1190	182	-											0	0	12	8	10	0	0	0	0	0	0	10
MIR859	AT3G21170	AT3G21170.1	1186	721	0	>96002_smallRNA_17_summary.txt__HIT:1_FLR:4	UGACAUUGCUCUGGUGU	906	185	-											0	4	0	0	0	0	0	0	0	0	0	4
MIR859	AT3G21170	AT3G21170.1	1186	721	0	>35415_smallRNA_17_summary.txt__HIT:1_FLR:1	AUGACAUUGCUCUGGUG	907	186	-											0	1	0	0	0	0	0	0	0	0	0	1
MIR859	AT3G21170	AT3G21170.1	1186	721	0	>128874_smallRNA_17_summary.txt__HIT:1_RDR:1	UUGCUCCAUGACAUUGCUCUGGUG	914	193	-											0	0	0	0	0	0	1	0	0	0	0	1
MIR859	AT3G21170	AT3G21170.1	1186	721	0	>6274_smallRNA_17_summary.txt__HIT:1_FLR:8	AACUUGCUCCAUGACAU	917	196	-											0	8	0	0	0	0	0	0	0	0	0	8
MIR841	AT4G13570	AT4G13570.1	358	86	0	>57722_smallRNA_17_summary.txt__HIT:1_SD1:1_SDC:1	CUGAUCGCCAACUGCAA	284	198	-											0	0	1	0	1	0	0	0	0	0	0	1
MIR841	AT4G13570	AT4G13570.1	358	86	0	>94022_smallRNA_17_summary.txt__HIT:1_SD1:6_SD2:13_SDC:9_RDR:1	UCUGAUCGCCAACUGCA	285	199	-											0	0	6	13	9	1	0	0	0	0	0	10
MIR859	AT3G21170	AT3G21170.1	1186	721	0	>73588_smallRNA_17_summary.txt__HIT:1_FLR:2	GGGAACUUGCUCCAUGA	920	199	-											0	2	0	0	0	0	0	0	0	0	0	2
MIR859	AT3G21170	AT3G21170.1	1186	721	0	>38145_smallRNA_17_summary.txt__HIT:1_FLR:18	AUUGGGAACUUGCUCCA	923	202	-											0	18	0	0	0	0	0	0	0	0	0	18
MIR841	AT4G13570	AT4G13570.1	358	86	0	>93586_smallRNA_17_summary.txt__HIT:1_SD1:15_SD2:16_SDC:16	UCUCCUCUGAUCGCCAA	290	204	-											0	0	15	16	16	0	0	0	0	0	0	16
MIR859	AT3G21170	AT3G21170.1	1186	721	0	>44118_smallRNA_17_summary.txt__HIT:1_FLR:4	CAGUAUUGGGAACUUGC	927	206	-											0	4	0	0	0	0	0	0	0	0	0	4
MIR400	AT1G63130	AT1G63130.1	2421	1313	0	>86923_smallRNA_17_summary.txt__HIT:1_RDR:1	UAUCGGGAAGCACACCA	1520	207	-											0	0	0	0	0	1	0	0	0	0	0	1
MIR400	AT1G63130	AT1G63130.1	2421	1313	0	>9228_smallRNA_17_summary.txt__HIT:1_FLR:4	AAUAUCGGGAAGCACAC	1522	209	-											0	4	0	0	0	0	0	0	0	0	0	4
MIR841	AT4G13570	AT4G13570.1	358	86	0	>94467_smallRNA_17_summary.txt__HIT:1_SD1:3_SD2:12_SDC:9	UCUUCAUCUCCUCUGAU	296	210	-											0	0	3	12	9	0	0	0	0	0	0	9
MIR161	AT1G63150	AT1G63150.1	2050	977	0	>61996_smallRNA_17_summary.txt__HIT:1_RDR:8	GAAGACAGUCCUUGCUA	1189	212	-											0	0	0	0	0	8	0	0	0	0	0	8
MIR841	AT4G13570	AT4G13570.1	358	86	0	>69609_smallRNA_17_summary.txt__HIT:1_SD1:2_SD2:1_SDC:1	GCUCUUCAUCUCCUCUG	298	212	-											0	0	2	1	1	0	0	0	0	0	0	1
MIR859	AT3G21170	AT3G21170.1	1186	721	0	>127471_smallRNA_17_summary.txt__HIT:1_RDR:1	UCCGCCCCGCAGUAUUGGGAACUU	936	215	-											0	0	0	0	0	0	1	0	0	0	0	1
MIR859	AT3G21170	AT3G21170.1	1186	721	0	>5806_smallRNA_17_summary.txt__HIT:1_FLR:2	AACUCCGCCCCGCAGUA	939	218	-											0	2	0	0	0	0	0	0	0	0	0	2
MIR859	AT3G21170	AT3G21170.1	1186	721	0	>77452_smallRNA_17_summary.txt__HIT:1_FLR:9	GUAGACCAACUCCGCCC	946	225	-											0	9	0	0	0	0	0	0	0	0	0	9
MIR859	AT3G21170	AT3G21170.1	1186	721	0	>53996_smallRNA_17_summary.txt__HIT:1_FLR:1	CGUAGACCAACUCCGCC	947	226	-											0	1	0	0	0	0	0	0	0	0	0	1
MIR859	AT3G21170	AT3G21170.1	1186	721	0	>23098_smallRNA_17_summary.txt__HIT:1_FLR:12	AGCGUAGACCAACUCCG	949	228	-											0	12	0	0	0	0	0	0	0	0	0	12
MIR859	AT3G21170	AT3G21170.1	1186	721	0	>122504_smallRNA_17_summary.txt__HIT:1_RDR:1	AGCGUAGACCAACUCCGCCCCG	949	228	-											0	0	0	0	0	0	1	0	0	0	0	1
MIR859	AT3G21170	AT3G21170.1	1186	721	0	>86306_smallRNA_17_summary.txt__HIT:1_FLR:3	UAGCGUAGACCAACUCC	950	229	-											0	3	0	0	0	0	0	0	0	0	0	3
MIR161	AT2G41720	AT2G41720.1	2576	1282	0	>101348_smallRNA_17_summary.txt__HIT:1_SD1:8_SD2:5_SDC:7	UGGCUGAGUUAUAGGCU	1512	230	-											0	0	8	5	7	0	0	0	0	0	0	7
MIR859	AT3G21170	AT3G21170.1	1186	721	0	>31228_smallRNA_17_summary.txt__HIT:1_FLR:2	AUAGCGUAGACCAACUC	951	230	-											0	2	0	0	0	0	0	0	0	0	0	2
MIR858	AT5G49330	AT5G49330.1	1310	375	0	>38323_smallRNA_17_summary.txt__HIT:1_FLR:7	AUUGUGAGGCCGUCACC	614	239	-											0	7	0	0	0	0	0	0	0	0	0	7
MIR859	AT3G21170	AT3G21170.1	1186	721	0	>35768_smallRNA_17_summary.txt__HIT:1_FLR:2	AUGCGAAGAAACUCACC	988	267	-											0	2	0	0	0	0	0	0	0	0	0	2
MIR859	AT3G21170	AT3G21170.1	1186	721	0	>16991_smallRNA_17_summary.txt__HIT:1_FLR:8	ACUUGGUAUGCGAAGAA	995	274	-											0	8	0	0	0	0	0	0	0	0	0	8
MIR859	AT3G21170	AT3G21170.1	1186	721	0	>6295_smallRNA_17_summary.txt__HIT:1_FLR:10	AACUUGGUAUGCGAAGA	996	275	-											0	10	0	0	0	0	0	0	0	0	0	10
MIR859	AT3G21170	AT3G21170.1	1186	721	0	>49484_smallRNA_17_summary.txt__HIT:1_FLR:1	CCUUAACUUGGUAUGCG	1000	279	-											0	1	0	0	0	0	0	0	0	0	0	1
MIR859	AT3G21170	AT3G21170.1	1186	721	0	>94567_smallRNA_17_summary.txt__HIT:1_FLR:1	UCUUCUCCUUAACUUGG	1006	285	-											0	1	0	0	0	0	0	0	0	0	0	1
MIR161	AT1G63080	AT1G63080.1	3187	1008	0	>824_smallRNA_17_summary.txt__HIT:1_SD2:5_SDC:3	AAAAGUUCCAUACCAUC	1296	288	-											0	0	0	5	3	0	0	0	0	0	0	3
MIR859	AT3G21170	AT3G21170.1	1186	721	0	>11401_smallRNA_17_summary.txt__HIT:1_FLR:10	ACAAUCUUCUCCUUAAC	1010	289	-											0	10	0	0	0	0	0	0	0	0	0	10
MIR161	AT1G63080	AT1G63080.1	3187	1008	0	>103147_smallRNA_17_summary.txt__HIT:1_RDR:1	UGUCCCGGAAAAGUUCC	1304	296	-											0	0	0	0	0	1	0	0	0	0	0	1
MIR856	AT2G46800	AT2G46800.2	1492	424	0	>105745_smallRNA_17_summary.txt__HIT:1_RDR:3	UUCACCACUAGACCAAA	731	307	-											0	0	0	0	0	3	0	0	0	0	0	3
MIR161	AT1G63080	AT1G63080.1	3187	1008	0	>94514_smallRNA_17_summary.txt__HIT:1_SD2:2_SDC:1	UCUUCGAGACAUGUCCC	1315	307	-											0	0	0	2	1	0	0	0	0	0	0	1
MIR161	AT1G63150	AT1G63150.1	2050	977	0	>47782_smallRNA_17_summary.txt__HIT:1_RDR:2	CCCUUUGAGACAUCUCG	1285	308	-											0	0	0	0	0	2	0	0	0	0	0	2
MIR161	AT1G63080	AT1G63080.1	3187	1008	0	>41119_smallRNA_17_summary.txt__HIT:1_RDR:2	CAAUCCUCUUCGAGACA	1321	313	-											0	0	0	0	0	2	0	0	0	0	0	2
MIR859	AT3G21170	AT3G21170.1	1186	721	0	>126708_smallRNA_17_summary.txt__HIT:1_RDR:1	GUUGGGUCUAUGACAAGAAACUAC	1035	314	-											0	0	0	0	0	0	1	0	0	0	0	1
MIR859	AT3G21170	AT3G21170.1	1186	721	0	>48675_smallRNA_17_summary.txt__HIT:1_FLR:1	CCGGUUGGGUCUAUGAC	1038	317	-											0	1	0	0	0	0	0	0	0	0	0	1
MIR859	AT3G21170	AT3G21170.1	1186	721	0	>68443_smallRNA_17_summary.txt__HIT:1_FLR:5	GCCGGUUGGGUCUAUGA	1039	318	-											0	5	0	0	0	0	0	0	0	0	0	5
MIR859	AT3G21170	AT3G21170.1	1186	721	0	>28993_smallRNA_17_summary.txt__HIT:1_FLR:9	AGUGCCGGUUGGGUCUA	1042	321	-											0	9	0	0	0	0	0	0	0	0	0	9
MIR859	AT3G21170	AT3G21170.1	1186	721	0	>65049_smallRNA_17_summary.txt__HIT:1_FLR:6	GAGUGCCGGUUGGGUCU	1043	322	-											0	6	0	0	0	0	0	0	0	0	0	6
MIR859	AT3G21170	AT3G21170.1	1186	721	0	>71715_smallRNA_17_summary.txt__HIT:1_FLR:7	GGAGUGCCGGUUGGGUC	1044	323	-											0	7	0	0	0	0	0	0	0	0	0	7
MIR859	AT3G21170	AT3G21170.1	1186	721	0	>125332_smallRNA_17_summary.txt__HIT:1_RDR:1	CUUGGAGUGCCGGUUGGGUCUAUG	1047	326	-											0	0	0	0	0	0	1	0	0	0	0	1
MIR859	AT3G21170	AT3G21170.1	1186	721	0	>138481_smallRNA_17_summary.txt__HIT:1_4dcl17:1	CUUGGAGUGCCGGUUGGGUC	1047	326	-											0	0	0	0	0	0	1	0	0	0	0	1
MIR161	AT1G63150	AT1G63150.1	2050	977	0	>16659_smallRNA_17_summary.txt__HIT:1_RDR:1	ACUGUGUUGCCAACUAA	1304	327	-											0	0	0	0	0	1	0	0	0	0	0	1
MIR859	AT3G21170	AT3G21170.1	1186	721	0	>91273_smallRNA_17_summary.txt__HIT:1_FLR:2	UCCUUGGAGUGCCGGUU	1049	328	-											0	2	0	0	0	0	0	0	0	0	0	2
MIR859	AT3G21170	AT3G21170.1	1186	721	0	>78808_smallRNA_17_summary.txt__HIT:1_FLR:6	GUCCUUGGAGUGCCGGU	1050	329	-											0	6	0	0	0	0	0	0	0	0	0	6
MIR859	AT3G21170	AT3G21170.1	1186	721	0	>103222_smallRNA_17_summary.txt__HIT:1_FLR:7	UGUCCUUGGAGUGCCGG	1051	330	-											0	7	0	0	0	0	0	0	0	0	0	7
MIR859	AT3G21170	AT3G21170.1	1186	721	0	>66235_smallRNA_17_summary.txt__HIT:1_FLR:13	GAUGUCCUUGGAGUGCC	1053	332	-											0	13	0	0	0	0	0	0	0	0	0	13
MIR859	AT3G21170	AT3G21170.1	1186	721	0	>35562_smallRNA_17_summary.txt__HIT:1_FLR:4	AUGAUGUCCUUGGAGUG	1055	334	-											0	4	0	0	0	0	0	0	0	0	0	4
MIR859	AT3G21170	AT3G21170.1	1186	721	0	>77903_smallRNA_17_summary.txt__HIT:1_FLR:4	GUAUGAUGUCCUUGGAG	1057	336	-											0	4	0	0	0	0	0	0	0	0	0	4
MIR859	AT3G21170	AT3G21170.1	1186	721	0	>41277_smallRNA_17_summary.txt__HIT:1_FLR:3	CAAUGUGUAUGAUGUCC	1063	342	-											0	3	0	0	0	0	0	0	0	0	0	3
MIR859	AT3G21170	AT3G21170.1	1186	721	0	>41485_smallRNA_17_summary.txt__HIT:1_FLR:1	CACAAUGUGUAUGAUGU	1065	344	-											0	1	0	0	0	0	0	0	0	0	0	1
MIR859	AT3G21170	AT3G21170.1	1186	721	0	>90419_smallRNA_17_summary.txt__HIT:1_FLR:3	UCCACAAUGUGUAUGAU	1067	346	-											0	3	0	0	0	0	0	0	0	0	0	3
MIR859	AT3G21170	AT3G21170.1	1186	721	0	>143515_smallRNA_17_summary.txt__HIT:1_4dcl17:1	UUCCACAAUGUGUAUGAUGUCCUU	1068	347	-											0	0	0	0	0	0	0	0	0	1	0	1
MIR859	AT3G21170	AT3G21170.1	1186	721	0	>106038_smallRNA_17_summary.txt__HIT:1_FLR:1	UUCCACAAUGUGUAUGA	1068	347	-											0	1	0	0	0	0	0	0	0	0	0	1
MIR859	AT3G21170	AT3G21170.1	1186	721	0	>111317_smallRNA_17_summary.txt__HIT:1_FLR:12	UUUUCCACAAUGUGUAU	1070	349	-											0	12	0	0	0	0	0	0	0	0	0	12
MIR859	AT3G21170	AT3G21170.1	1186	721	0	>62652_smallRNA_17_summary.txt__HIT:1_FLR:4	GAAUUUAUCAUUUUCCA	1080	359	-											0	4	0	0	0	0	0	0	0	0	0	4
MIR856	AT2G46800	AT2G46800.2	1492	424	0	>35729_smallRNA_17_summary.txt__HIT:1_RDR:1	AUGCCCAUGUCCAUGAC	789	365	-											0	0	0	0	0	1	0	0	0	0	0	1
MIR859	AT3G21170	AT3G21170.1	1186	721	0	>102927_smallRNA_17_summary.txt__HIT:1_FLR:3	UGUAGGUUUUGCACCAU	1113	392	-											0	3	0	0	0	0	0	0	0	0	0	3
MIR170	AT4G00150	AT4G00150.1	2089	856	0	>107954_smallRNA_17_summary.txt__HIT:1_RDR:2	UUGAGUGAAGCCAAGUU	1255	399	-											0	0	0	0	0	2	0	0	0	0	0	2
MIR859	AT3G21170	AT3G21170.1	1186	721	0	>24829_smallRNA_17_summary.txt__HIT:1_FLR:1	AGGAGACGUGGGGUAGG	1142	421	-											0	1	0	0	0	0	0	0	0	0	0	1
MIR859	AT3G21170	AT3G21170.1	1186	721	0	>64493_smallRNA_17_summary.txt__HIT:1_FLR:3	GAGGAGACGUGGGGUAG	1143	422	-											0	3	0	0	0	0	0	0	0	0	0	3
MIR856	AT2G46800	AT2G46800.2	1492	424	0	>99873_smallRNA_17_summary.txt__HIT:1_RDR:2	UGCUUGUCCUCUCCAUG	899	475	-											0	0	0	0	0	2	0	0	0	0	0	2
MIR837(5')	AT5G18590	AT5G18590.2	2702	2207	0	>93250_smallRNA_17_summary.txt__HIT:1_SD2:1_SDC:1	UCUACUUGGGAUCUGAU	2682	475	-											0	0	0	1	1	0	0	0	0	0	0	1
MIR161	AT5G16640	AT5G16640.1	2043	813	0	>132059_smallRNA_17_summary.txt__HIT:1_4dcl17:1	ACGAUAUCAGCAUCCAUUCCA	1350	537	-											0	0	0	0	0	0	0	0	0	1	0	1
MIR834	AT5G05840	AT5G05840.1	1699	342	0	>100482_smallRNA_17_summary.txt__HIT:1_RDR:9	UGGAGGAAACGGCGCAA	894	552	-											0	0	0	0	0	9	0	0	0	0	0	9
MIR170	AT4G00150	AT4G00150.1	2089	856	0	>105772_smallRNA_17_summary.txt__HIT:1_RDR:1	UUCACGAAACGGAGGAC	1428	572	-											0	0	0	0	0	1	0	0	0	0	0	1
MIR161	AT1G62910	AT1G62910.1	3406	977	0	>55973_smallRNA_17_summary.txt__HIT:1_RDR:3	CUAUAACAUUAGGGCUC	1621	644	-											0	0	0	0	0	3	0	0	0	0	0	3
MIR161	AT1G62910	AT1G62910.1	3406	977	0	>122704_smallRNA_17_summary.txt__HIT:1_RDR:1	AGGGAAUCUGCUUCCUCCUUU	1682	705	-											0	0	0	0	0	0	1	0	0	0	0	1
MIR170	AT4G00150	AT4G00150.1	2089	856	0	>92453_smallRNA_17_summary.txt__HIT:1_RDR:3	UCGGCCUUUCUAUCGGA	1655	799	-											0	0	0	0	0	3	0	0	0	0	0	3
MIR170	AT4G00150	AT4G00150.1	2089	856	0	>34020_smallRNA_17_summary.txt__HIT:1_FLR:1	AUCGGCCUUUCUAUCGG	1656	800	-											0	1	0	0	0	0	0	0	0	0	0	1
MIR400	AT1G62930	AT1G62930.1	2151	1186	0	>61898_smallRNA_17_summary.txt__HIT:1_RDR:2	GAACUGUACCAGUCAUG	2069	883	-											0	0	0	0	0	2	0	0	0	0	0	2
MIR856	AT2G46800	AT2G46800.2	1492	424	0	>38882_smallRNA_17_summary.txt__HIT:1_RDR:1	AUUUGUAUCGUGACAUG	1400	976	-											0	0	0	0	0	1	0	0	0	0	0	1
MIR400	AT2G31400	AT2G31400.1	3111	1594	0	>71610_smallRNA_17_summary.txt__HIT:1_SD2:23_SDC:14	GGAGGAUUAAGAGUUUC	2809	1215	-											0	0	0	23	14	0	0	0	0	0	0	14
MIR161	AT1G62910	AT1G62910.1	3406	977	0	>20731_smallRNA_17_summary.txt__HIT:1_SD1:1_SD2:2_SDC:1	AGAUCUGGUUGACAGCC	2471	1494	-											0	0	1	2	1	0	0	0	0	0	0	1
MIR161	AT1G62910	AT1G62910.1	3406	977	0	>10830_smallRNA_17_summary.txt__HIT:1_RDR:1	AAUUUGGAUUGAUUUUC	2785	1808	-											0	0	0	0	0	1	0	0	0	0	0	1
CANDIDATEB	AT1G07640	AT1G07640.3	1589	494					-494	-											0											0
CANDIDATEB	AT1G21340	AT1G21340.1	784	138					-138	-											0											0
CANDIDATEB	AT1G26790	AT1G26790.1	1192	429					-429	-											0											0
CANDIDATEB	AT1G47655	AT1G47655.1	943	183					-183	-											0											0
CANDIDATEB	AT1G51700	AT1G51700.1	1121	319					-319	-											0											0
CANDIDATEB	AT1G64620	AT1G64620.1	1590	467					-467	-											0											0
CANDIDATEB	AT2G28810	AT2G28810.1	1372	357					-357	-											0											0
CANDIDATEB	AT3G21270	AT3G21270.1	1080	366					-366	-											0											0
CANDIDATEB	AT3G50410	AT3G50410.1	1014	238					-238	-											0											0
CANDIDATEB	AT3G52440	AT3G52440.1	745	99					-99	-											0											0
CANDIDATEB	AT3G55370	AT3G55370.2	1614	385					-385	-											0											0
CANDIDATEB	AT4G00940	AT4G00940.1	971	313					-313	-											0											0
CANDIDATEB	AT4G38000	AT4G38000.1	967	223					-223	-											0											0
CANDIDATEB	AT5G02460	AT5G02460.1	1555	363					-363	-											0											0
CANDIDATEB	AT5G39660	AT5G39660.1	1907	659					-659	-											0											0
CANDIDATEB	AT5G60850	AT5G60850.1	1426	306					-306	-											0											0
CANDIDATEB	AT5G62430	AT5G62430.1	1250	333					-333	-											0											0
CANDIDATEB	AT5G62940	AT5G62940.1	1561	420					-420	-											0											0
CANDIDATEB	AT5G65590	AT5G65590.1	1392	249					-249	-											0											0
CANDIDATEB	AT5G66940	AT5G66940.1	679	120					-120	-											0											0
CANDIDATEC	AT2G30690	AT2G30690.1	2368	225					-225	-											0											0
CANDIDATED	AT3G08500	AT3G08500.1	1371	517					-517	-											0											0
MIR156	AT1G69170	AT1G69170.1	1830	1297					-1297	-											0											0
MIR156	AT2G42200	AT2G42200.1	1502	937					-937	-											0											0
MIR156	AT3G15270	AT3G15270.1	896	643					-643	-											0											0
MIR156	AT3G57920	AT3G57920.1	1378	845					-845	-											0											0
MIR156	AT5G50570	AT5G50570.1	1777	1102					-1102	-											0											0
MIR156	AT5G50670	AT5G50670.1	1436	1040					-1040	-											0											0
MIR158	AT1G64100	AT1G64100.2	2422	477					-477	-											0											0
MIR158	AT3G03580	AT3G03580.1	2842	645					-645	-											0											0
MIR158	AT3G47170	AT3G47170.1	1408	92					-92	-											0											0
MIR159	AT2G26950	AT2G26950.1	1165	767					-767	-											0											0
MIR159	AT2G32460	AT2G32460.1	1793	1004					-1004	-											0											0
MIR159	AT3G60460	AT3G60460.1	895	97					-97	-											0											0
MIR159	AT4G18390	AT4G18390.1	1846	1377					-1377	-											0											0
MIR159	AT4G26930	AT4G26930.1	1171	665					-665	-											0											0
MIR159	AT5G55020	AT5G55020.1	1573	1168					-1168	-											0											0
MIR161	AT1G62590	AT1G62590.1	2213	1039					-1039	-											0											0
MIR161	AT1G62720	AT1G62720.1	1620	975					-975	-											0											0
MIR161	AT1G63080	AT1G63080.1	3187	1008	0	>119235_smallRNA_17_summary.txt__HIT:1_4Col0:1	AUCUAGACGAUCAUGCAUACAA	1174	166	-											0	0	0	0	0	0	0	1	0	0	0	0
MIR161	AT1G63080	AT1G63080.1	3187	1008	1	>119600_smallRNA_17_summary.txt__HIT:1_4Col0:1	gctgagaaattgtttgatgag	1073	65	-	0	0	0	0	0	0	1	0	0	0	0											0
MIR161	AT3G16710	AT3G16710.1	1306	554					-554	-											0											0
MIR161	AT4G26800	AT4G26800.1	1843	599					-599	-											0											0
MIR161	AT5G65560	AT5G65560.1	2768	1197					-1197	-											0											0
MIR164	AT3G12977	AT3G12977.1	951	614					-614	-											0											0
MIR164	AT5G39610	AT5G39610.1	1188	770					-770	-											0											0
MIR169	AT3G14020	AT3G14020.1	928	87					-87	-											0											0
MIR169	AT3G20910	AT3G20910.1	1231	1035					-1035	-											0											0
MIR169	AT5G12840	AT5G12840.2	1468	1212					-1212	-											0											0
MIR170	AT4G00150	AT4G00150.1	2089	856	1	>119414_smallRNA_17_summary.txt__HIT:1_4Col0:1	cgctgcttacaaatccttctc	1000	144	-	0	0	0	0	0	0	1	0	0	0	0											0
MIR172	AT2G39250	AT2G39250.1	1245	1044					-1044	-											0											0
MIR172	AT3G54990	AT3G54990.1	1042	965					-965	-											0											0
MIR172	AT4G39620	AT4G39620.1	1693	1565					-1565	-											0											0
MIR391(3')	AT1G72000	AT1G72000.1	1501	1083					-1083	-											0											0
MIR395	AT5G10180	AT5G10180.1	2418	125					-125	-											0											0
MIR396	AT2G40760	AT2G40760.1	1527	792					-792	-											0											0
MIR396	AT3G52910	AT3G52910.1	1481	742					-742	-											0											0
MIR396	AT4G27180	AT4G27180.1	2609	438					-438	-											0											0
MIR397	AT3G60250	AT3G60250.1	1355	232					-232	-											0											0
MIR397	AT5G12250	AT5G12250.1	1697	471					-471	-											0											0
MIR398	AT2G28190	AT2G28190.1	968	475					-475	-											0											0
MIR400	AT1G22960	AT1G22960.1	2158	1228					-1228	-											0											0
MIR400	AT1G63130	AT1G63130.1	2421	1313	1	>120359_smallRNA_17_summary.txt__HIT:1_4Col0:1	tttagttgaccggatggttgtg	745	-568	-	0	0	0	0	0	0	1	0	0	0	0											0
MIR400	AT1G63130	AT1G63130.1	2421	1313	0	>118805_smallRNA_17_summary.txt__HIT:1_4Col0:1	AACACCAGGCUCUAUUUUCCC	892	-421	-											0	0	0	0	0	0	0	1	0	0	0	0
MIR400	AT1G63130	AT1G63130.1	2421	1313	1	>73539_smallRNA_17_summary.txt__HIT:1_SD2:1	gggaaaatagagcctgg	872	-441	-	0	0	1	0	0	0	0	0	0	0	0											0
MIR400	AT1G63330	AT1G63330.1	1678	973					-973	-											0											0
MIR400	AT3G16910	AT3G16910.1	1977	0					0	-											0											0
MIR400	AT3G22470	AT3G22470.1	2038	1221					-1221	-											0											0
MIR400	AT4G19440	AT4G19440.1	3330	1237					-1237	-											0											0
MIR400	AT5G39710	AT5G39710.1	2245	931					-931	-											0											0
MIR400	AT5G46680	AT5G46680.1	1635	714					-714	-											0											0
miR401	AT2G06095.1-AT2G06095.1		352	0					0	-											0											0
miR401	AT2G13270.1-AT2G13270.1		1138	0					0	-											0											0
miR401	AT3G42350.1-AT3G42350.1		421	0					0	-											0											0
MIR402	AT4G34060	AT4G34060.1	3309	0					0	-											0											0
miR404	AT1G07650.1-AT1G07650.1		3452	0					0	-											0											0
miR406	AT1G54380.1-AT1G54380.1		1880	0					0	-											0											0
miR406	AT2G42510.1-AT2G42510.1		1966	0					0	-											0											0
miR407	AT1G12010.1-AT1G12010.1		1294	0					0	-											0											0
miR407	AT1G17770.1-AT1G17770.1		2083	0					0	-											0											0
miR407	AT3G13100.1-AT3G13100.1		4607	0					0	-											0											0
MIR408	AT2G02850	AT2G02850.1	709	96					-96	-											0											0
MIR408	AT2G30210	AT2G30210.1	2033	141					-141	-											0											0
MIR408	AT5G05390	AT5G05390.1	1699	108					-108	-											0											0
MIR408	AT5G07130	AT5G07130.1	1804	0					0	-											0											0
miR414	AT1G15670.1-AT1G15670.1		1540	0					0	-											0											0
miR414	AT1G20920.1-AT1G20920.2		4440	0					0	-											0											0
miR414	AT2G44310.1-AT2G44310.1		616	0					0	-											0											0
miR414	AT3G42670.1-AT3G42670.1		3880	0					0	-											0											0
miR414	AT4G26110.1-AT4G26110.1		1614	0					0	-											0											0
miR419	AT2G01830.1-AT2G01830.2		3659	0					0	-											0											0
MIR447	AT3G45090	AT3G45090.1	2536	0					0	-											0											0
MIR472	AT1G12210	AT1G12210.1	2659	547					-547	-											0											0
MIR472	AT1G12220	AT1G12220.1	2884	623					-623	-											0											0
MIR472	AT1G12280	AT1G12280.1	2686	547					-547	-											0											0
MIR472	AT1G12290	AT1G12290.1	2656	544					-544	-											0											0
MIR472	AT1G15890	AT1G15890.1	2908	630					-630	-											0											0
MIR472	AT1G62630	AT1G62630.1	2683	535					-535	-											0											0
MIR472	AT1G63360	AT1G63360.1	2656	535					-535	-											0											0
MIR472	AT4G10780	AT4G10780.1	2680	538					-538	-											0											0
MIR472	AT4G27190	AT4G27190.1	2959	511					-511	-											0											0
MIR472	AT5G05400	AT5G05400.1	2626	544					-544	-											0											0
MIR472	AT5G63020	AT5G63020.1	2857	541					-541	-											0											0
MIR771	AT1G76810	AT1G76810.1	4393	3485					-3485	-											0											0
MIR772(5')	AT2G28010	AT2G28010.1	1192	389					-389	-											0											0
MIR774	AT3G17265	AT3G17265.1	1039	747					-747	-											0											0
MIR774	AT3G17490	AT3G17490.1	1168	804					-804	-											0											0
MIR774	AT3G22720	AT3G22720.1	1138	816					-816	-											0											0
MIR776	AT5G62310	AT5G62310.1	3558	2293					-2293	-											0											0
MIR777	AT1G30060	AT1G30060.1	532	9					-9	-											0											0
MIR778	AT2G22740	AT2G22740.1	2590	1175					-1175	-											0											0
MIR778	AT2G35160	AT2G35160.1	2799	1352					-1352	-											0											0
MIR779	AT5G53890	AT5G53890.1	3439	1397					-1397	-											0											0
MIR781	AT5G23480	AT5G23480.1	752	153					-153	-											0											0
MIR822	AT2G02620	AT2G02620.1	2122	1260					-1260	-											0											0
MIR822	AT2G13900	AT2G13900.1	2167	1320					-1320	-											0											0
MIR822	AT5G02330	AT5G02330.1	1972	1256					-1256	-											0											0
MIR822	AT5G02350	AT5G02350.1	1957	1256					-1256	-											0											0
MIR825	AT5G44970	AT5G44970.1	1171	1009					-1009	-											0											0
MIR826	AT4G03060	AT4G03060.1	1635	1167					-1167	-											0											0
MIR827	AT1G63010	AT1G63010.3	2800	253					-253	-											0											0
MIR828	AT3G60980	AT3G60980.1	1438	780					-780	-											0											0
MIR828	AT5G52600	AT5G52600.1	702	322					-322	-											0											0
MIR829.1	AT5G18560	AT5G18560.1	1406	1284					-1284	-											0											0
MIR831	AT3G12190	AT3G12190.1	811	490					-490	-											0											0
MIR832(3')	AT4G30840	AT4G30840.1	1329	1069					-1069	-											0											0
MIR832(5')	AT2G46960	AT2G46960.1	1603	0					0	-											0											0
MIR834	AT3G03870	AT3G03870.2	1335	875					-875	-											0											0
MIR834	AT3G10010	AT3G10010.1	4116	692					-692	-											0											0
MIR834	AT3G48050	AT3G48050.1	5483	3551					-3551	-											0											0
MIR834	AT4G00930	AT4G00930.1	3145	1421					-1421	-											0											0
MIR834	AT5G24510	AT5G24510.1	337	218					-218	-											0											0
MIR835(5')	AT1G49560	AT1G49560.1	1436	838					-838	-											0											0
MIR835(5')	AT1G80340	AT1G80340.1	1084	524					-524	-											0											0
MIR835(5')	AT3G48910	AT3G48910.1	776	601					-601	-											0											0
MIR835(3')	AT4G19600	AT4G19600.1	2040	9					-9	-											0											0
MIR835(3')	AT5G46170	AT5G46170.1	1692	31					-31	-											0											0
MIR837(5')	AT1G01160	AT1G01160.1	1046	337					-337	-											0											0
MIR837(5')	AT1G16800	AT1G16800.1	5821	4693					-4693	-											0											0
MIR837(5')	AT1G23020	AT1G23020.1	2184	12					-12	-											0											0
MIR837(5')	AT1G52500	AT1G52500.1	1801	1329					-1329	-											0											0
MIR837(5')	AT1G52590	AT1G52590.1	777	306					-306	-											0											0
MIR837(5')	AT1G68845	AT1G68845.1	418	223					-223	-											0											0
MIR837(5')	AT4G00850	AT4G00850.1	1063	214					-214	-											0											0
MIR838	AT1G12850	AT1G12850.1	1569	104					-104	-											0											0
MIR838	AT1G72360	AT1G72360.1	1017	612					-612	-											0											0
MIR838	AT2G45720	AT2G45720.2	2227	1968					-1968	-											0											0
MIR838	AT3G12380	AT3G12380.1	2443	1803					-1803	-											0											0
MIR838	AT5G21930	AT5G21930.2	3041	562					-562	-											0											0
MIR838	AT5G46030	AT5G46030.1	733	395					-395	-											0											0
MIR840	AT2G02740	AT2G02740.2	1105	0					0	-											0											0
MIR841	AT1G70470	AT1G70470.1	766	176					-176	-											0											0
MIR841	AT2G38810	AT2G38810.1	689	228					-228	-											0											0
MIR842	AT1G52100	AT1G52100.1	1575	119					-119	-											0											0
MIR842	AT1G52120	AT1G52120.1	1565	119					-119	-											0											0
MIR842	AT1G60130	AT1G60130.1	1804	87					-87	-											0											0
MIR842	AT2G37340	AT2G37340.3	1399	1005					-1005	-											0											0
MIR842	AT3G43610	AT3G43610.1	3364	591					-591	-											0											0
MIR843	AT2G22810	AT2G22810.1	1426	552					-552	-											0											0
MIR844(3')	AT3G46540	AT3G46540.1	1214	464					-464	-											0											0
MIR846	AT1G33790	AT1G33790.1	1607	407					-407	-											0											0
MIR846	AT1G52050	AT1G52050.1	1146	346					-346	-											0											0
MIR846	AT1G52060	AT1G52060.1	970	354					-354	-											0											0
MIR846	AT1G52070	AT1G52070.1	1225	354					-354	-											0											0
MIR846	AT1G52130	AT1G52130.1	1453	720					-720	-											0											0
MIR846	AT1G57570	AT1G57570.1	2307	453					-453	-											0											0
MIR846	AT1G60110	AT1G60110.1	1798	279					-279	-											0											0
MIR846	AT2G25980	AT2G25980.1	1628	317					-317	-											0											0
MIR846	AT5G28520	AT5G28520.1	1363	264					-264	-											0											0
MIR846	AT5G49870	AT5G49870.1	1962	273					-273	-											0											0
MIR847	AT1G49120	AT1G49120.1	991	568					-568	-											0											0
MIR847	AT1G53340	AT1G53340.1	2005	1477					-1477	-											0											0
MIR847	AT1G53720	AT1G53720.1	1771	1302					-1302	-											0											0
MIR847	AT1G74620	AT1G74620.1	751	404					-404	-											0											0
MIR847	AT2G19740	AT2G19740.1	598	404					-404	-											0											0
MIR847	AT5G51330	AT5G51330.1	1998	316					-316	-											0											0
MIR858	AT1G66230	AT1G66230.1	1187	458					-458	-											0											0
MIR858	AT2G47460	AT2G47460.1	1454	390					-390	-											0											0
MIR858	AT3G24310	AT3G24310.1	1048	340					-340	-											0											0
MIR858	AT3G27170	AT3G27170.1	2751	782					-782	-											0											0
MIR858	AT3G49690	AT3G49690.1	1241	498					-498	-											0											0
MIR858	AT3G62610	AT3G62610.1	1247	290					-290	-											0											0
MIR858	AT4G12350	AT4G12350.1	861	289					-289	-											0											0
MIR858	AT5G23000	AT5G23000.1	1305	391					-391	-											0											0
MIR858	AT5G56110	AT5G56110.1	964	289					-289	-											0											0
MIR859	AT1G11810	AT1G11810.1	1251	616					-616	-											0											0
MIR859	AT1G24793	AT1G24793.1	2779	2227					-2227	-											0											0
MIR859	AT1G24880	AT1G24880.1	2719	2167					-2167	-											0											0
MIR859	AT1G25054	AT1G25054.1	2995	2299					-2299	-											0											0
MIR859	AT1G25141	AT1G25141.1	2984	2227					-2227	-											0											0
MIR859	AT1G25210	AT1G25210.1	2960	2317					-2317	-											0											0
MIR859	AT1G32140	AT1G32140.1	1777	1216					-1216	-											0											0
MIR859	AT2G04920	AT2G04920.1	1132	667					-667	-											0											0
MIR859	AT2G18780	AT2G18780.1	1362	735					-735	-											0											0
MIR859	AT2G24510	AT2G24510.1	847	418					-418	-											0											0
MIR859	AT2G27520	AT2G27520.1	1045	604					-604	-											0											0
MIR859	AT3G13820	AT3G13820.1	1249	721					-721	-											0											0
MIR859	AT3G13830	AT3G13830.1	1135	685					-685	-											0											0
MIR859	AT3G16880	AT3G16880.1	1099	658					-658	-											0											0
MIR859	AT3G17280	AT3G17280.1	1162	667					-667	-											0											0
MIR859	AT3G17540	AT3G17540.1	1192	685					-685	-											0											0
MIR859	AT3G17570	AT3G17570.1	1157	655					-655	-											0											0
MIR859	AT3G20710	AT3G20710.1	1090	661					-661	-											0											0
MIR859	AT3G22350	AT3G22350.1	1138	670					-670	-											0											0
MIR859	AT3G22700	AT3G22700.1	1018	676					-676	-											0											0
MIR859	AT3G24580	AT3G24580.1	1138	694					-694	-											0											0
MIR859	AT5G36200	AT5G36200.1	1417	736					-736	-											0											0
MIR859	AT5G36730	AT5G36730.1	1234	718					-718	-											0											0
MIR859	AT5G36820	AT5G36820.1	1234	718					-718	-											0											0
MIR859	AT5G42460	AT5G42460.1	1332	687					-687	-											0											0
MIR865-3P	AT1G05680	AT1G05680.1	1517	845					-845	-											0											0
MIR865-3P	AT1G31290	AT1G31290.1	3586	3301					-3301	-											0											0
MIR865-3P	AT1G64880	AT1G64880.1	1986	378					-378	-											0											0
MIR865-3P	AT3G02340	AT3G02340.1	1441	862					-862	-											0											0
MIR865-3P	AT3G10160	AT3G10160.1	2336	1617					-1617	-											0											0
MIR865-3P	AT5G67450	AT5G67450.1	1158	31					-31	-											0											0
MIR866-3P	AT1G09680	AT1G09680.1	1825	1260					-1260	-											0											0
MIR866-3P	AT2G22070	AT2G22070.1	2464	2321					-2321	-											0											0
MIR866-3P	AT3G05380	AT3G05380.2	3550	2066					-2066	-											0											0
MIR866-3P	AT5G18370	AT5G18370.1	3634	966					-966	-											0											0
ttest		tail1,type2		average	sense	antisense	sense-	sense+	antisense-	antisense+
sense/antisense		0.0480032			4.21472	8.25153	5.01351	3.55056	5.26	9.57522
sense+/sense-		0.20568		small RNA numbers	163	163	74	89	50	113
antisense+/antisense-		0.18916
ttest predicted targets vs paralogs
sense		0.337906
antisense		0.19321

## Sheet: Paralogs
											sense small RNA abundance from MPSS-raw data (TPQ/locus)											antisense small RNA abundance from MPSS-raw data (TPQ/locus)
miRNA	Locus	Gene model	Gene length	miRNA cleavage site	sense/@-sense(1/0)	smRNA name	smRNA sequence	5' location of smRNA	distance of 5' smRNA to miRNA cleavage site		flr	sd1	sd2	sdc	rdr	4Col0	4rdr2	4rdr6	4dcl17	4dcl234	sum of sense	flr	sd1	sd2	sdc	rdr	4Col0	4rdr2	4rdr6	4dcl17	4dcl234	sum of antisense
MIR403	AT1G48410	AT1G48410.2	3508	3392	1	>55436_smallRNA_17_summary.txt__HIT:1_RDR:9	ctacactgtctgaggtg	565	-2827	-	0	0	0	0	9	0	0	0	0	0	9											0
MIR403	AT1G48410	AT1G48410.2	3508	3392	1	>26130_smallRNA_17_summary.txt__HIT:1_RDR:12	aggctttcaagtttcca	691	-2701	-	0	0	0	0	12	0	0	0	0	0	12											0
MIR403	AT1G48410	AT1G48410.2	3508	3392	1	>49422_smallRNA_17_summary.txt__HIT:1_RDR:1	cctggtaaaggacagag	714	-2678	-	0	0	0	0	1	0	0	0	0	0	1											0
MIR403	AT1G48410	AT1G48410.2	3508	3392	1	>98907_smallRNA_17_summary.txt__HIT:1_RDR:1	tgcctgataaggatttg	775	-2617	-	0	0	0	0	1	0	0	0	0	0	1											0
MIR403	AT1G48410	AT1G48410.2	3508	3392	1	>68615_smallRNA_17_summary.txt__HIT:1_RDR:1	gcctgataaggatttgc	776	-2616	-	0	0	0	0	1	0	0	0	0	0	1											0
MIR403	AT1G48410	AT1G48410.2	3508	3392	1	>70662_smallRNA_17_summary.txt__HIT:1_SD2:14_SDC:9	ggaagttacatcaaggg	818	-2574	-	0	0	14	9	0	0	0	0	0	0	9											0
MIR403	AT1G48410	AT1G48410.2	3508	3392	1	>6322_smallRNA_17_summary.txt__HIT:1_RDR:3	aacttgttgataattat	859	-2533	-	0	0	0	0	3	0	0	0	0	0	3											0
MIR403	AT1G48410	AT1G48410.2	3508	3392	1	>54217_smallRNA_17_summary.txt__HIT:1_FLR:3	cgtcctacacagatggg	1269	-2123	-	3	0	0	0	0	0	0	0	0	0	3											0
MIR403	AT1G48410	AT1G48410.2	3508	3392	1	>94295_smallRNA_17_summary.txt__HIT:1_SD1:1_SD2:1_SDC:1	tctgtgatttgcttaac	1351	-2041	-	0	1	1	1	0	0	0	0	0	0	1											0
MIR403	AT1G48410	AT1G48410.2	3508	3392	1	>48681_smallRNA_17_summary.txt__HIT:1_RDR:4	ccggtttgactgctgtg	1486	-1906	-	0	0	0	0	4	0	0	0	0	0	4											0
MIR156	AT1G02065	AT1G02065.2	1649	1170	1	>85180_smallRNA_17_summary.txt__HIT:1_RDR:2	tacaacaacgaccaccg	173	-997	-	0	0	0	0	2	0	0	0	0	0	2											0
MIR167	AT4G23980	AT4G23980.2	2836	2474	1	>61756_smallRNA_17_summary.txt__HIT:1_RDR:1	gaacctgcggagggatc	1901	-573	-	0	0	0	0	1	0	0	0	0	0	1											0
MIR774	AT4G33290	AT4G33290.1	1294	840	1	>8663_smallRNA_17_summary.txt__HIT:1_FLR:1	aagtctttcactgtgag	296	-544	-	1	0	0	0	0	0	0	0	0	0	1											0
MIR774	AT4G33290	AT4G33290.1	1294	840	1	>28757_smallRNA_17_summary.txt__HIT:1_FLR:1	agtctttcactgtgagg	297	-543	-	1	0	0	0	0	0	0	0	0	0	1											0
MIR774	AT5G41500	AT5G41500.1	1213	840	1	>18940_smallRNA_17_summary.txt__HIT:1_FLR:2	agacgctactaggattg	339	-501	-	2	0	0	0	0	0	0	0	0	0	2											0
MIR856	AT3G53720	AT3G53720.1	2763	254	1	>27989_smallRNA_17_summary.txt__HIT:1_RDR:8	agtatggcaaggcgaca	127	-127	-	0	0	0	0	8	0	0	0	0	0	8											0
MIR858	AT1G35515	AT1G35515.1	640	291	1	>1943_smallRNA_17_summary.txt__HIT:1_FLR:1	aaactgtgcttctacga	483	192	-	1	0	0	0	0	0	0	0	0	0	1											0
MIR171	AT5G52510	AT5G52510.1	2255	1005	1	>65540_smallRNA_17_summary.txt__HIT:1_SD2:1_SDC:1	gatcccgacgagacttt	1540	535	-	0	0	1	1	0	0	0	0	0	0	1											0
MIR163	AT1G68040	AT1G68040.1	1101	291	1	>27077_smallRNA_17_summary.txt__HIT:1_FLR:1	aggtcatgttgttcttt	1058	767	-	1	0	0	0	0	0	0	0	0	0	1											0
MIR171	AT4G36710	AT4G36710.1	1887	731	1	>124795_smallRNA_17_summary.txt__HIT:1_RDR:1	cgactttcaagctgagtgtt	1634	903	-	0	0	0	0	0	1	0	0	0	0	1											0
MIR403	AT1G48410	AT1G48410.2	3508	3392	0	>38010_smallRNA_17_summary.txt__HIT:1_RDR:2	AUUGCUGAGCCAGAACA	624	-2768	-											0	0	0	0	0	2	0	0	0	0	0	2
MIR403	AT1G48410	AT1G48410.2	3508	3392	0	>10669_smallRNA_17_summary.txt__HIT:1_RDR:1	AAUUGCUGAGCCAGAAC	625	-2767	-											0	0	0	0	0	1	0	0	0	0	0	1
MIR403	AT1G48410	AT1G48410.2	3508	3392	0	>108208_smallRNA_17_summary.txt__HIT:1_SD1:22_SD2:16_SDC:17_RDR:3	UUGCCUGACUGGGAGCU	666	-2726	-											0	0	22	16	17	3	0	0	0	0	0	20
MIR403	AT1G48410	AT1G48410.2	3508	3392	0	>37936_smallRNA_17_summary.txt__HIT:1_SD1:1_SDC:1_RDR:2	AUUGCCUGACUGGGAGC	667	-2725	-											0	0	1	0	1	2	0	0	0	0	0	3
MIR403	AT1G48410	AT1G48410.2	3508	3392	0	>6540_smallRNA_17_summary.txt__HIT:1_RDR:2	AAGAAGAUUGAUUCUGA	983	-2409	-											0	0	0	0	0	2	0	0	0	0	0	2
MIR403	AT1G48410	AT1G48410.2	3508	3392	0	>10281_smallRNA_17_summary.txt__HIT:1_RDR:1	AAUGUCAAGAACCUGCA	1136	-2256	-											0	0	0	0	0	1	0	0	0	0	0	1
MIR403	AT1G48410	AT1G48410.2	3508	3392	0	>57486_smallRNA_17_summary.txt__HIT:1_RDR:1	CUGAAUCACAGGGUUUG	1346	-2046	-											0	0	0	0	0	1	0	0	0	0	0	1
MIR403	AT1G48410	AT1G48410.2	3508	3392	0	>34489_smallRNA_17_summary.txt__HIT:1_RDR:8	AUCUAUCGGGCGCUGAC	1754	-1638	-											0	0	0	0	0	8	0	0	0	0	0	8
MIR403	AT1G48410	AT1G48410.2	3508	3392	0	>16304_smallRNA_17_summary.txt__HIT:1_RDR:2	ACUGACUGGUGGGAGGA	2114	-1278	-											0	0	0	0	0	2	0	0	0	0	0	2
MIR160	AT1G35240	AT1G35240.1	1774	1176	0	>2110_smallRNA_17_summary.txt__HIT:1_FLR:1	AAAGAAUCCACCAUAAG	426	-750	-											0	1	0	0	0	0	0	0	0	0	0	1
MIR824	AT2G22540	AT2G22540.1	1557	1144	0	>107417_smallRNA_17_summary.txt__HIT:1_FLR:1	UUCUUCAGCUUUCUUGA	645	-499	-											0	1	0	0	0	0	0	0	0	0	0	1
MIR167	AT1G19850	AT1G19850.1	3376	2985	0	>141209_smallRNA_17_summary.txt__HIT:1_4dcl17:1	UAGAAUGUUACUGGUUGUGCUAUU	2556	-429	-											0	0	0	0	0	0	0	0	0	1	0	1
MIR160	AT1G35240	AT1G35240.1	1774	1176	0	>114484_smallRNA_17_summary.txt__HIT:1_4rdr2:1_4rdr6:1	AUUGGUUAUCAAGAGCAUGCUUUG	766	-410	-											0	0	0	0	0	0	0	0	1	0	0	1
MIR774	AT5G41500	AT5G41500.1	1213	840	0	>4772_smallRNA_17_summary.txt__HIT:1_FLR:1	AACCUCAGUAAUUUAAC	494	-346	-											0	1	0	0	0	0	0	0	0	0	0	1
MIR856	AT1G64170	AT1G64170.1	2437	208	0	>3038_smallRNA_17_summary.txt__HIT:1_FLR:1	AAAUCUAAUGGACUCUC	110	-98	-											0	1	0	0	0	0	0	0	0	0	0	1
MIR856	AT2G13620	AT2G13620.1	2467	202	0	>28842_smallRNA_17_summary.txt__HIT:1_FLR:1	AGUGACGACAACAACCA	153	-49	-											0	1	0	0	0	0	0	0	0	0	0	1
MIR828	AT1G74430	AT1G74430.1	1363	552	0	>50392_smallRNA_17_summary.txt__HIT:1_SD1:15_SD2:13_SDC:14	CGACGGUGAGGCUUGUU	639	87	-											0	0	15	13	14	0	0	0	0	0	0	14
MIR160	AT1G35240	AT1G35240.1	1774	1176	0	>28859_smallRNA_17_summary.txt__HIT:1_SD1:1_SD2:1_SDC:1	AGUGACUGCCUUGGUUG	1317	141	-											0	0	1	1	1	0	0	0	0	0	0	1
MIR774	AT4G05080	AT4G05080.1	1177	762	0	>132654_smallRNA_17_summary.txt__HIT:1_4dcl17:1	AGAAUUGAUGUGAGAAUUAGAUCU	972	210	-											0	0	0	0	0	0	0	0	0	1	0	1
MIR858	AT1G35515	AT1G35515.1	640	291	0	>48086_smallRNA_17_summary.txt__HIT:1_FLR:10	CCGAGUGUUAGGUCCAA	596	305	-											0	10	0	0	0	0	0	0	0	0	0	10
MIR160	AT5G62000	AT5G62000.1	3523	2008	0	>100917_smallRNA_17_summary.txt__HIT:1_SD1:6_SD2:2_SDC:3	UGGCCAGUUACCACCAG	2331	323	-											0	0	6	2	3	0	0	0	0	0	0	3
MIR858	AT1G34670	AT1G34670.1	1099	291	0	>138468_smallRNA_17_summary.txt__HIT:1_4dcl17:1	CUUGCAUCCGCCGGAUUGUUGUGU	1007	716	-											0	0	0	0	0	0	0	0	0	1	0	1
MIR158	AT4G21300	AT4G21300.1	2575	894	0	>16001_smallRNA_17_summary.txt__HIT:1_SD1:1_SD2:1_SDC:1	ACUCCGUACUUUCGUCA	2310	1416	-											0	0	1	1	1	0	0	0	0	0	0	1
MIR827	AT1G18740	AT1G18740.1	2462	634	0	>66972_smallRNA_17_summary.txt__HIT:1_RDR:1	GCAAGUGAUGAUGAAAA	2192	1558	-											0	0	0	0	0	1	0	0	0	0	0	1
MIR773	AT5G49160	AT5G49160.1	4846	69	0	>55891_smallRNA_17_summary.txt__HIT:1_RDR:2	CUAGGGUUGGUGUUGAG	4662	4593	-											0	0	0	0	0	2	0	0	0	0	0	2
MIR156	AT3G60030	AT3G60030.1	3149	826					-826	-											0											0
MIR158	AT1G08610	AT1G08610.1	1681	237					-237	-											0											0
MIR158	AT3G26540	AT3G26540.1	2104	568					-568	-											0											0
MIR158	AT5G46100	AT5G46100.1	1420	312					-312	-											0											0
MIR159	AT1G22640	AT1G22640.1	1078	962					-962	-											0											0
MIR159	AT3G02940	AT3G02940.1	1232	914					-914	-											0											0
MIR159	AT4G05100	AT4G05100.1	1176	962					-962	-											0											0
MIR159	AT4G21440	AT4G21440.1	1341	982					-982	-											0											0
MIR159	AT5G65230	AT5G65230.1	1178	858					-858	-											0											0
MIR160	AT1G34170	AT1G34170.1	1936	1212					-1212	-											0											0
MIR161	AT2G19280	AT2G19280.1	3455	1230					-1230	-											0											0
MIR161	AT4G28010	AT4G28010.1	2913	1067					-1067	-											0											0
MIR162	AT5G20320	AT5G20320.1	5661	2653					-2653	-											0											0
MIR163	AT5G37970	AT5G37970.1	1240	445					-445	-											0											0
MIR163	AT5G66430	AT5G66430.1	1066	251					-251	-											0											0
MIR164	AT1G33060	AT1G33060.2	2164	741					-741	-											0											0
MIR164	AT1G52800	AT1G52800.1	946	541					-541	-											0											0
MIR164	AT1G71930	AT1G71930.1	1169	669					-669	-											0											0
MIR164	AT1G76420	AT1G76420.1	1105	723					-723	-											0											0
MIR164	AT2G24430	AT2G24430.2	1046	703					-703	-											0											0
MIR164	AT3G18400	AT3G18400.1	946	581					-581	-											0											0
MIR164	AT3G29035	AT3G29035.1	1434	860					-860	-											0											0
MIR164	AT4G28530	AT4G28530.1	1469	847					-847	-											0											0
MIR167	AT1G19220	AT1G19220.1	3807	2514					-2514	-											0											0
MIR167	AT1G59750	AT1G59750.1	2485	2380					-2380	-											0											0
MIR168	AT2G27040	AT2G27040.1	3171	241					-241	-											0											0
MIR169	AT2G34720	AT2G34720.1	948	842					-842	-											0											0
MIR171	AT1G21450	AT1G21450.1	2297	923					-923	-											0											0
MIR171	AT2G01570	AT2G01570.1	2303	932					-932	-											0											0
MIR171	AT3G50650	AT3G50650.1	1954	689					-689	-											0											0
MIR171	AT3G54220	AT3G54220.1	2510	1167					-1167	-											0											0
MIR171	AT5G41920	AT5G41920.1	1498	454					-454	-											0											0
MIR172	AT1G51190	AT1G51190.1	2137	1511					-1511	-											0											0
MIR172	AT3G20840	AT3G20840.1	2138	1494					-1494	-											0											0
MIR172	AT3G54320	AT3G54320.3	1585	1130					-1130	-											0											0
MIR172	AT4G37750	AT4G37750.1	2149	1869					-1869	-											0											0
MIR173	AT1G66170	AT1G66170.1	2496	1790					-1790	-											0											0
MIR319	AT2G30280	AT2G30280.1	1357	729					-729	-											0											0
MIR319	AT3G02150	AT3G02150.2	1399	1098					-1098	-											0											0
MIR319	AT3G18550	AT3G18550.1	1306	1132					-1132	-											0											0
MIR319	AT5G54040	AT5G54040.1	1792	1157					-1157	-											0											0
MIR319	AT5G60970	AT5G60970.1	1249	1005					-1005	-											0											0
MIR393	AT1G68920	AT1G68920.3	2274	1941					-1941	-											0											0
MIR393	AT4G24390	AT4G24390.1	2555	1806					-1806	-											0											0
MIR393	AT4G34540	AT4G34540.1	2806	2098					-2098	-											0											0
MIR393	AT5G48560	AT5G48560.1	1932	1683					-1683	-											0											0
MIR393	AT5G49980	AT5G49980.1	2451	1789					-1789	-											0											0
MIR394	AT1G15530	AT1G15530.1	1972	1472					-1472	-											0											0
MIR394	AT1G30950	AT1G30950.1	1330	1014					-1014	-											0											0
MIR394	AT3G18480	AT3G18480.1	2451	1818					-1818	-											0											0
MIR394	AT5G15710	AT5G15710.1	1883	1412					-1412	-											0											0
MIR395	AT1G19920	AT1G19920.1	1802	518					-518	-											0											0
MIR395	AT5G43770	AT5G43770.1	671	335					-335	-											0											0
MIR397	AT2G30210	AT2G30210.1	2033	704					-704	-											0											0
MIR397	AT2G40370	AT2G40370.1	1783	690					-690	-											0											0
MIR397	AT3G09220	AT3G09220.1	1965	733					-733	-											0											0
MIR397	AT5G01040	AT5G01040.1	2053	687					-687	-											0											0
MIR397	AT5G01190	AT5G01190.1	1822	665					-665	-											0											0
MIR397	AT5G03260	AT5G03260.1	1938	754					-754	-											0											0
MIR397	AT5G05390	AT5G05390.1	1699	671					-671	-											0											0
MIR397	AT5G07130	AT5G07130.1	1804	666					-666	-											0											0
MIR397	AT5G58910	AT5G58910.1	1573	548					-548	-											0											0
MIR398	AT5G18100	AT5G18100.1	709	289					-289	-											0											0
MIR399	AT1G53020	AT1G53020.1	3493	439					-439	-											0											0
MIR399	AT2G16920	AT2G16920.1	3666	216					-216	-											0											0
MIR403	AT1G48410	AT1G48410.2	3508	3392	1	>11696_smallRNA_17_summary.txt__HIT:1_SD2:1	acacgcgggcctaatgt	3237	-155	-	0	0	1	0	0	0	0	0	0	0	0											0
MIR403	AT5G43810	AT5G43810.1	3331	3207					-3207	-											0											0
MIR447	AT1G49920	AT1G49920.1	2383	1221					-1221	-											0											0
MIR472	AT1G50180	AT1G50180.1	2575	574					-574	-											0											0
MIR472	AT1G59780	AT1G59780.1	2722	0					0	-											0											0
MIR472	AT3G50950	AT3G50950.1	2898	789					-789	-											0											0
MIR774	AT1G54550	AT1G54550.1	1337	785					-785	-											0											0
MIR774	AT3G16740	AT3G16740.1	1495	1010					-1010	-											0											0
MIR774	AT3G17320	AT3G17320.1	1231	933					-933	-											0											0
MIR774	AT3G24580	AT3G24580.1	1138	828					-828	-											0											0
MIR774	AT5G42460	AT5G42460.1	1332	834					-834	-											0											0
MIR775	AT1G05170	AT1G05170.1	1882	0					0	-											0											0
MIR775	AT2G26100	AT2G26100.1	1503	612					-612	-											0											0
MIR778	AT1G73100	AT1G73100.1	2425	895					-895	-											0											0
MIR778	AT4G13460	AT4G13460.2	2691	1074					-1074	-											0											0
MIR778	AT5G04940	AT5G04940.1	2825	1055					-1055	-											0											0
MIR823	AT4G14920	AT4G14920.1	3169	2305					-2305	-											0											0
MIR823	AT4G19020	AT4G19020.1	4162	3326					-3326	-											0											0
MIR824	AT2G22630	AT2G22630.1	826	573					-573	-											0											0
MIR824	AT4G24540	AT4G24540.1	1049	782					-782	-											0											0
MIR824	AT4G37940	AT4G37940.1	688	577					-577	-											0											0
MIR827	AT2G25480	AT2G25480.1	1723	322					-322	-											0											0
MIR827	AT2G33810	AT2G33810.1	982	260					-260	-											0											0
MIR828	AT1G66230	AT1G66230.1	1187	490					-490	-											0											0
MIR828	AT5G60890	AT5G60890.1	1358	660					-660	-											0											0
MIR842	AT5G49850	AT5G49850.1	2007	121					-121	-											0											0
MIR842	AT5G49870	AT5G49870.1	1962	53					-53	-											0											0
MIR844	AT3G20200	AT3G20200.1	2855	641					-641	-											0											0
MIR844	AT3G49060	AT3G49060.1	2648	489					-489	-											0											0
MIR844	AT4G25160	AT4G25160.1	2726	548					-548	-											0											0
MIR846	AT1G52120	AT1G52120.1	1565	791					-791	-											0											0
MIR846	AT5G35950	AT5G35950.1	1336	270					-270	-											0											0
MIR846	AT5G38550	AT5G38550.1	2070	820					-820	-											0											0
MIR856	AT3G17630	AT3G17630.1	2404	187					-187	-											0											0
MIR856	AT4G23700	AT4G23700.1	2733	344					-344	-											0											0
MIR857	AT2G29130	AT2G29130.1	2023	92					-92	-											0											0
MIR857	AT2G38080	AT2G38080.1	2022	163					-163	-											0											0
MIR857	AT2G46570	AT2G46570.1	1711	99					-99	-											0											0
MIR857	AT5G01050	AT5G01050.1	1885	87					-87	-											0											0
MIR858	AT1G18710	AT1G18710.1	1120	478					-478	-											0											0
MIR858	AT2G31180	AT2G31180.1	837	292					-292	-											0											0
MIR858	AT3G13540	AT3G13540.1	1075	390					-390	-											0											0
MIR858	AT4G01680	AT4G01680.1	1394	454					-454	-											0											0
MIR859	AT1G10890	AT1G10890.1	2481	1139					-1139	-											0											0
ttest		tail1,type2		average	sense	antisense	sense-	sense+	antisense-	antisense+
sense/antisense		0.471926			3.15	3.24	3.6875	1	2.9375	3.77778
sense+/sense-		0.0839216		small RNA number	20	25	16	4	16	9
antisense+/antisense-		0.340907
