# Supplementary material for: Evidence for Antisense Transcription Associated with MicroRNA Target mRNAs in Arabidopsis
Source: PLoS Genet. 2009 Apr 17;5(4):e1000457. doi: 10.1371/journal.pgen.1000457 (PMC2664332; doi:10.1371/journal.pgen.1000457)
Supplement: Table S10 — Primers used for strand-specific semi-quantitative qRT-PCR in this study. (0.02 MB XLS) [file pgen.1000457.s028.xls]

## Sheet: RT-PCR primers
Supplemental Table X. Primers used for strand-specific RT-PCR in this study.
AGI no	Gene Name	Primer Name	Primer class	Primer sequence	Product length(bp)
At4g36920	AP2	AP2-B74F	FP2	TGG CTG CAG ACA AAT GG	233
		AP2-B306R	RP2	GTA ACC GAT GGA GGG AAA AAG
		AP2-C52F	RP1	CAG CCG CCG GAA ACA GTG AG	58
		AP2-C109R	FP1	TTT CCG GGC AGC AGC AAC AT
At3g22890	APS1	APS1-B59F	FP2	CAT GTC CGT GCC TAT TGT TCT C	60
		APS1-B118R	RP2	GAC TCG CCG ATA CGT GCT TTT T
		APS1-C98F	RP1	TCC GCC GCC TCG TGT TTC TTC TC	78
		APS1-C175R	FP1	CGC TCC CGA CGG TGG TAA G
AT5G41610(miR856 cleavage site)	CHX18	AT5G41610-miR856-A74F	FP1	GATTTGCAGGGTGGGATTATG	78
		AT5G41610-miR856-A151R	RP1	CTTCGGGAACACAGCGTCTA
		AT5G41610-miR856-B29F	FP2	TGTCCTGCTCCGATGAAAG	78
		AT5G41610-miR856-B106R	RP2	CGCAAGAGGTAACGCAAAGT
AT5G53950	CUC2	CUC2-A59F	FP1	AACCAAGCTCTCCTTCCTCC	82
		CUC2-A140R	RP1	GAGCAACTGCTGTCGGTGTA
		CUC2-B23F	FP2	ACTACTACGGCCTTGGGCTT	90
		CUC2-B112R	RP2	AACGAAACGAGGAAAAGGGT
AT1G56010	NAC1	NAC1-A6F	FP1	GAAGACTGGGTCTTGTGTAGGG	118
		NAC1-A123R	RP1	GATCCATCAGTGGAGGAAGC
		NAC1-B67F	FP2	AAGATTCCATGCAAGAACCC	80
		NAC1-B146R	RP2	CAGAATGAGTCGAGGCCTGT
At1g57820	VIM1	RING2-B28F	FP2	CCA AAA CCC TAG CTT CCA CTC T	182
		RING2-B209R	RP2	TTG CCT CAT CTT AGC TTT CTC TTC
		RING2-C38F	RP1	CAG GCG GAG GGT TGG ATT TG	71
		RING2-C108R	FP1	GGC GCG TGA CAT CCA ACT CC
